# Supplementary material for: Comparison of Predictive Factors of Flu Vaccine Uptake Pre- and Post-COVID-19 Using the NIS-Teen Survey
Source: Vaccines (Basel). 2024 Oct 12;12(10):1164. doi: 10.3390/vaccines12101164 (PMC11511354; doi:10.3390/vaccines12101164)
Supplement: Supplementary file 1 [file vaccines-12-01164-s001.zip]

Archive with 5 entries (5 files):
- S1.xlsx
- S2.ipynb
- S3.xlsx
- S4.bin
- S5.ipynb
