# Supplementary material for: Comparison of Predictive Factors of Flu Vaccine Uptake Pre- and Post-COVID-19 Using the NIS-Teen Survey
Source: Vaccines (Basel). 2024 Oct 12;12(10):1164. doi: 10.3390/vaccines12101164 (PMC11511354; doi:10.3390/vaccines12101164)
Supplement: Supplementary file 1 [file vaccines-12-01164-s001.zip › S1.xlsx]

## Sheet: Regression outputs
		2017 Whole Model										2021-2022 Whole Model										2021-2022 Stepwise Model										2017 Stepwise Model
			Unstandardized coefficients		Standardized		t	Prob>|t|	B confidence interval				Unstandardized coefficients		Standardized		t	Prob>|t|	B confidence interval				Unstandardized coefficients		Standardized		t	Prob>|t|	B confidence interval				Unstandardized coefficients		Standardized		t	Prob>|t|	B confidence interval
		Term	B	Std Error	Std Beta	Standardized Std Error			Lower 95%	Upper 95%		Term	B	Std Error	Std Beta	Standardized Std Error			Lower 95%	Upper 95%		Term	B	Std Error	Std Beta	Standardized Std Error			Lower 95%	Upper 95%		Term	B	Std Error	Std Beta	Standardized Std Error			Lower 95%	Upper 95%
		Intercept	0.970071	0.046102	0		21.04	<.0001	0.879706	1.06044		Intercept	0.904412	0.034507	0		26.21	<.0001	0.836776	0.972047		Intercept	0.934171	0.032826	0	0	28.46	<.0001	0.86983	0.998511		Intercept	0.964733	0.043703	0	0	22.07	<.0001	0.87907	1.0504
		ASTHMA [NO]	-0.039678	0.008025	-0.03726	0.00753595	-4.94	<.0001	-0.055409	-0.023947		ASTHMA [NO]	-0.020712	0.005372	-0.02203	0.00571385	-3.86	0.0001	-0.031242	-0.010183		ASTHMA [NO]	-0.01852	0.005169	-0.01978	0.00552067	-3.58	0.0003	-0.028651	-0.008389		ASTHMA DX	-0.039434	0.007829	-0.03716	0.00737753	-5.04	<.0001	-0.05478	-0.024088
		AGE OF TEEN [14-13]	-0.32031	0.024467	-0.15041	0.0114891	-13.09	<.0001	-0.368269	-0.272351		AGE OF TEEN [14-13]	-0.334866	0.016287	-0.18154	0.00882963	-20.56	<.0001	-0.36679	-0.302942		AGE OF TEEN [14-13]	-0.340189	0.015749	-0.1851	0.00856918	-21.6	<.0001	-0.371058	-0.309321		AGE OF TEEN [14-13]	-0.3113	0.023914	-0.14674	0.0112725	-13.02	<.0001	-0.358175	-0.264426
		AGE OF TEEN [15-14]	-0.287447	0.021734	-0.165	0.0124757	-13.23	<.0001	-0.330049	-0.244846		AGE OF TEEN [15-14]	-0.366207	0.014196	-0.24338	0.00943462	-25.8	<.0001	-0.394033	-0.338381		AGE OF TEEN [15-14]	-0.367654	0.013709	-0.24544	0.00915191	-26.82	<.0001	-0.394525	-0.340784		AGE OF TEEN [15-14]	-0.28689	0.021226	-0.16525	0.0122263	-13.52	<.0001	-0.328495	-0.245284
		AGE OF TEEN [16-15]	-0.157972	0.020319	-0.08935	0.0114926	-7.77	<.0001	-0.1978	-0.118143		AGE OF TEEN [16-15]	-0.126843	0.01327	-0.08311	0.00869476	-9.56	<.0001	-0.152853	-0.100832		AGE OF TEEN [16-15]	-0.12671	0.012818	-0.08347	0.00844384	-9.88	<.0001	-0.151835	-0.101585		AGE OF TEEN [16-15]	-0.159879	0.019833	-0.09069	0.0112501	-8.06	<.0001	-0.198755	-0.121004
		AGE OF TEEN [17-16]	-0.081803	0.021076	-0.0367	0.00945551	-3.88	0.0001	-0.123114	-0.040492		AGE OF TEEN [17-16]	-0.019766	0.013699	-0.01035	0.00717316	-1.44	0.149	-0.046617	0.0070839		AGE OF TEEN [17-16]	-0.021502	0.013212	-0.01133	0.00696177	-1.63	0.1037	-0.047399	0.0043945		AGE OF TEEN [17-16]	-0.082404	0.02064	-0.03706	0.00928254	-3.99	<.0001	-0.12286	-0.041948
		AGE OF MOTHER [<= 34 YEARS]	-0.032982	0.01657	-0.02365	0.0118816	-1.99	0.0466	-0.065461	-0.000503		AGE OF MOTHER [<= 34 YEARS]	-0.034795	0.012451	-0.02769	0.00990856	-2.79	0.0052	-0.0592	-0.010389		AGE OF MOTHER [<= 34 YEARS]	-0.043882	0.011941	-0.03505	0.00953767	-3.67	0.0002	-0.067287	-0.020476		AGE OF MOTHER [<= 34 YEARS]	-0.034769	0.016061	-0.02501	0.011553	-2.16	0.0304	-0.066251	-0.003287
		AGE OF MOTHER [>= 45 YEARS]	0.0247227	0.011353	0.027403	0.0125838	2.18	0.0295	0.0024686	0.0469769		AGE OF MOTHER [>= 45 YEARS]	0.0113322	0.008007	0.014765	0.0104325	1.42	0.157	-0.004362	0.0270267		AGE OF MOTHER [>= 45 YEARS]	0.0217092	0.00759	0.028424	0.00993764	2.86	0.0042	0.006833	0.0365855		AGE OF MOTHER [>= 45 YEARS]	0.0267026	0.010884	0.029714	0.0121114	2.45	0.0142	0.0053695	0.0480358
		MOTHER EDUCATION [12 YEARS]	-0.000489	0.01425	-0.00036	0.0104908	-0.03	0.9727	-0.02842	0.0274429		MOTHER EDUCATION [12 YEARS]	-0.019892	0.010025	-0.01659	0.00836089	-1.98	0.0473	-0.039542	-0.000241		TEEN EDUCATION [6TH TO 8TH GRADE]	0.0893493	0.023099	0.055159	0.01426	3.87	0.0001	0.0440738	0.134625		TEEN EDUCATION [6TH TO 8TH GRADE]	0.0714685	0.035442	0.038222	0.0189547	2.02	0.0438	0.0019981	0.140939
		MOTHER EDUCATION [COLLEGE GRADUATE]	0.0083255	0.01288	0.007994	0.0123672	0.65	0.518	-0.01692	0.0335714		MOTHER EDUCATION [COLLEGE GRADUATE]	0.0451043	0.008775	0.051485	0.0100164	5.14	<.0001	0.0279048	0.0623038		TEEN EDUCATION [9TH TO 12TH GRADE]	-0.060835	0.020551	-0.03832	0.0129451	-2.96	0.0031	-0.101117	-0.020553		TEEN EDUCATION [9TH TO 12TH GRADE]	0.0032546	0.031731	0.001776	0.0173153	0.1	0.9183	-0.058941	0.0654503
		MOTHER EDUCATION [LESS THAN 12 YEARS]	0.0072066	0.018442	0.004974	0.0127287	0.39	0.696	-0.028942	0.0433554		MOTHER EDUCATION [LESS THAN 12 YEARS]	0.0042509	0.015559	0.00297	0.0108707	0.27	0.7847	-0.026247	0.0347484		TEEN EDUCATION [HS GRAD/GED COMPLETED/ENROLLED IN GED PROGRAM]	-0.089215	0.037443	-0.01339	0.0056197	-2.38	0.0172	-0.162607	-0.015824		TEEN EDUCATION [HS GRAD/GED COMPLETED/ENROLLED IN GED PROGRAM]	-0.033763	0.056747	-0.00447	0.00751293	-0.59	0.5519	-0.144993	0.0774678
		TEEN EDUCATION [6TH TO 8TH GRADE]	0.0727674	0.036621	0.038778	0.0195155	1.99	0.0469	0.0009867	0.144548		TEEN EDUCATION [6TH TO 8TH GRADE]	0.0974243	0.024162	0.059915	0.0148594	4.03	<.0001	0.0500643	0.144784		POVERTY STATUS [ABOVE POVERTY <= $75K]	-0.018296	0.00674	-0.01511	0.00556632	-2.71	0.0066	-0.031507	-0.005085		POVERTY STATUS [ABOVE POVERTY <= $75K]	-0.025264	0.009545	-0.02042	0.00771489	-2.65	0.0081	-0.043973	-0.006555
		TEEN EDUCATION [9TH TO 12TH GRADE]	0.0087618	0.032826	0.004761	0.017837	0.27	0.7895	-0.055581	0.0731043		TEEN EDUCATION [9TH TO 12TH GRADE]	-0.055449	0.021588	-0.03477	0.013537	-2.57	0.0102	-0.097763	-0.013134		POVERTY STATUS [ABOVE POVERTY > $75K]	0.0322528	0.007768	0.030416	0.00732561	4.15	<.0001	0.0170276	0.047478		POVERTY STATUS [ABOVE POVERTY > $75K]	0.0321315	0.011913	0.028644	0.01062	2.7	0.007	0.0087805	0.0554825
		TEEN EDUCATION [HS GRAD/GED COMPLETED/ENROLLED IN GED PROGRAM]	-0.04219	0.058376	-0.00552	0.00763772	-0.72	0.4699	-0.156614	0.0722334		TEEN EDUCATION [HS GRAD/GED COMPLETED/ENROLLED IN GED PROGRAM]	-0.082341	0.039674	-0.01204	0.00580118	-2.08	0.038	-0.160106	-0.004576		LANGUAGE [ENGLISH]	-0.053184	0.019993	-0.02485	0.00934165	-2.66	0.0078	-0.092371	-0.013997		LANGUAGE [ENGLISH]	-0.040218	0.020206	-0.02583	0.0129773	-1.99	0.0466	-0.079824	-0.000611
		POVERTY STATUS [ABOVE POVERTY <= $75K]	-0.022918	0.009842	-0.01849	0.00794042	-2.33	0.0199	-0.04221	-0.003626		POVERTY STATUS [ABOVE POVERTY <= $75K]	-0.014727	0.007011	-0.01212	0.0057699	-2.1	0.0357	-0.028468	-0.000986		LANGUAGE [OTHER]	0.0738288	0.036157	0.018612	0.00911506	2.04	0.0412	0.0029589	0.144699		LANGUAGE [OTHER]	-0.033985	0.03486	-0.01195	0.0122577	-0.97	0.3296	-0.102314	0.0343436
		POVERTY STATUS [ABOVE POVERTY > $75K]	0.0313755	0.012994	0.027901	0.0115551	2.41	0.0158	0.005905	0.056846		POVERTY STATUS [ABOVE POVERTY > $75K]	0.0086784	0.008634	0.008146	0.00810432	1.01	0.3148	-0.008245	0.0256013		FACILITY FOR TEEN'S PROVIDERS [ALL HOSPITAL FACILITIES]	0.0060411	0.010851	0.005022	0.0090205	0.56	0.5777	-0.015227	0.0273089		FACILITY FOR TEEN'S PROVIDERS [ALL HOSPITAL FACILITIES]	0.0316767	0.017678	0.020349	0.0113563	1.79	0.0732	-0.002974	0.0663275
		INSURANCE STATUS [ANY MEDICAID]	0.0214717	0.014885	0.01313	0.00910222	1.44	0.1492	-0.007704	0.0506478		INSURANCE STATUS [ANY MEDICAID]	-0.001205	0.010936	-0.0008	0.00726041	-0.11	0.9123	-0.022641	0.0202313		FACILITY FOR TEEN'S PROVIDERS [ALL PRIVATE FACILITIES]	0.0102919	0.007925	0.011574	0.00891225	1.3	0.1941	-0.005241	0.0258252		FACILITY FOR TEEN'S PROVIDERS [ALL PRIVATE FACILITIES]	0.023575	0.012234	0.021452	0.0111323	1.93	0.054	-0.000405	0.0475552
		INSURANCE STATUS OTHER INSURANCE]	0.0529941	0.020321	0.020469	0.007849	2.61	0.0091	0.0131624	0.0928257		INSURANCE STATUS OTHER INSURANCE]	0.0291198	0.014508	0.011507	0.00573299	2.01	0.0447	0.0006835	0.0575562		FACILITY FOR TEEN'S PROVIDERS [ALL PUBLIC FACILITIES]	-0.025967	0.011294	-0.02132	0.00927285	-2.3	0.0215	-0.048105	-0.003829		FACILITY FOR TEEN'S PROVIDERS [ALL PUBLIC FACILITIES]	-0.058652	0.016303	-0.04044	0.0112408	-3.6	0.0003	-0.090607	-0.026697
		INSURANCE STATUS [PRIVATE INSURANCE ONLY]	0.0237116	0.014763	0.015751	0.00980668	1.61	0.1083	-0.005225	0.0526486		INSURANCE STATUS [PRIVATE INSURANCE ONLY]	0.0415374	0.010461	0.029873	0.00752338	3.97	<.0001	0.0210329	0.0620419		FACILITY FOR TEEN'S PROVIDERS [ALL STD/SCHOOL/TEEN CLINICS OR OTHER FACILITIES]	-0.040988	0.019976	-0.02713	0.0132221	-2.05	0.0402	-0.080142	-0.001833		FACILITY FOR TEEN'S PROVIDERS [ALL STD/SCHOOL/TEEN CLINICS OR OTHER FACILITIES]	-0.083754	0.03133	-0.04331	0.016201	-2.67	0.0075	-0.145165	-0.022343
		LANGUAGE OF INTERVIEW [ENGLISH]	-0.024897	0.022426	-0.01594	0.014358	-1.11	0.2669	-0.068855	0.0190605		LANGUAGE OF INTERVIEW [ENGLISH]	-0.046887	0.021424	-0.0218	0.00996104	-2.19	0.0286	-0.08888	-0.004893		PROVIDER REPORTS TEEN IMMUNIZATIONS TO REGISTRY [ALL PROVIDERS]	0.0042481	0.007621	0.003961	0.00710595	0.56	0.5773	-0.01069	0.0191863		PROVIDER REPORTS TEEN IMMUNIZATIONS TO REGISTRY [ALL PROVIDERS]	0.0122756	0.010606	0.009553	0.0082537	1.16	0.2471	-0.008514	0.0330651
		LANGUAGE OF INTERVIEW [OTHER]	-0.026215	0.036909	-0.0092	0.012953	-0.71	0.4776	-0.098561	0.0461315		LANGUAGE OF INTERVIEW [OTHER]	0.0644906	0.037661	0.0162	0.00946042	1.71	0.0868	-0.009328	0.138309		PROVIDER REPORTS TEEN IMMUNIZATIONS TO REGISTRY [NO PROVIDERS]	-0.036841	0.012297	-0.0214	0.00714301	-3	0.0027	-0.060944	-0.012738		PROVIDER REPORTS TEEN IMMUNIZATIONS TO REGISTRY [NO PROVIDERS]	-0.048627	0.014578	-0.02753	0.00825328	-3.34	0.0009	-0.0772	-0.020053
		Quartiles[1]	-0.030109	0.011928	-0.02364	0.00936524	-2.52	0.0116	-0.05349	-0.006729		Quartiles[1]	-0.042196	0.007613	-0.04053	0.00731242	-5.54	<.0001	-0.057118	-0.027274		INSURANCE STATUS [ANY MEDICAID]	-0.004865	0.010514	-0.00323	0.00698052	-0.46	0.6436	-0.025473	0.0157431		INSURANCE STATUS [ANY MEDICAID]	0.0202681	0.014412	0.012406	0.00882151	1.41	0.1596	-0.007981	0.0485169
		Quartiles[2]	-0.033953	0.010702	-0.02855	0.00899897	-3.17	0.0015	-0.054931	-0.012975		Quartiles[2]	-0.010337	0.007449	-0.00998	0.00719174	-1.39	0.1652	-0.024938	0.0042634		INSURANCE STATUS OTHER INSURANCE]	0.0356481	0.013913	0.014242	0.00555847	2.56	0.0104	0.0083782	0.062918		INSURANCE STATUS OTHER INSURANCE]	0.0458074	0.019745	0.017841	0.00769025	2.32	0.0204	0.0071048	0.0845101
		Quartiles[3]	0.0247364	0.011289	0.019835	0.00905214	2.19	0.0285	0.002608	0.0468647		Quartiles[3]	0.0163119	0.007291	0.015976	0.00714086	2.24	0.0253	0.0020208	0.0306031		INSURANCE STATUS [PRIVATE INSURANCE ONLY]	0.054474	0.009984	0.039302	0.00720327	5.46	<.0001	0.0349052	0.0740428		INSURANCE STATUS [PRIVATE INSURANCE ONLY]	0.0248303	0.014166	0.016524	0.00942715	1.75	0.0797	-0.002937	0.0525973
		MOTHER MARITAL STATUS [MARRIED]	0.0063959	0.007919	0.006783	0.00839828	0.81	0.4193	-0.009126	0.0219174		MOTHER MARITAL STATUS [MARRIED]	0.0143621	0.005153	0.01778	0.00637931	2.79	0.0053	0.0042609	0.0244633		Quartiles[1]	-0.043688	0.007276	-0.04201	0.00699654	-6	<.0001	-0.05795	-0.029427		Quartiles[1]	-0.033925	0.011558	-0.02662	0.00906924	-2.94	0.0033	-0.05658	-0.01127
		RACE/ETHNICITY OF TEEN [HISPANIC]	0.0238262	0.017046	0.021677	0.0155084	1.4	0.1622	-0.009586	0.0572379		RACE/ETHNICITY OF TEEN [HISPANIC]	-0.005381	0.010097	-0.00545	0.0102265	-0.53	0.5941	-0.025173	0.0144102		Quartiles[2]	-0.011739	0.007162	-0.01134	0.00691857	-1.64	0.1012	-0.025777	0.0022987		Quartiles[2]	-0.033707	0.010415	-0.02829	0.00874122	-3.24	0.0012	-0.054121	-0.013293
		RACE/ETHNICITY OF TEEN [NON-HISPANIC BLACK ONLY]	-0.015782	0.019072	-0.01169	0.014127	-0.83	0.4079	-0.053165	0.0216002		RACE/ETHNICITY OF TEEN [NON-HISPANIC BLACK ONLY]	-0.03055	0.011509	-0.02708	0.0102018	-2.65	0.0079	-0.053108	-0.007992		Quartiles[3]	0.0188549	0.00698	0.018586	0.00688045	2.7	0.0069	0.0051739	0.0325359		Quartiles[3]	0.0263499	0.010932	0.021269	0.00882405	2.41	0.016	0.0049215	0.0477783
		RACE/ETHNICITY OF TEEN [NON-HISPANIC OTHER + MULTIPLE RACE]	0.012941	0.01691	0.01028	0.0134329	0.77	0.4441	-0.020205	0.0460873		RACE/ETHNICITY OF TEEN [NON-HISPANIC OTHER + MULTIPLE RACE]	0.0169472	0.01029	0.016062	0.00975252	1.65	0.0996	-0.003222	0.0371166
		SEX OF TEEN [FEMALE]	0.006623	0.006448	0.007698	0.0074946	1.03	0.3044	-0.006016	0.0192622		SEX OF TEEN [FEMALE]	0.0019888	0.004201	0.00268	0.00566104	0.47	0.6359	-0.006245	0.0102229
		# OF PROVIDERS IDENTIFIED BY RESPONDENT [0-1]	-0.014407	0.010926	-0.01219	0.00924467	-1.32	0.1873	-0.035824	0.0070098		# OF PROVIDERS IDENTIFIED BY RESPONDENT [0-1]	0.0003211	0.007013	0.000336	0.00733842	0.05	0.9635	-0.013425	0.0140675
		# OF PROVIDERS IDENTIFIED BY RESPONDENT [2]	0.003761	0.010499	0.002735	0.00763488	0.36	0.7202	-0.016819	0.0243406		# OF PROVIDERS IDENTIFIED BY RESPONDENT [2]	0.0017016	0.006352	0.001593	0.0059466	0.27	0.7888	-0.010749	0.0141522
		FACILITY FOR TEEN'S PROVIDERS [ALL HOSPITAL FACILITIES]	0.0379611	0.018733	0.024165	0.0119249	2.03	0.0427	0.0012418	0.0746804		FACILITY FOR TEEN'S PROVIDERS [ALL HOSPITAL FACILITIES]	0.0047224	0.011834	0.003878	0.00971799	0.4	0.6899	-0.018473	0.0279178
		FACILITY FOR TEEN'S PROVIDERS [ALL PRIVATE FACILITIES]	0.0230351	0.012949	0.020931	0.0117662	1.78	0.0753	-0.002346	0.0484163		FACILITY FOR TEEN'S PROVIDERS [ALL PRIVATE FACILITIES]	0.0090967	0.008611	0.010202	0.00965728	1.06	0.2908	-0.007782	0.0259751
		FACILITY FOR TEEN'S PROVIDERS [ALL PUBLIC FACILITIES]	-0.060755	0.017009	-0.04188	0.0117247	-3.57	0.0004	-0.094095	-0.027415		FACILITY FOR TEEN'S PROVIDERS [ALL PUBLIC FACILITIES]	-0.027317	0.011974	-0.02234	0.00979241	-2.28	0.0225	-0.050786	-0.003847
		FACILITY FOR TEEN'S PROVIDERS [ALL STD/SCHOOL/TEEN CLINICS OR OTHER FACILITIES]	-0.073596	0.034163	-0.0376	0.0174538	-2.15	0.0312	-0.14056	-0.006632		FACILITY FOR TEEN'S PROVIDERS [ALL STD/SCHOOL/TEEN CLINICS OR OTHER FACILITIES]	-0.026526	0.022499	-0.01727	0.0146482	-1.18	0.2384	-0.070626	0.0175742
		PROVIDER REPORTS TEEN IMMUNIZATIONS TO REGISTRY [ALL PROVIDERS]	0.0144797	0.011979	0.011169	0.00924007	1.21	0.2268	-0.009001	0.0379599		PROVIDER REPORTS TEEN IMMUNIZATIONS TO REGISTRY [ALL PROVIDERS]	0.0020803	0.008375	0.001905	0.00766927	0.25	0.8038	-0.014336	0.0184961
		PROVIDER REPORTS TEEN IMMUNIZATIONS TO REGISTRY [NO PROVIDERS]	-0.037002	0.016143	-0.02081	0.00907886	-2.29	0.0219	-0.068645	-0.005359		PROVIDER REPORTS TEEN IMMUNIZATIONS TO REGISTRY [NO PROVIDERS]	-0.027308	0.013399	-0.01567	0.00768867	-2.04	0.0416	-0.053571	-0.001045
		VAX ORDERED BY PROV FROM STATE/LOCAL HEALTH DEPT [ALL PROVIDERS]	0.0043588	0.012344	0.00328	0.00928887	0.35	0.724	-0.019837	0.0285545		VAX ORDERED BY PROV FROM STATE/LOCAL HEALTH DEPT [ALL PROVIDERS]	0.0184194	0.007835	0.018962	0.0080658	2.35	0.0187	0.0030615	0.0337772
		VAX ORDERED BY PROV FROM STATE/LOCAL HEALTH DEPT [NO PROVIDERS]	-0.033658	0.016611	-0.01848	0.00912031	-2.03	0.0428	-0.066217	-0.001098		VAX ORDERED BY PROV FROM STATE/LOCAL HEALTH DEPT [NO PROVIDERS]	-0.038723	0.011291	-0.02658	0.0077503	-3.43	0.0006	-0.060855	-0.016591
		RSquare	0.161136									RSquare	0.279891									RSquare	0.278906									RSquare	0.159789
		RSquare Adj	0.159014									RSquare Adj	0.278679									RSquare Adj	0.278125									RSquare Adj	0.15839
		Root Mean Square Error	0.787759									Root Mean Square Error	0.629501									Root Mean Square Error	0.626784									Root Mean Square Error	0.785243
		Mean of Response	0.514073									Mean of Response	0.4023									Mean of Response	0.398701									Mean of Response	0.510512
		Observations (or Sum Wgts)	15064									Observations (or Sum Wgts)	22610									Observations (or Sum Wgts)	24023									Observations (or Sum Wgts)	15649
												AICc	43276.4									AICc	45758.5									AICc	36872.3
		AICc	35603.5									BIC	43597.3									BIC	45984.9									BIC	37086.7
		BIC	35908.1
		Source	DF	Sum of Squares	Mean Square	F Ratio						Source	DF	Sum of Squares	Mean Square	F Ratio						Source	DF	Sum of Squares	Mean Square	F Ratio						Source	DF	Sum of Squares	Mean Square	F Ratio
		Model	38	1791.03	47.1324	75.9507						Model	38	3476.44	91.4852	230.865						Model	26	3646.21	140.239	356.971						Model	26	1831.9	70.4578	114.267
		Error	15025	9323.99	0.6206	Prob > F						Error	22571	8944.24	0.3963	Prob > F						Error	23996	9427.03	0.393	Prob > F						Error	15622	9632.62	0.6166	Prob > F
		C. Total	15063	11115		<.0001						C. Total	22609	12420.7		<.0001						C. Total	24022	13073.2		<.0001						C. Total	15648	11464.5		<.0001
		Note: Standardized Std Error was calculated with the following equation:			Standardized SE = SE(Standardized B/Unstandardized B)

## Sheet: Stat Comparison 2017-2021-22
		Term	Estimate	Std Error	t Ratio	Prob>|t|	Lower 95%	Upper 95%	Std Beta					Term		Estimate	Std Error	t Ratio	Prob>|t|	Lower 95%	Upper 95%	Std Beta
		Intercept	0.942291	0.027454	34.32	<.0001	0.888479	0.996102	0					Intercept	Biased	0.948413	0.028557	33.21	<.0001	0.89244	1.00439	0
		ASTHMA[NO]	-0.027964	0.004564	-6.13	<.0001	-0.036909	-0.019018	-0.02809					ASTHMA[NO]		-0.030195	0.004632	-6.52	<.0001	-0.039274	-0.021116	-0.03033
		AGE[14-13]	-0.328951	0.013869	-23.72	<.0001	-0.356135	-0.301766	-0.16709					AGE[14-13]		-0.327588	0.014089	-23.25	<.0001	-0.355203	-0.299973	-0.16639
		AGE[15-14]	-0.334946	0.012183	-27.49	<.0001	-0.358826	-0.311066	-0.20833					AGE[15-14]		-0.326827	0.01242	-26.32	<.0001	-0.35117	-0.302484	-0.20328
		AGE[16-15]	-0.137874	0.011389	-12.11	<.0001	-0.160198	-0.115551	-0.08452					AGE[16-15]		-0.142407	0.01161	-12.27	<.0001	-0.165164	-0.11965	-0.0873
		AGE[17-16]	-0.044939	0.011781	-3.81	0.0001	-0.068031	-0.021848	-0.02195					AGE[17-16]		-0.050785	0.01202	-4.23	<.0001	-0.074344	-0.027226	-0.0248
		AGEGRP_M_I[<= 34 YEARS]	-0.03442	0.010048	-3.43	0.0006	-0.054115	-0.014726	-0.0261					AGEGRP_M_I[<= 34 YEARS]		-0.033888	0.010063	-3.37	0.0008	-0.053613	-0.014164	-0.0257
		AGEGRP_M_I[>= 45 YEARS]	0.0157356	0.00663	2.37	0.0176	0.0027402	0.0287311	0.019073					AGEGRP_M_I[>= 45 YEARS]		0.0180275	0.0067	2.69	0.0071	0.0048958	0.0311592	0.02185
		EDUC1[12 YEARS]	-0.013021	0.00828	-1.57	0.1158	-0.029249	0.0032076	-0.01021					EDUC1[12 YEARS]		-0.01019	0.0084	-1.21	0.2251	-0.026654	0.0062741	-0.00799
		EDUC1[COLLEGE GRADUATE]	0.0310612	0.007341	4.23	<.0001	0.0166726	0.0454498	0.032865					EDUC1[COLLEGE GRADUATE]		0.0267149	0.007488	3.57	0.0004	0.0120373	0.0413925	0.028266
		EDUC1[LESS THAN 12 YEARS]	0.0057278	0.011822	0.48	0.628	-0.017444	0.0288997	0.003976					EDUC1[LESS THAN 12 YEARS]		0.0057287	0.011866	0.48	0.6292	-0.017528	0.0289856	0.003977
		EDUC_TR[6TH TO 8TH GRADE]	0.0890242	0.020643	4.31	<.0001	0.0485626	0.129486	0.051305					EDUC_TR[6TH TO 8TH GRADE]		0.0850958	0.021012	4.05	<.0001	0.0439125	0.126279	0.049041
		EDUC_TR[9TH TO 12TH GRADE]	-0.029578	0.01847	-1.6	0.1093	-0.06578	0.0066235	-0.01738					EDUC_TR[9TH TO 12TH GRADE]		-0.023343	0.01881	-1.24	0.2146	-0.060211	0.0135238	-0.01372
		EDUC_TR[HS GRAD/GED COMPLETED/ENROLLED IN GED PROGRAM]	-0.067712	0.033477	-2.02	0.0431	-0.133328	-0.002096	-0.0094					EDUC_TR[HS GRAD/GED COMPLETED/ENROLLED IN GED PROGRAM]		-0.062266	0.033906	-1.84	0.0663	-0.128722	0.0041906	-0.00865
		INCPOV1[ABOVE POVERTY <= $75K]	-0.01915	0.005782	-3.31	0.0009	-0.030483	-0.007817	-0.01558					INCPOV1[ABOVE POVERTY <= $75K]		-0.018823	0.005833	-3.23	0.0013	-0.030256	-0.007389	-0.01531
		INCPOV1[ABOVE POVERTY > $75K]	0.0175028	0.007348	2.38	0.0172	0.0031	0.0319056	0.016087					INCPOV1[ABOVE POVERTY > $75K]		0.0200269	0.007477	2.68	0.0074	0.0053719	0.034682	0.018407
		LANGUAGE[ENGLISH]	-0.035488	0.015069	-2.35	0.0185	-0.065024	-0.005951	-0.01979					LANGUAGE[ENGLISH]		-0.035892	0.015465	-2.32	0.0203	-0.066204	-0.005581	-0.02001
		LANGUAGE[OTHER]	0.0026816	0.025538	0.11	0.9164	-0.047374	0.0527377	0.000812					LANGUAGE[OTHER]		0.019138	0.026485	0.72	0.4699	-0.032774	0.0710498	0.005792
		MARITAL2[MARRIED]	0.011522	0.004428	2.6	0.0093	0.0028421	0.0202018	0.013306					MARITAL2[MARRIED]		0.010379	0.004518	2.3	0.0216	0.0015228	0.0192352	0.011986
		RACEETHK[HISPANIC]	0.0052286	0.008992	0.58	0.5609	-0.012395	0.0228524	0.005036					RACEETHK[HISPANIC]		0.0092224	0.009388	0.98	0.3259	-0.009178	0.0276229	0.008883
		RACEETHK[NON-HISPANIC BLACK ONLY]	-0.025241	0.010173	-2.48	0.0131	-0.04518	-0.005302	-0.02067					RACEETHK[NON-HISPANIC BLACK ONLY]		-0.023166	0.010574	-2.19	0.0285	-0.043891	-0.002441	-0.01897
		RACEETHK[NON-HISPANIC OTHER + MULTIPLE RACE]	0.0154811	0.009071	1.71	0.0879	-0.002298	0.0332601	0.013571					RACEETHK[NON-HISPANIC OTHER + MULTIPLE RACE]		0.0149441	0.009404	1.59	0.112	-0.003488	0.0333764	0.0131
		SEX[FEMALE]	0.0037539	0.003609	1.04	0.2982	-0.003319	0.0108267	0.004731					SEX[FEMALE]		0.0043059	0.003681	1.17	0.2421	-0.002909	0.0115206	0.005427
		NUM_PROVR[0-1]	-0.004989	0.00605	-0.82	0.4096	-0.016847	0.006869	-0.00478					NUM_PROVR[0-1]		-0.007043	0.006201	-1.14	0.256	-0.019196	0.0051104	-0.00674
		NUM_PROVR[2]	0.0032794	0.005601	0.59	0.5582	-0.007699	0.0142576	0.002761					NUM_PROVR[2]		0.0027313	0.005826	0.47	0.6392	-0.008689	0.0141512	0.002299
		FACILITY[ALL HOSPITAL FACILITIES]	0.0185067	0.010278	1.8	0.0718	-0.001638	0.0386512	0.013672					FACILITY[ALL HOSPITAL FACILITIES]		0.0213417	0.010565	2.02	0.0434	0.0006334	0.0420501	0.015766
		FACILITY[ALL PRIVATE FACILITIES]	0.0151444	0.007324	2.07	0.0387	0.0007887	0.0295001	0.015549					FACILITY[ALL PRIVATE FACILITIES]		0.0160659	0.007453	2.16	0.0311	0.001457	0.0306748	0.016496
		FACILITY[ALL PUBLIC FACILITIES]	-0.042681	0.009948	-4.29	<.0001	-0.06218	-0.023183	-0.03247					FACILITY[ALL PUBLIC FACILITIES]		-0.044036	0.010029	-4.39	<.0001	-0.063693	-0.024378	-0.0335
		FACILITY[ALL STD/SCHOOL/TEEN CLINICS OR OTHER FACILITIES]	-0.044252	0.019235	-2.3	0.0214	-0.081952	-0.006552	-0.02608					FACILITY[ALL STD/SCHOOL/TEEN CLINICS OR OTHER FACILITIES]		-0.050061	0.019587	-2.56	0.0106	-0.088452	-0.01167	-0.0295
		REGISTRY[ALL PROVIDERS]	0.0072561	0.006826	1.06	0.2878	-0.006124	0.0206362	0.00616					REGISTRY[ALL PROVIDERS]		0.00828	0.007042	1.18	0.2397	-0.005523	0.0220828	0.007029
		REGISTRY[NO PROVIDERS]	-0.035198	0.010146	-3.47	0.0005	-0.055084	-0.015313	-0.02004					REGISTRY[NO PROVIDERS]		-0.032155	0.010298	-3.12	0.0018	-0.05234	-0.01197	-0.01831
		VFC_ORDER[ALL PROVIDERS]	0.015103	0.006716	2.25	0.0245	0.0019403	0.0282658	0.013738					VFC_ORDER[ALL PROVIDERS]		0.0113891	0.006975	1.63	0.1025	-0.002282	0.0250598	0.01036
		VFC_ORDER[NO PROVIDERS]	-0.034608	0.009466	-3.66	0.0003	-0.053162	-0.016055	-0.02169					VFC_ORDER[NO PROVIDERS]		-0.03619	0.009649	-3.75	0.0002	-0.055102	-0.017279	-0.02268
		INS_STAT2_I[ANY MEDICAID]	-0.000587	0.009588	-0.06	0.9512	-0.019379	0.0182052	-0.00037					INS_STAT2_I[ANY MEDICAID]	Biased	-0.001038	0.010698	-0.1	0.9227	-0.022006	0.0199296	-0.00066
		INS_STAT2_I[OTHER INSURANCE]	0.044002	0.018381	2.39	0.0167	0.007974	0.08003	0.01332					INS_STAT2_I[OTHER INSURANCE]	Biased	0.0655368	0.032136	2.04	0.0414	0.0025494	0.128524	0.019839
		INS_STAT2_I[OTHER INSURANCE (CHIP, IHS, MILITARY, OR OTHER, ALONE OR IN COMB. WITH PRIVATE INSURANCE)]	0.0207759	0.016227	1.28	0.2004	-0.011029	0.0525811	0.006835					INS_STAT2_I[OTHER INSURANCE (CHIP, IHS, MILITARY, OR OTHER, ALONE OR IN COMB. WITH PRIVATE INSURANCE)]	Biased	0.0090352	0.018776	0.48	0.6304	-0.027765	0.0458358	0.002972
		INS_STAT2_I[PRIVATE INSURANCE ONLY]	0.0264575	0.009061	2.92	0.0035	0.0086984	0.0442166	0.018337					INS_STAT2_I[PRIVATE INSURANCE ONLY]	Biased	0.0214528	0.011154	1.92	0.0545	-0.00041	0.0433159	0.014869
		Quartiles[1]	-0.03659	0.006585	-5.56	<.0001	-0.049497	-0.023683	-0.03221					Quartiles[1]		-0.036153	0.006754	-5.35	<.0001	-0.049391	-0.022914	-0.03182
		Quartiles[2]	-0.020247	0.006216	-3.26	0.0011	-0.032431	-0.008063	-0.0184					Quartiles[2]		-0.022145	0.006279	-3.53	0.0004	-0.034453	-0.009837	-0.02012
		Quartiles[3]	0.0196879	0.00628	3.13	0.0017	0.0073787	0.0319971	0.017682					Quartiles[3]		0.0205241	0.006422	3.2	0.0014	0.0079365	0.0331118	0.018433
		COHORT [0]	0.0619213	0.003928	15.77	<.0001	0.0542229	0.0696197	0.076571					COHORT[0]	Biased	0.0239167	0.028554	0.84	0.4023	-0.03205	0.0798833	0.029575
														ASTHMA[NO]*COHORT[0]		-0.009483	0.004632	-2.05	0.0406	-0.018561	-0.000404	-0.01186
														AGE[14-13]*COHORT[0]		0.0072782	0.014089	0.52	0.6055	-0.020337	0.0348934	0.008066
		RSquare	0.224471											AGE[15-14]*COHORT[0]		0.0393799	0.01242	3.17	0.0015	0.0150369	0.0637229	0.037546
		RSquare Adj	0.223647											AGE[16-15]*COHORT[0]		-0.015564	0.01161	-1.34	0.1801	-0.038321	0.0071924	-0.01204
		Root Mean Square Error	0.6981											AGE[17-16]*COHORT[0]		-0.031018	0.01202	-2.58	0.0099	-0.054577	-0.007459	-0.0167
		Mean of Response	0.446993											AGEGRP_M_I[<= 34 YEARS]*COHORT[0]		0.0009062	0.010063	0.09	0.9282	-0.018818	0.0206307	0.000787
		Observations (or Sum Wgts)	37674											AGEGRP_M_I[>= 45 YEARS]*COHORT[0]		0.0066953	0.0067	1	0.3176	-0.006436	0.019827	0.008162
														EDUC1[12 YEARS]*COHORT[0]		0.0097016	0.0084	1.15	0.2481	-0.006763	0.0261659	0.007718
		AICc	79877.7											EDUC1[COLLEGE GRADUATE]*COHORT[0]		-0.018389	0.007488	-2.46	0.0141	-0.033067	-0.003712	-0.02034
		BIC	80236.2											EDUC1[LESS THAN 12 YEARS]*COHORT[0]		0.0014779	0.011866	0.12	0.9009	-0.021779	0.0247347	0.001069
														EDUC_TR[6TH TO 8TH GRADE]*COHORT[0]		-0.012328	0.021012	-0.59	0.5574	-0.053512	0.0288549	-0.00828
		Source	DF	Sum of Squares	Mean Square	F Ratio								EDUC_TR[9TH TO 12TH GRADE]*COHORT[0]		0.0321053	0.01881	1.71	0.0879	-0.004762	0.0689725	0.033627
		Model	40	5308.44	132.711	272.315								EDUC_TR[HS GRAD/GED COMPLETED/ENROLLED IN GED PROGRAM]*COHORT[0]		0.0200752	0.033906	0.59	0.5538	-0.046381	0.0865315	0.002791
		Error	37633	18340.2	0.487	Prob > F								INCPOV1[ABOVE POVERTY <= $75K]*COHORT[0]		-0.004096	0.005833	-0.7	0.4826	-0.015529	0.0073382	-0.00341
		C. Total	37673	23648.6		<.0001								INCPOV1[ABOVE POVERTY > $75K]*COHORT[0]		0.0113486	0.007477	1.52	0.1291	-0.003306	0.0260036	0.0118
														LANGUAGE[ENGLISH]*COHORT[0]		0.0109948	0.015465	0.71	0.4771	-0.019317	0.0413062	0.013431
														LANGUAGE[OTHER]*COHORT[0]		-0.045353	0.026485	-1.71	0.0868	-0.097264	0.0065592	-0.0139
														MARITAL2[MARRIED]*COHORT[0]		-0.003983	0.004518	-0.88	0.378	-0.012839	0.0048731	-0.00501
														RACEETHK[HISPANIC]*COHORT[0]		0.0146038	0.009388	1.56	0.1198	-0.003797	0.0330043	0.016347
														RACEETHK[NON-HISPANIC BLACK ONLY]*COHORT[0]		0.0073839	0.010574	0.7	0.485	-0.013341	0.0281086	0.007833
														RACEETHK[NON-HISPANIC OTHER + MULTIPLE RACE]*COHORT[0]		-0.002003	0.009404	-0.21	0.8313	-0.020435	0.0164292	-0.00217
														SEX[FEMALE]*COHORT[0]		0.0023171	0.003681	0.63	0.529	-0.004898	0.0095317	0.002924
														NUM_PROVR[0-1]*COHORT[0]		-0.007364	0.006201	-1.19	0.235	-0.019517	0.0047893	-0.00785
														NUM_PROVR[2]*COHORT[0]		0.0010297	0.005826	0.18	0.8597	-0.01039	0.0124497	0.00088
														FACILITY[ALL HOSPITAL FACILITIES]*COHORT[0]		0.0166194	0.010565	1.57	0.1157	-0.004089	0.0373277	0.012488
														FACILITY[ALL PRIVATE FACILITIES]*COHORT[0]		0.0069692	0.007453	0.94	0.3498	-0.00764	0.0215781	0.00747
														FACILITY[ALL PUBLIC FACILITIES]*COHORT[0]		-0.016719	0.010029	-1.67	0.0955	-0.036377	0.0029385	-0.01282
														FACILITY[ALL STD/SCHOOL/TEEN CLINICS OR OTHER FACILITIES]*COHORT[0]		-0.023535	0.019587	-1.2	0.2295	-0.061926	0.0148558	-0.01508
														REGISTRY[ALL PROVIDERS]*COHORT[0]		0.0061997	0.007042	0.88	0.3787	-0.007603	0.0200025	0.007381
														REGISTRY[NO PROVIDERS]*COHORT[0]		-0.004847	0.010298	-0.47	0.6379	-0.025031	0.0153378	-0.00275
														VFC_ORDER[ALL PROVIDERS]*COHORT[0]		-0.00703	0.006975	-1.01	0.3135	-0.020701	0.0066405	-0.00836
														VFC_ORDER[NO PROVIDERS]*COHORT[0]		0.0025328	0.009649	0.26	0.7929	-0.016379	0.0214444	0.001582
														INS_STAT2_I[ANY MEDICAID]*COHORT[0]	Biased	0.0202511	0.011217	1.81	0.071	-0.001734	0.0422362	0.014616
														INS_STAT2_I[OTHER INSURANCE]*COHORT[0]	Biased	-0.014802	0.02835	-0.52	0.6016	-0.070368	0.040765	-0.00445
														INS_STAT2_I[OTHER INSURANCE (CHIP, IHS, MILITARY, OR OTHER, ALONE OR IN COMB. WITH PRIVATE INSURANCE)]*COHORT[0]	Zeroed	0	0	.	.	0	0	0
														INS_STAT2_I[PRIVATE INSURANCE ONLY]*COHORT[0]	Zeroed	0	0	.	.	0	0	0
														Quartiles[1]*COHORT[0]		0.0060436	0.006754	0.89	0.3709	-0.007195	0.019282	0.00532
														Quartiles[2]*COHORT[0]		-0.011808	0.006279	-1.88	0.0601	-0.024116	0.0005	-0.01071
														Quartiles[3]*COHORT[0]		0.0042122	0.006422	0.66	0.5119	-0.008375	0.0167999	0.003782
														RSquare	0.227515
														RSquare Adj	0.225933
														Root Mean Square Error	0.697072
														Mean of Response	0.446993
														Observations (or Sum Wgts)	37674
														AICc	79803.8
														BIC	80477.9
														Source	DF	Sum of Squares	Mean Square	F Ratio
														Model	77	5380.41	69.8755	143.804
														Error	37596	18268.2	0.4859	Prob > F
														C. Total	37673	23648.6		<.0001
