# Supplementary material for: Comparison of Predictive Factors of Flu Vaccine Uptake Pre- and Post-COVID-19 Using the NIS-Teen Survey
Source: Vaccines (Basel). 2024 Oct 12;12(10):1164. doi: 10.3390/vaccines12101164 (PMC11511354; doi:10.3390/vaccines12101164)
Supplement: Supplementary file 1 [file vaccines-12-01164-s001.zip › S2.ipynb]

# %% [markdown]
#Generate ML to Predict P_N13FLU 2017-2018

# %% [markdown]
##Imports

# %% [code]
!pip install lazypredict
!pip install umap-learn
!pip install optuna

# %% [code]
import pandas as pd
import sklearn
import optuna
# import shap

import matplotlib.pyplot as plt
import seaborn as sns

from sklearn.metrics import roc_curve, auc, accuracy_score, confusion_matrix, precision_score, recall_score, f1_score, roc_auc_score

from sklearn.preprocessing import label_binarize

import numpy as np
from lazypredict.Supervised import LazyClassifier
from lazypredict.Supervised import LazyRegressor
from sklearn.model_selection import train_test_split
from sklearn.model_selection import cross_val_score

from sklearn.utils.class_weight import compute_sample_weight
from sklearn.ensemble import HistGradientBoostingRegressor

from xgboost import XGBClassifier, plot_importance

import umap

# %% [markdown]
##Read In 2017-2018 DF

# %% [code]
df_2017_2018 = pd.read_csv("2017-2018_dataset_ty.csv")
print(df_2017_2018.columns)
print(df_2017_2018["P_N13FLU"].value_counts())

# %% [markdown]
##Clean DF

# %% [code]
df_2017_2018['EDUC1'] = df_2017_2018['EDUC1'].map({'COLLEGE GRADUATE':3,
'MORE THAN 12 YEARS, NON-COLLEGE GRAD':2,
'12 YEARS':1,
'LESS THAN 12 YEARS':0})

print(df_2017_2018['EDUC1'].value_counts())

df_2017_2018['VFC_ORDER'] = df_2017_2018['VFC_ORDER'].map({'ALL PROVIDERS':2,
'SOME BUT POSSIBLY OR DEFINITELY NOT ALL PROVIDERS':1,
'NO PROVIDERS':0})
print(df_2017_2018['VFC_ORDER'].value_counts())

df_2017_2018['INCPOV1'] = df_2017_2018['INCPOV1'].map({'ABOVE POVERTY > $75K':2,
'ABOVE POVERTY <= $75K':1,
'BELOW POVERTY':0})

print(df_2017_2018['INCPOV1'].value_counts())

df_2017_2018['AGEGRP_M_I'] = df_2017_2018['AGEGRP_M_I'].map({'>= 45 YEARS':2,
'35 TO 44 YEARS':1,
'<= 34 YEARS':0})
print(df_2017_2018['AGEGRP_M_I'].value_counts())

df_2017_2018['REGISTRY'] = df_2017_2018['REGISTRY'].map({'ALL PROVIDERS':2,
'SOME BUT POSSIBLY OR DEFINITELY NOT ALL PROVIDERS':1,
'NO PROVIDERS':0})
print(df_2017_2018['REGISTRY'].value_counts())

df_2017_2018['NUM_PROVR'] = df_2017_2018['NUM_PROVR'].astype("string").map({'3+':4,"3":3,"2":2,"1":1,"0":0})
print(df_2017_2018['NUM_PROVR'].value_counts())

print(df_2017_2018['INS_STAT2_I'].value_counts())

# %% [code]
# Create a list of categorical features
categorical_features = ["EDUC_TR",'MARITAL2','RACEETHK','ASTHMA','SEX','FACILITY',"LANGUAGE","INS_STAT2_I"]
cols_to_use = categorical_features+["NUM_PROVR","EDUC1","VFC_ORDER","INCPOV1","REGISTRY","AGEGRP_M_I","P_N13FLU","AGE","Quartiles"]
limited_DF_2017_2018 = df_2017_2018[cols_to_use]

# %% [code]
limited_DF_2017_2018.rename(columns = {
    "AGE": "AGE OF TEEN",
    "NUM_PROVR":"NUMBER OF PROVIDERS IDENTIFIED BY RESPONDENT",
    "EDUC1": "EDUCATION OF MOTHER",
    "VFC_ORDER": "PROVIDERS ORDER VACCINES FROM VFC",
    "INCPOV1": "POVERTY STATUS",
    "REGISTRY": "PROVIDER REPORTS TEEN IMMUNIZATION TO REGISTRY",
    "AGEGRP_M_I": "MOTHER'S AGE CATEGORY",
    "Quartiles":"STATE COVID VACCINE QUARTILE",
    "EDUC_TR":"EDUCATION OF TEEN",
    "MARITAL2": "MARITAL STATUS OF MOTHER",
    "RACEETHK":"RACE/ETHNICITY OF TEEN",
    'SEX':"SEX OF TEEN",
    'FACILITY':"FACILITY OF PROVIDERS",
    "INS_STAT2_I": "INSURANCE STATUS"
}, inplace=True
)
converted_cat_features = ["EDUCATION OF TEEN","MARITAL STATUS OF MOTHER",
                          "RACE/ETHNICITY OF TEEN",'ASTHMA',"SEX OF TEEN","FACILITY OF PROVIDERS",'LANGUAGE',
                          "INSURANCE STATUS"]

# %% [code]
limited_DF_2017_2018

# %% [code]
X_encoded_2017_2018 = pd.get_dummies(data=limited_DF_2017_2018, columns=converted_cat_features)

# %% [code]
#Create training and test sets for ML
y = X_encoded_2017_2018["P_N13FLU"]
X_encoded_drop_y = X_encoded_2017_2018.drop(columns=["P_N13FLU"])

X_train_2017, X_test_2017, y_train_2017, y_test_2017 = train_test_split(X_encoded_drop_y, y,test_size=.2,random_state =123)

print(len(X_train_2017))
print(len(X_test_2017))

# %% [code]
#Some models require dropping NA values, so this cell can be run too.
#Without NAs
X_encoded_2017_2018_dropna = X_encoded_2017_2018.dropna()
X_encoded_2017_2018_dropna_and_y = X_encoded_2017_2018_dropna.drop(columns=["P_N13FLU"])
y_drop_2017_2018_na= X_encoded_2017_2018_dropna["P_N13FLU"]
X_train_2017_drop_na, X_test_2017_drop_na, y_train_2017_drop_na, y_test_2017_drop_na = train_test_split(
    X_encoded_2017_2018_dropna_and_y, y_drop_2017_2018_na,test_size=.2,random_state =123)

# %% [markdown]
##Lazy Classifier
This will generate 20 models (for both categorical predictions and regression) along with their associated metrics.
**Uncommenting and running these cells will CRASH Colab!**  Download and run the cells on more RAM.
Our results suggest that XGBClassifier is the best for predicting categorical data and HistGradientBoostingRegression is the best for a regression.

# %% [code]
#This will generate 20 models to predict categorical data and their scores without tuning parameters.
#IT WILL CRASH COLAB! Download and run on more RAM.

# clf = LazyClassifier(verbose=0,ignore_warnings=True, custom_metric=None)
# models,predictions = clf.fit(X_train, X_test, y_train, y_test)

# print(models)
#Returns:
#                                Accuracy  Balanced Accuracy ROC AUC  F1 Score  Time Taken
# Model
# NearestCentroid                    0.67               0.42    None      0.68        0.06
# BernoulliNB                        0.70               0.40    None      0.70        0.06
# PassiveAggressiveClassifier        0.66               0.39    None      0.68        0.20
# DecisionTreeClassifier             0.67               0.35    None      0.68        0.16
# LinearDiscriminantAnalysis         0.74               0.35    None      0.70        0.12
# Perceptron                         0.67               0.35    None      0.67        0.14
# BaggingClassifier                  0.73               0.34    None      0.70        0.87
# XGBClassifier                      0.75               0.34    None      0.71        0.94
# LabelPropagation                   0.68               0.34    None      0.68      241.46
# ExtraTreeClassifier                0.69               0.34    None      0.68        0.06
# LabelSpreading                     0.68               0.34    None      0.67      277.05
# ExtraTreesClassifier               0.73               0.33    None      0.70        3.18
# RandomForestClassifier             0.73               0.33    None      0.70        3.08
# LGBMClassifier                     0.75               0.32    None      0.70        2.47
# LogisticRegression                 0.75               0.31    None      0.69        1.32
# AdaBoostClassifier                 0.76               0.31    None      0.69        0.88
# KNeighborsClassifier               0.74               0.31    None      0.69       63.11
# GaussianNB                         0.24               0.30    None      0.29        0.05
# CalibratedClassifierCV             0.74               0.28    None      0.68        3.86
# SVC                                0.75               0.28    None      0.67       37.99
# SGDClassifier                      0.75               0.27    None      0.67        0.50
# LinearSVC                          0.75               0.27    None      0.67       15.92
# RidgeClassifier                    0.75               0.26    None      0.66        0.05
# RidgeClassifierCV                  0.75               0.26    None      0.66        0.10
# DummyClassifier                    0.75               0.25    None      0.65        0.03
# QuadraticDiscriminantAnalysis      0.03               0.25    None      0.03        0.14


# %% [code]
#This will generate 20 models to predict a regression and those models' scores without tuning parameters.
#IT WILL CRASH COLAB! Download and run on more RAM.

# reg = LazyRegressor(verbose=0, ignore_warnings=False, custom_metric=None)
# models, predictions = reg.fit(X_train, X_test, y_train, y_test)

# print(models)
#                                Adjusted R-Squared  R-Squared  RMSE  Time Taken
# Model
# GradientBoostingRegressor                    0.22       0.23  0.60        2.48
# HistGradientBoostingRegressor                0.22       0.22  0.61        0.51
# LGBMRegressor                                0.22       0.22  0.61        0.75
# LassoCV                                      0.20       0.20  0.61        0.31
# ElasticNetCV                                 0.20       0.20  0.61        0.34
# TransformedTargetRegressor                   0.20       0.20  0.61        0.04
# LinearRegression                             0.20       0.20  0.61        0.04
# RidgeCV                                      0.20       0.20  0.61        0.07
# Ridge                                        0.20       0.20  0.61        0.03
# LassoLarsCV                                  0.20       0.20  0.61        0.10
# LassoLarsIC                                  0.20       0.20  0.61        0.06
# BayesianRidge                                0.20       0.20  0.61        0.05
# LarsCV                                       0.20       0.20  0.61        0.16
# OrthogonalMatchingPursuitCV                  0.20       0.20  0.61        0.08
# SGDRegressor                                 0.20       0.20  0.61        0.05
# Lars                                         0.20       0.20  0.61        0.16
# OrthogonalMatchingPursuit                    0.20       0.20  0.61        0.04
# TweedieRegressor                             0.18       0.18  0.62        0.03
# SVR                                          0.17       0.18  0.62       92.60
# XGBRegressor                                 0.17       0.18  0.62        0.39
# PoissonRegressor                             0.15       0.15  0.63        0.05
# AdaBoostRegressor                            0.14       0.15  0.63        0.40
# MLPRegressor                                 0.14       0.14  0.64       24.30
# NuSVR                                        0.13       0.14  0.64      388.03
# LinearSVR                                    0.12       0.12  0.64        1.19
# HuberRegressor                               0.12       0.12  0.64        0.60
# RandomForestRegressor                        0.07       0.08  0.66        6.24
# KNeighborsRegressor                          0.07       0.08  0.66       52.89
# BaggingRegressor                             0.03       0.03  0.68        0.66
# LassoLars                                   -0.01      -0.00  0.69        0.03
# DummyRegressor                              -0.01      -0.00  0.69        0.03
# Lasso                                       -0.01      -0.00  0.69        0.04
# ElasticNet                                  -0.01      -0.00  0.69        0.03
# KernelRidge                                 -0.07      -0.07  0.71      559.82
# ExtraTreesRegressor                         -0.09      -0.08  0.71        8.33
# GaussianProcessRegressor                    -0.13      -0.12  0.73     1276.58
# PassiveAggressiveRegressor                  -0.18      -0.18  0.74        0.07
# QuantileRegressor                           -0.27      -0.26  0.77       14.48
# RANSACRegressor                             -0.27      -0.26  0.77        0.15
# ExtraTreeRegressor                          -0.42      -0.41  0.81        0.11
# DecisionTreeRegressor                       -0.45      -0.44  0.82        0.12

# %% [markdown]
##XGBClassifier Optuna

To search for the best hyper parameters, we use Optuna.
This code takes a long time to run, so it is commented out by default.

Optuna returns:

Number of finished trials: 100.  
Best trial:    
Value: 0.8191251396919441.  
Params:   
n_estimators: 120.  
max_depth: 7.  
learning_rate: 0.089340720667967.  
subsample: 0.8462978776097386.  
reg_lambda: 1.1914060029791229e-07.  
reg_alpha: 98.40114537703717.  

# %% [code]
# from sklearn.utils.class_weight import compute_sample_weight
# sample_weights = compute_sample_weight(
#     class_weight='balanced',
#     y=y_train #provide your own target name
# )

# def objective(trial):
#     param = {
#         'objective': 'multi:softmax',
#         'n_estimators': trial.suggest_int('n_estimators', 100, 2000),
#         'max_depth': trial.suggest_int('max_depth', 3, 10),
#         'learning_rate': trial.suggest_loguniform('learning_rate', 0.01, 0.5),
#         'subsample': trial.suggest_uniform('subsample', 0.5, 1),
#         'reg_lambda': trial.suggest_loguniform('reg_lambda', 1e-8, 100.0),
#         'reg_alpha': trial.suggest_loguniform('reg_alpha', 1e-8, 100.0),
#     }

#     model = XGBClassifier(**param)
#     model.fit(X_train, y_train, sample_weight= sample_weights)
#     y_pred = model.predict_proba(X_test)
#     auc_test = roc_auc_score(y_test, y_pred,multi_class='ovr')
#     return auc_test

# study = optuna.create_study(direction='maximize')
# study.optimize(objective, n_trials=100)
# print('Number of finished trials:', len(study.trials))
# print('Best trial:')
# trial = study.best_trial

# print('Value: {}'.format(trial.value))
# print('Params: ')
# for key, value in trial.params.items():
#     print('{}: {}'.format(key, value))


# %% [markdown]
##Create/Fit/Test XGBClassifier

# %% [code]
sample_weights = compute_sample_weight(
    class_weight='balanced',
    y=y_train #provide your own target name
)

bst= XGBClassifier(n_estimators=120, max_depth=7, learning_rate=0.0893, objective='multi:softmax', subsample=0.8463, reg_lambda=1.19141e-07, reg_alpha=98.40)

# Fit the model

bst.fit(X_train, y_train, sample_weight=sample_weights)

#Save the model
bst.save_model('XGBClassifier_model.bin')

# Make predictions
y_pred = bst.predict(X_test)
y_pred_proba = bst.predict_proba(X_test)

# Calculate various metrics
accuracy = accuracy_score(y_test, y_pred)
precision = precision_score(y_test, y_pred, average='weighted')
recall = recall_score(y_test, y_pred, average='weighted')
f1 = f1_score(y_test, y_pred, average='weighted')
conf_matrix = confusion_matrix(y_test, y_pred)
auc_score = roc_auc_score(y_test, y_pred_proba, multi_class='ovr')

# Print the metrics
print("Accuracy: %.2f%%" % (accuracy * 100.0))
print("Precision: %.2f" % precision)
print("Recall: %.2f" % recall)
print("F1 Score: %.2f" % f1)
print("Confusion Matrix:\n", conf_matrix)
print("AUC: %.2f" % auc_score)

# %% [markdown]
##Graphs for XGBClassifier

# %% [code]
#If you don't want to train the model (code above), run this:

# bst = XGBClassifier()
# bst.load_model("/content/XGBClassifier_model.bin")

# # Make predictions
# y_pred = bst.predict(X_test)
# y_pred_proba = bst.predict_proba(X_test)
# conf_matrix = confusion_matrix(y_test, y_pred)


# %% [code]
#AUROC
# Binarize the labels
n_classes = len(np.unique(y_test)) #4
y_test_binarized = label_binarize(y_test, classes=np.arange(n_classes))

# Compute ROC curve and ROC area for each class
fpr = dict()
tpr = dict()
roc_auc = dict()
for i in range(n_classes):
    fpr[i], tpr[i], _ = roc_curve(y_test_binarized[:, i], y_pred_proba[:, i])
    roc_auc[i] = auc(fpr[i], tpr[i])

# Compute micro-average ROC curve and ROC area
fpr["micro"], tpr["micro"], _ = roc_curve(y_test_binarized.ravel(), y_pred_proba.ravel())
roc_auc["micro"] = auc(fpr["micro"], tpr["micro"])

# Plot ROC curve
plt.figure(figsize=(8, 6))
plt.plot(fpr["micro"], tpr["micro"],
         label='Average ROC curve (area = {0:0.2f})'
               ''.format(roc_auc["micro"]),
         color='black', linestyle='solid', linewidth=2)

num_colors = 4
colors = [viridis(i / (num_colors - 1)) for i in range(num_colors)]

linestyles = [(0, (5, 1)),"dashed","dotted","dashdot"]
for i in range(n_classes):
    plt.plot(fpr[i], tpr[i], label='ROC curve of class {0} (area = {1:0.2f})'
                                   ''.format(i, roc_auc[i]), linestyle=linestyles[i], color =colors[i])

plt.plot([0, 1], [0, 1], 'k--', color='gray', linewidth=2)
plt.xlim([0.0, 1.0])
plt.ylim([0.0, 1.05])
plt.xlabel('False Positive Rate')
plt.ylabel('True Positive Rate')
plt.title('Receiver Operating Characteristic (ROC) Curve')
plt.legend(loc="lower right")
plt.show()
plt.savefig('AUROC.png',dpi=900)

# %% [code]
# Plot confusion matrix as heatmap
plt.figure(figsize=(8, 6))
heatmap = sns.heatmap(conf_matrix, annot=True, cmap="YlGnBu", fmt="d", cbar=True)
plt.title("Confusion Matrix")
plt.xlabel("Predicted Label")
plt.ylabel("True Label")

# Add color bar with label
cbar = heatmap.collections[0].colorbar

cbar.set_label('Count')
plt.show()
plt.savefig('Confusion_Matrix.png',dpi=900)

# %% [code]
#Plot feature importance graph
plot_importance(bst, max_num_features=10, grid=False,height=0.3) # top 10 most important features
# Adjust figure size
plt.gcf().set_size_inches(12, 6)
# Adjust font size of axis labels
# plt.tick_params(axis='both', which='major', labelsize=8)

# Adjust layout
plt.tight_layout()

plt.xlabel("F1 score")
plt.savefig('Feature_Importance.png',dpi=900)

# #This does it manually without the plot_importance package, but it looks worse.
# top_features = bst.feature_importances_.argsort()[-10:]
# print(top_features)
# print(X_train.columns[top_features])
# plt.barh(X_train.columns[top_features], bst.feature_importances_[top_features])
# plt.show()
# plt.savefig('feature_importance_barh_ty.png',dpi=900)

# %% [code]
#This does it manually without the plot_importance package, but it looks worse.
top_features = bst.feature_importances_.argsort()[-10:]
print(top_features)
print(X_train.columns[top_features])
plt.barh(X_train.columns[top_features], bst.feature_importances_[top_features])
plt.show()
plt.savefig('feature_importance_barh_ty.png',dpi=900)

# %% [code]
#Correlation of Features
def correlation_heatmap(train):
    correlations = train.corr()

    fig, ax = plt.subplots(figsize=(10,10))
    sns.heatmap(correlations, vmax=1.0, center=0, fmt='.2f', cmap="YlGnBu",
                square=True, linewidths=.5, annot=True, cbar_kws={"shrink": .70}
                )
    plt.show()
    plt.savefig('Correlation_Heatmap.png',dpi=900)

correlation_heatmap(X_encoded_dropna_and_y)


# %% [markdown]
##HistGradientBoostingRegressor

# %% [code]
#Optuna for HistGradientBoostingClassifier
# Initialize the HistGradientBoostingClassifier
# def objective(trial):
#     # Define hyperparameters to optimize
#     params = {
#         'learning_rate': trial.suggest_float('learning_rate', 0.01, 0.2),
#         'max_iter': trial.suggest_int('max_iter', 100, 300),
#         'max_depth': trial.suggest_int('max_depth', 3, 7),
#         'min_samples_leaf': trial.suggest_int('min_samples_leaf', 1, 4),
#         'max_bins': trial.suggest_int('max_bins', 10, 30),
#         'l2_regularization': trial.suggest_float('l2_regularization', 0.0, 0.2)
#     }

#     # Initialize HistGradientBoostingRegressor with current set of hyperparameters
#     gb_regressor = HistGradientBoostingRegressor(**params)

#     # Fit the model
#     gb_regressor.fit(X_train, y_train, sample_weight=sample_weights)

#     # Make predictions
#     y_pred = gb_regressor.predict(X_test)

#     # Calculate mean squared error
#     mse = mean_squared_error(y_test, y_pred)

#     return mse


# %% [code]
gb_regressor = HistGradientBoostingRegressor()

# Fit the model
gb_regressor.fit(X_train, y_train,sample_weight=sample_weights)

# Make predictions
y_pred = gb_regressor.predict(X_test)
print(y_pred)
print(y_test)

y_pred_cat = [round(value) for value in y_pred]
# Evaluate the model (you can use any metric suitable for regression)
from sklearn.metrics import mean_squared_error, r2_score

# Calculate various metrics
accuracy = accuracy_score(y_test, y_pred_cat)
precision = precision_score(y_test, y_pred_cat, average='weighted')
recall = recall_score(y_test, y_pred_cat, average='weighted')
f1 = f1_score(y_test, y_pred_cat, average='weighted')
conf_matrix = confusion_matrix(y_test, y_pred_cat)

# Print the metrics
print("Accuracy: %.2f%%" % (accuracy * 100.0))
print("Precision: %.2f" % precision)
print("Recall: %.2f" % recall)
print("F1 Score: %.2f" % f1)
print("Confusion Matrix:\n", conf_matrix)

mse = mean_squared_error(y_test, y_pred)
r2 = r2_score(y_test, y_pred)

print("Mean Squared Error:", mse)
print("R-squared:", r2)

# %% [markdown]
##Run PCA and UMAP


# %% [code]
#Colored by number of vaccines
from matplotlib.cm import viridis
from matplotlib.lines import Line2D

import numpy as np
from sklearn.decomposition import PCA
pca = PCA(n_components=2)  # Choose the number of components you want
X_pca = pca.fit_transform(X_encoded_2017_2018_dropna_and_y)
# Extracting colors from Viridis colormap
num_colors = 4
colors = [viridis(i / (num_colors - 1)) for i in range(num_colors)]


# Step 2: Visualize the results
# plt.figure(figsize=(8, 6))
plt.scatter(X_pca[:, 0], X_pca[:, 1], c=y_drop_2017_2018_na.values)

legend_elements = []
for label, color in enumerate(colors):
    legend_elements.append(Line2D([0], [0], marker='o', color='w', label=label,
                                   markerfacecolor=color, markersize=10))


plt.title('PCA Colored by Number of Flu Vaccines Over the Last 3 Years')
plt.xlabel('Principal Component 1')
plt.ylabel('Principal Component 2')
plt.legend(handles=legend_elements, title="Number of Flu Vaccines", loc='upper left', bbox_to_anchor=(1, 1))

plt.tight_layout()
plt.savefig("PCA_colored_by_P_N13FLU.png",dpi=900)


# %% [code]
#Colored by age

num_colors = 5
colors = [viridis(i / (num_colors - 1)) for i in range(num_colors)]

age_list = X_encoded_2017_2018_dropna_and_y["AGE OF TEEN"].reset_index()["AGE OF TEEN"].to_list()
color_list = [colors[age-13] for age in age_list]

# Step 2: Visualize the results
# plt.figure(figsize=(8, 6))
plt.scatter(X_pca[:, 0], X_pca[:, 1], c=color_list)  # Assuming y contains class labels


legend_elements = []
for label, color in enumerate(colors):
    legend_elements.append(Line2D([0], [0], marker='o', color='w', label=label+13,
                                   markerfacecolor=color, markersize=10))


plt.title('PCA colored by Age of Teen')
plt.legend(handles=legend_elements, title="Age of Teen", loc='upper left', bbox_to_anchor=(1, 1))
plt.xlabel('Principal Component 1')
plt.ylabel('Principal Component 2')
plt.tight_layout()
plt.savefig("PCA_colored_by_age_of_teen.png",dpi=900)

# %% [code]
fig, axes = plt.subplots(1, 2, figsize=(20, 6))  # Create a grid of subplots with 1 row and 2 columns
plt.sca(axes[0])  # Select the first subplot
axes[0].scatter(X_pca[:, 0], X_pca[:, 1], c=y_drop_na.values)

num_colors = 4
colors = [viridis(i / (num_colors - 1)) for i in range(num_colors)]

legend_elements = []
for label, color in enumerate(colors):
    legend_elements.append(Line2D([0], [0], marker='o', color='w', label=label,
                                   markerfacecolor=color, markersize=10))


axes[0].set_title('PCA Colored by Number of Flu Vaccines Over the Last 3 Years')
axes[0].set_xlabel('Principal Component 1')
axes[0].set_ylabel('Principal Component 2')
axes[0].legend(handles=legend_elements, title="Number of Flu Vaccines", loc='upper left', bbox_to_anchor=(1, 1))


plt.sca(axes[1])  # Select the first subplot

axes[1].scatter(X_pca[:, 0], X_pca[:, 1], c=color_list)  # Assuming y contains class labels

num_colors = 5
colors = [viridis(i / (num_colors - 1)) for i in range(num_colors)]

legend_elements = []
for label, color in enumerate(colors):
    legend_elements.append(Line2D([0], [0], marker='o', color='w', label=label+13,
                                   markerfacecolor=color, markersize=10))

axes[1].set_title('PCA colored by Age of Teen')
axes[1].legend(handles=legend_elements, title="Age of Teen", loc='upper left', bbox_to_anchor=(1, 1))
axes[1].set_xlabel('Principal Component 1')
axes[1].set_ylabel('Principal Component 2')

plt.tight_layout()
plt.savefig("PCA_both.png",dpi=900)


# %% [code]
# Understanding the variance of each component
print("Explained Variance Ratio of Each Component:", pca.explained_variance_ratio_)
# Print component loadings
print("Component Loadings:\n", pca.components_)
# Get variable names
variable_names = X_encoded_drop_y.columns

# Plot component loadings
plt.figure(figsize=(10, 12))  # Adjusted figure size
for i, component in enumerate(pca.components_):
    sorted_indices = np.argsort(np.abs(component))[::-1][:5]  # Get indices of top 5 contributors

    top_5_variables = variable_names[sorted_indices[::-1]]
    top_5_loadings = component[sorted_indices[::-1]]

    plt.subplot(len(pca.components_), 1, i+1)
    plt.barh(top_5_variables, top_5_loadings)  # Plot top 5 contributors
    plt.axvline(x=0, color='k', linestyle='--', linewidth=1)  # Add vertical line at 0
    plt.title(f'Principal Component {i+1} Loadings')
    plt.xlabel('Loading')
    plt.ylabel('Variable')

plt.tight_layout()
plt.savefig("PCA_loading.png",dpi=900)

# %% [code]
#UMAP
from sklearn.preprocessing import StandardScaler
import umap

reducer = umap.UMAP()

scaled_data = StandardScaler().fit_transform(X_encoded_dropna_and_y)
embedding = reducer.fit_transform(scaled_data)
print(embedding.shape)

plt.scatter(
    embedding[:, 0],
    embedding[:, 1],
    c=[sns.color_palette()[x] for x in y_drop_na])
plt.gca().set_aspect('equal', 'datalim')
plt.title('UMAP projection', fontsize=24);

# %% [markdown]
#Generate ML to Predict P_N13FLU 2021-2022

# %% [markdown]
##Imports

# %% [code]
!pip install lazypredict
!pip install umap-learn
!pip install optuna

# %% [code]
import pandas as pd
import sklearn
import optuna
# import shap

import matplotlib.pyplot as plt
import seaborn as sns

from sklearn.metrics import roc_curve, auc, accuracy_score, confusion_matrix, precision_score, recall_score, f1_score, roc_auc_score

from sklearn.preprocessing import label_binarize

import numpy as np
from lazypredict.Supervised import LazyClassifier
from lazypredict.Supervised import LazyRegressor
from sklearn.model_selection import train_test_split
from sklearn.model_selection import cross_val_score

from sklearn.utils.class_weight import compute_sample_weight
from sklearn.ensemble import HistGradientBoostingRegressor

from xgboost import XGBClassifier, plot_importance

import umap

# %% [markdown]
##Read In DF

# %% [code]
df_all_years = pd.read_csv("2017_2021_2022_with_quartiles.csv")
df = df_all_years[(df_all_years["YEAR"]==2021) | (df_all_years["YEAR"]==2022)]
print(len(df))
print(df.columns)
print(df["P_N13FLU"].value_counts())
X = df.drop(columns=['Unnamed: 0'])
print(X.columns)
# y = df["P_N13FLU"]
# print(y)

# %% [markdown]
##Clean DF

# %% [code]
X['EDUC1'] = X['EDUC1'].map({'COLLEGE GRADUATE':3,
'MORE THAN 12 YEARS, NON-COLLEGE GRAD':2,
'12 YEARS':1,
'LESS THAN 12 YEARS':0})

print(X['EDUC1'].value_counts())

X['VFC_ORDER'] = X['VFC_ORDER'].map({'ALL PROVIDERS':2,
'SOME BUT POSSIBLY OR DEFINITELY NOT ALL PROVIDERS':1,
'NO PROVIDERS':0})
print(X['VFC_ORDER'].value_counts())

X['INCPOV1'] = X['INCPOV1'].map({'ABOVE POVERTY > $75K':2,
'ABOVE POVERTY <= $75K':1,
'BELOW POVERTY':0})

print(X['INCPOV1'].value_counts())

X['AGEGRP_M_I'] = X['AGEGRP_M_I'].map({'>= 45 YEARS':2,
'35 TO 44 YEARS':1,
'<= 34 YEARS':0})
print(X['AGEGRP_M_I'].value_counts())

X['REGISTRY'] = X['REGISTRY'].map({'ALL PROVIDERS':2,
'SOME BUT POSSIBLY OR DEFINITELY NOT ALL PROVIDERS':1,
'NO PROVIDERS':0})
print(X['REGISTRY'].value_counts())

X['NUM_PROVR'] = X['NUM_PROVR'].astype("string").map({'3+':4,"3":3,"2":2,"1":1,"0":0})
print(X['NUM_PROVR'].value_counts())


# %% [code]
X['INS_STAT2_I'].value_counts()

# %% [code]
# Create a list of categorical features
categorical_features = ["EDUC_TR",'MARITAL2','RACEETHK','ASTHMA','SEX','FACILITY',"LANGUAGE","INS_STAT2_I"]
cols_to_use = categorical_features+["NUM_PROVR","EDUC1","VFC_ORDER","INCPOV1","REGISTRY","AGEGRP_M_I","P_N13FLU","AGE","Quartiles"]
limited_DF = X[cols_to_use]

# %% [code]
limited_DF.rename(columns = {
    "AGE": "AGE OF TEEN",
    "NUM_PROVR":"NUMBER OF PROVIDERS IDENTIFIED BY RESPONDENT",
    "EDUC1": "EDUCATION OF MOTHER",
    "VFC_ORDER": "PROVIDERS ORDER VACCINES FROM VFC",
    "INCPOV1": "POVERTY STATUS",
    "REGISTRY": "PROVIDER REPORTS TEEN IMMUNIZATION TO REGISTRY",
    "AGEGRP_M_I": "MOTHER'S AGE CATEGORY",
    "Quartiles":"STATE COVID VACCINE QUARTILE",
    "EDUC_TR":"EDUCATION OF TEEN",
    "MARITAL2": "MARITAL STATUS OF MOTHER",
    "RACEETHK":"RACE/ETHNICITY OF TEEN",
    'SEX':"SEX OF TEEN",
    'FACILITY':"FACILITY OF PROVIDERS",
    "INS_STAT2_I": "INSURANCE STATUS"
}, inplace=True
)
converted_cat_features = ["EDUCATION OF TEEN","MARITAL STATUS OF MOTHER",
                          "RACE/ETHNICITY OF TEEN",'ASTHMA',"SEX OF TEEN","FACILITY OF PROVIDERS",'LANGUAGE',
                          "INSURANCE STATUS"]

# %% [code]
limited_DF

# %% [code]
X_encoded = pd.get_dummies(data=limited_DF, columns=converted_cat_features)

# %% [code]
binary=True
# binary=False

# %% [code]
#Create training and test sets for ML
y = X_encoded["P_N13FLU"]
X_encoded_drop_y = X_encoded.drop(columns=["P_N13FLU"])

binary_y = y.map({0:0,1:1,2:1,3:1})

if binary:
  X_train, X_test, y_train, y_test = train_test_split(X_encoded_drop_y, binary_y,test_size=.2,random_state =123)
else:
  X_train, X_test, y_train, y_test = train_test_split(X_encoded_drop_y, y,test_size=.2,random_state =123)

print(len(X_train))
print(len(X_test))

# %% [code]
#Some models require dropping NA values, so this cell can be run too.
#Without NAs
X_encoded_dropna = X_encoded.dropna()
X_encoded_dropna_and_y = X_encoded_dropna.drop(columns=["P_N13FLU"])
y_drop_na= X_encoded_dropna["P_N13FLU"]

binary_y_drop_na= y_drop_na.map({0:0,1:1,2:1,3:1})

if binary:
  X_train_drop_na, X_test_drop_na, y_train_drop_na, y_test_drop_na = train_test_split(
    X_encoded_dropna_and_y, binary_y_drop_na,test_size=.2,random_state =123)
else:
  X_train_drop_na, X_test_drop_na, y_train_drop_na, y_test_drop_na = train_test_split(
    X_encoded_dropna_and_y, y_drop_na,test_size=.2,random_state =123)

print(len(X_train_drop_na))
print(len(X_test_drop_na))

# %% [markdown]
##Run PCA and UMAP


# %% [code]
#Colored by number of vaccines
from matplotlib.cm import viridis
from matplotlib.lines import Line2D

import numpy as np
from sklearn.decomposition import PCA
pca = PCA(n_components=2)  # Choose the number of components you want
X_pca = pca.fit_transform(X_encoded_dropna_and_y)
# Extracting colors from Viridis colormap
# num_colors = 4
# colors = [viridis(i / (num_colors - 1)) for i in range(num_colors)]


# Step 2: Visualize the results
# plt.figure(figsize=(8, 6))
plt.scatter(X_pca[:, 0], X_pca[:, 1], c=y_drop_na.values)

legend_elements = []
for label, color in enumerate(colors):
    legend_elements.append(Line2D([0], [0], marker='o', color='w', label=label,
                                   markerfacecolor=color, markersize=10))


plt.title('PCA Colored by Number of Flu Vaccines Over the Last 3 Years')
plt.xlabel('Principal Component 1')
plt.ylabel('Principal Component 2')
plt.legend(handles=legend_elements, title="Number of Flu Vaccines", loc='upper left', bbox_to_anchor=(1, 1))

plt.tight_layout()
plt.savefig("PCA_colored_by_P_N13FLU.png",dpi=900)


# %% [code]
#Colored by age

num_colors = 5
colors = [viridis(i / (num_colors - 1)) for i in range(num_colors)]

age_list = X_encoded_dropna_and_y["AGE OF TEEN"].reset_index()["AGE OF TEEN"].to_list()
color_list = [colors[age-13] for age in age_list]

# Step 2: Visualize the results
# plt.figure(figsize=(8, 6))
plt.scatter(X_pca[:, 0], X_pca[:, 1], c=color_list)  # Assuming y contains class labels


legend_elements = []
for label, color in enumerate(colors):
    legend_elements.append(Line2D([0], [0], marker='o', color='w', label=label+13,
                                   markerfacecolor=color, markersize=10))


plt.title('PCA colored by Age of Teen')
plt.legend(handles=legend_elements, title="Age of Teen", loc='upper left', bbox_to_anchor=(1, 1))
plt.xlabel('Principal Component 1')
plt.ylabel('Principal Component 2')
plt.tight_layout()
plt.savefig("PCA_colored_by_age_of_teen.png",dpi=900)

# %% [code]
fig, axes = plt.subplots(1, 2, figsize=(20, 6))  # Create a grid of subplots with 1 row and 2 columns
plt.sca(axes[0])  # Select the first subplot
axes[0].scatter(X_pca[:, 0], X_pca[:, 1], c=y_drop_na.values)

num_colors = 4
colors = [viridis(i / (num_colors - 1)) for i in range(num_colors)]

legend_elements = []
for label, color in enumerate(colors):
    legend_elements.append(Line2D([0], [0], marker='o', color='w', label=label,
                                   markerfacecolor=color, markersize=10))


axes[0].set_title('PCA Colored by Number of Flu Vaccines Over the Last 3 Years')
axes[0].set_xlabel('Principal Component 1')
axes[0].set_ylabel('Principal Component 2')
axes[0].legend(handles=legend_elements, title="Number of Flu Vaccines", loc='upper left', bbox_to_anchor=(1, 1))


plt.sca(axes[1])  # Select the first subplot

axes[1].scatter(X_pca[:, 0], X_pca[:, 1], c=color_list)  # Assuming y contains class labels

num_colors = 5
colors = [viridis(i / (num_colors - 1)) for i in range(num_colors)]

legend_elements = []
for label, color in enumerate(colors):
    legend_elements.append(Line2D([0], [0], marker='o', color='w', label=label+13,
                                   markerfacecolor=color, markersize=10))

axes[1].set_title('PCA colored by Age of Teen')
axes[1].legend(handles=legend_elements, title="Age of Teen", loc='upper left', bbox_to_anchor=(1, 1))
axes[1].set_xlabel('Principal Component 1')
axes[1].set_ylabel('Principal Component 2')

plt.tight_layout()
plt.savefig("PCA_both.png",dpi=900)


# %% [code]
# Understanding the variance of each component
print("Explained Variance Ratio of Each Component:", pca.explained_variance_ratio_)
# Print component loadings
print("Component Loadings:\n", pca.components_)
# Get variable names
variable_names = X_encoded_drop_y.columns

# Plot component loadings
plt.figure(figsize=(10, 12))  # Adjusted figure size
for i, component in enumerate(pca.components_):
    sorted_indices = np.argsort(np.abs(component))[::-1][:5]  # Get indices of top 5 contributors

    top_5_variables = variable_names[sorted_indices[::-1]]
    top_5_loadings = component[sorted_indices[::-1]]

    plt.subplot(len(pca.components_), 1, i+1)
    plt.barh(top_5_variables, top_5_loadings)  # Plot top 5 contributors
    plt.axvline(x=0, color='k', linestyle='--', linewidth=1)  # Add vertical line at 0
    plt.title(f'Principal Component {i+1} Loadings')
    plt.xlabel('Loading')
    plt.ylabel('Variable')

plt.tight_layout()
plt.savefig("PCA_loading.png",dpi=900)

# %% [code]
#UMAP
from sklearn.preprocessing import StandardScaler
import umap

reducer = umap.UMAP()

scaled_data = StandardScaler().fit_transform(X_encoded_dropna_and_y)
embedding = reducer.fit_transform(scaled_data)
print(embedding.shape)

plt.scatter(
    embedding[:, 0],
    embedding[:, 1],
    c=[sns.color_palette()[x] for x in y_drop_na])
plt.gca().set_aspect('equal', 'datalim')
plt.title('UMAP projection', fontsize=24);

# %% [markdown]
##Lazy Classifier
We used the Lazy Classifier Models predicted to be best from the 2017-2018 dataset.

# %% [markdown]
##XGBClassifier Optuna

To search for the best hyper parameters, we used the Optuna results from 2017-2018.

Optuna returns: (With Non-binary target)

Number of finished trials: 100
Best trial:
Value: 0.7212096357843645
Params:
n_estimators: 379
max_depth: 3
learning_rate: 0.010484435191905494
subsample: 0.5267424642658275
reg_lambda: 0.0008273610715219658
reg_alpha: 0.0016977082969355651

Optuna returns (with binary target):
Number of finished trials: 100
Best trial:
Value: 0.7513853442347367
Params:
n_estimators: 452
max_depth: 3
learning_rate: 0.026278106226780944
subsample: 0.7582832638898805
reg_lambda: 0.0576179063016737
reg_alpha: 6.74760078742026e-07

# %% [markdown]
##Create/Fit/Test XGBClassifier

# %% [code]
sample_weights = compute_sample_weight(
    class_weight='balanced',
    y=y_train #provide your own target name
)

if binary:
    bst = XGBClassifier(n_estimators=452, max_depth=3, learning_rate=0.026278106226780944, objective='binary:logistic', subsample=0.7582832638898805, reg_lambda=0.0576179063016737, reg_alpha=6.74760078742026e-07)
else:
    bst= XGBClassifier(n_estimators=379, max_depth=3, learning_rate=0.010484435191905494, objective='multi:softmax', subsample=0.5267424642658275, reg_lambda=0.0008273610715219658, reg_alpha=0.0016977082969355651)
# bst= XGBClassifier(n_estimators=120, max_depth=7, learning_rate=0.0893, objective='multi:softmax', subsample=0.8463, reg_lambda=1.19141e-07, reg_alpha=98.40)

# Fit the model

bst.fit(X_train, y_train, sample_weight=sample_weights)

#Save the model
bst.save_model('XGBClassifier_model-binary-2021-2022.bin')

# Make predictions
y_pred= bst.predict(X_test)
y_pred_proba = bst.predict_proba(X_test)

# Calculate various metrics
if binary:
    accuracy = accuracy_score(y_test, y_pred)
    precision = precision_score(y_test, y_pred)
    recall= recall_score(y_test, y_pred)
    f1 = f1_score(y_test, y_pred)
    conf_matrix = confusion_matrix(y_test, y_pred)
    auc_score = roc_auc_score(y_test, y_pred_proba[:,1])
else:
    accuracy = accuracy_score(y_test, y_pred)
    precision = precision_score(y_test, y_pred, average='weighted')
    recall = recall_score(y_test, y_pred, average='weighted')
    f1 = f1_score(y_test, y_pred, average='weighted')
    conf_matrix = confusion_matrix(y_test, y_pred)
    auc_score = roc_auc_score(y_test, y_pred_proba, multi_class='ovr')

# Print the metrics
print("Accuracy: %.2f%%" % (accuracy * 100.0))
print("Precision: %.2f" % precision)
print("Recall: %.2f" % recall)
print("F1 Score: %.2f" % f1)
print("Confusion Matrix:\n", conf_matrix)
print("AUC: %.2f" % auc_score)

# %% [markdown]
##Graphs for XGBClassifier

# %% [code]
#If you don't want to train the model (code above), run this:

# bst = XGBClassifier()
# bst.load_model("/content/XGBClassifier_model.bin")

# # Make predictions
# y_pred = bst.predict(X_test)
# y_pred_proba = bst.predict_proba(X_test)
# conf_matrix = confusion_matrix(y_test, y_pred)


# %% [code]
#AUROC
from matplotlib.cm import viridis

if not binary:
  # Binarize the labels
  n_classes = len(np.unique(y_test)) #4
  y_test_binarized = label_binarize(y_test, classes=np.arange(n_classes))

  # Compute ROC curve and ROC area for each class
  fpr = dict()
  tpr = dict()
  roc_auc = dict()
  for i in range(n_classes):
      fpr[i], tpr[i], _ = roc_curve(y_test_binarized[:, i], y_pred_proba[:, i])
      roc_auc[i] = auc(fpr[i], tpr[i])

  # Compute micro-average ROC curve and ROC area
  fpr["micro"], tpr["micro"], _ = roc_curve(y_test_binarized.ravel(), y_pred_proba.ravel())
  roc_auc["micro"] = auc(fpr["micro"], tpr["micro"])

  # Plot ROC curve
  plt.figure(figsize=(8, 6))
  plt.plot(fpr["micro"], tpr["micro"],
          label='Average ROC curve (area = {0:0.2f})'
                ''.format(roc_auc["micro"]),
          color='black', linestyle='solid', linewidth=2)

  num_colors = 4
  colors = [viridis(i / (num_colors - 1)) for i in range(num_colors)]

  linestyles = [(0, (5, 1)),"dashed","dotted","dashdot"]
  for i in range(n_classes):
      plt.plot(fpr[i], tpr[i], label='ROC curve of class {0} (area = {1:0.2f})'
                                    ''.format(i, roc_auc[i]), linestyle=linestyles[i], color =colors[i])

  plt.plot([0, 1], [0, 1], 'k--', color='gray', linewidth=2)
  plt.xlim([0.0, 1.0])
  plt.ylim([0.0, 1.05])
  plt.xlabel('False Positive Rate')
  plt.ylabel('True Positive Rate')
  plt.title('Receiver Operating Characteristic (ROC) Curve')
  plt.legend(loc="lower right")
  # plt.show()
  plt.savefig('AUROC_2021-2022_non_binary.png',dpi=900)

else:

  y_test_binary = np.array(y_test)
  # Compute ROC curve and ROC area

  fpr, tpr, _ = roc_curve(y_test_binary, y_pred_proba[:, 1])
  roc_auc = auc(fpr, tpr)

  # Plot ROC curve
  plt.figure(figsize=(8, 6))
  plt.plot(fpr, tpr, color=viridis(0), lw=2, label='ROC curve (area = %0.2f)' % roc_auc)
  plt.plot([0, 1], [0, 1], color='black', lw=2, linestyle='--')
  plt.xlim([0.0, 1.0])
  plt.ylim([0.0, 1.05])
  plt.xlabel('False Positive Rate')
  plt.ylabel('True Positive Rate')
  plt.title('Receiver Operating Characteristic (ROC) Curve')
  plt.legend(loc="lower right")
  plt.savefig('AUROC_2021-2022_binary.png',dpi=900)

# %% [code]
# Plot confusion matrix as heatmap
plt.figure(figsize=(8, 6))
heatmap = sns.heatmap(conf_matrix, annot=True, cmap="YlGnBu", fmt="d", cbar=True)
plt.title("Confusion Matrix")
plt.xlabel("Predicted Label")
plt.ylabel("True Label")

# Add color bar with label
cbar = heatmap.collections[0].colorbar

cbar.set_label('Count')
# plt.show()
plt.savefig('Confusion_Matrix.png',dpi=900)

# %% [code]
#Plot feature importance graph
plot_importance(bst, max_num_features=10, grid=False,height=0.3) # top 10 most important features
# Adjust figure size
plt.gcf().set_size_inches(12, 6)
# Adjust font size of axis labels
# plt.tick_params(axis='both', which='major', labelsize=8)

# Adjust layout
plt.tight_layout()

plt.savefig('Feature_Importance.png',dpi=900)

# #This does it manually without the plot_importance package, but it looks worse.
# top_features = bst.feature_importances_.argsort()[-10:]
# print(top_features)
# print(X_train.columns[top_features])
# plt.barh(X_train.columns[top_features], bst.feature_importances_[top_features])
# plt.show()
# plt.savefig('feature_importance_barh_ty.png',dpi=900)

# %% [code]
#This does it manually without the plot_importance package, but it looks worse.
top_features = bst.feature_importances_.argsort()[-10:]
print(top_features)
print(X_train.columns[top_features])
plt.barh(X_train.columns[top_features], bst.feature_importances_[top_features])
plt.show()
plt.savefig('feature_importance_barh_ty.png',dpi=900)

# %% [code]
#Correlation of Features
def correlation_heatmap(train):
    correlations = train.corr()

    fig, ax = plt.subplots(figsize=(10,10))
    sns.heatmap(correlations, vmax=1.0, center=0, fmt='.2f', cmap="YlGnBu",
                square=True, linewidths=.5, annot=True, cbar_kws={"shrink": .70}
                )
    plt.show()
    plt.savefig('Correlation_Heatmap.png',dpi=900)

correlation_heatmap(X_encoded_dropna_and_y)


# %% [markdown]
##Unused Code

# %% [markdown]
###HistGradientBoostingRegressor

# %% [code]
#Optuna for HistGradientBoostingClassifier
# Initialize the HistGradientBoostingClassifier
# def objective(trial):
#     # Define hyperparameters to optimize
#     params = {
#         'learning_rate': trial.suggest_float('learning_rate', 0.01, 0.2),
#         'max_iter': trial.suggest_int('max_iter', 100, 300),
#         'max_depth': trial.suggest_int('max_depth', 3, 7),
#         'min_samples_leaf': trial.suggest_int('min_samples_leaf', 1, 4),
#         'max_bins': trial.suggest_int('max_bins', 10, 30),
#         'l2_regularization': trial.suggest_float('l2_regularization', 0.0, 0.2)
#     }

#     # Initialize HistGradientBoostingRegressor with current set of hyperparameters
#     gb_regressor = HistGradientBoostingRegressor(**params)

#     # Fit the model
#     gb_regressor.fit(X_train, y_train, sample_weight=sample_weights)

#     # Make predictions
#     y_pred = gb_regressor.predict(X_test)

#     # Calculate mean squared error
#     mse = mean_squared_error(y_test, y_pred)

#     return mse


# %% [code]
gb_regressor = HistGradientBoostingRegressor()

# Fit the model
gb_regressor.fit(X_train, y_train,sample_weight=sample_weights)

# Make predictions
y_pred = gb_regressor.predict(X_test)
print(y_pred)
print(y_test)

y_pred_cat = [round(value) for value in y_pred]
# Evaluate the model (you can use any metric suitable for regression)
from sklearn.metrics import mean_squared_error, r2_score

# Calculate various metrics
accuracy = accuracy_score(y_test, y_pred_cat)
precision = precision_score(y_test, y_pred_cat, average='weighted')
recall = recall_score(y_test, y_pred_cat, average='weighted')
f1 = f1_score(y_test, y_pred_cat, average='weighted')
conf_matrix = confusion_matrix(y_test, y_pred_cat)

# Print the metrics
print("Accuracy: %.2f%%" % (accuracy * 100.0))
print("Precision: %.2f" % precision)
print("Recall: %.2f" % recall)
print("F1 Score: %.2f" % f1)
print("Confusion Matrix:\n", conf_matrix)

mse = mean_squared_error(y_test, y_pred)
r2 = r2_score(y_test, y_pred)

print("Mean Squared Error:", mse)
print("R-squared:", r2)

# %% [markdown]
#Test on 2019

# %% [code]
df_2019 = pd.read_csv("/content/NISTEEN19_ty_with_quartiles.csv")

# %% [code]
X = df_2019
X['EDUC1'] = X['educ1'].map({'COLLEGE GRADUATE':3,
'MORE THAN 12 YEARS, NON-COLLEGE GRAD':2,
'12 YEARS':1,
'LESS THAN 12 YEARS':0})

print(X['EDUC1'].value_counts())

X['VFC_ORDER'] = X['vfc_order'].map({'ALL PROVIDERS':2,
'SOME BUT POSSIBLY OR DEFINITELY NOT ALL PROVIDERS':1,
'NO PROVIDERS':0})
print(X['VFC_ORDER'].value_counts())

X['INCPOV1'] = X['incpov1'].map({'ABOVE POVERTY > $75K':2,
'ABOVE POVERTY <= $75K':1,
'BELOW POVERTY':0})

print(X['INCPOV1'].value_counts())

X['AGEGRP_M_I'] = X['agegrp_m_i'].map({'>= 45 YEARS':2,
'35 TO 44 YEARS':1,
'<= 34 YEARS':0})
print(X['AGEGRP_M_I'].value_counts())

X['REGISTRY'] = X['registry'].map({'ALL PROVIDERS':2,
'SOME BUT POSSIBLY OR DEFINITELY NOT ALL PROVIDERS':1,
'NO PROVIDERS':0})
print(X['REGISTRY'].value_counts())

X['NUM_PROVR'] = X['num_provr'].astype("string").map({'3+':4,"3":3,"2":2,"1":1,"0":0})
print(X['NUM_PROVR'].value_counts())

X['ASTHMA'] = X['asthma'].astype("string").map({'NO':'No',"YES":'Yes'})
print(X['ASTHMA'].value_counts())
# Create a list of categorical features
categorical_features = ["educ_tr",'marital2','raceethk','ASTHMA','sex','facility',"language","ins_stat2_i"]
cols_to_use = categorical_features+["NUM_PROVR","EDUC1","VFC_ORDER","INCPOV1","REGISTRY","AGEGRP_M_I","p_n13flu","age","Quartiles"]
limited_DF = X[cols_to_use]

# %% [code]
limited_DF.rename(columns = {
    "age": "AGE OF TEEN",
    "NUM_PROVR":"NUMBER OF PROVIDERS IDENTIFIED BY RESPONDENT",
    "EDUC1": "EDUCATION OF MOTHER",
    "VFC_ORDER": "PROVIDERS ORDER VACCINES FROM VFC",
    "INCPOV1": "POVERTY STATUS",
    "REGISTRY": "PROVIDER REPORTS TEEN IMMUNIZATION TO REGISTRY",
    "AGEGRP_M_I": "MOTHER'S AGE CATEGORY",
    "Quartiles":"STATE COVID VACCINE QUARTILE",
    "educ_tr":"EDUCATION OF TEEN",
    "marital2": "MARITAL STATUS OF MOTHER",
    "raceethk":"RACE/ETHNICITY OF TEEN",
    'sex':"SEX OF TEEN",
    'facility':"FACILITY OF PROVIDERS",
    "language":"LANGUAGE",
    "ins_stat2_i": "INSURANCE STATUS",
    'p_n13flu': 'P_N13FLU'
}, inplace=True
)
converted_cat_features = ["EDUCATION OF TEEN","MARITAL STATUS OF MOTHER",
                          "RACE/ETHNICITY OF TEEN",'ASTHMA',"SEX OF TEEN","FACILITY OF PROVIDERS",'LANGUAGE',
                          "INSURANCE STATUS"]

# %% [code]
X_encoded_2019 = pd.get_dummies(data=limited_DF, columns=converted_cat_features)

# %% [code]
#Create training and test sets for ML
y = X_encoded["P_N13FLU"]
binary_y = y.map({0:0,1:1,2:1,3:1})

X_encoded_drop_y = X_encoded.drop(columns=["P_N13FLU"])

# %% [code]
bst = XGBClassifier()
bst.load_model("/content/XGBClassifier_model-binary-2021-2022.bin")

# %% [code]
# Make predictions
y_pred= bst.predict(X_encoded_drop_y)
y_pred_proba = bst.predict_proba(X_encoded_drop_y)

# Calculate various metrics
accuracy = accuracy_score(binary_y, y_pred)
precision = precision_score(binary_y, y_pred)
recall= recall_score(binary_y, y_pred)
f1 = f1_score(binary_y, y_pred)
conf_matrix = confusion_matrix(binary_y, y_pred)
auc_score = roc_auc_score(binary_y, y_pred_proba[:,1])

# Print the metrics
print("Accuracy: %.2f%%" % (accuracy * 100.0))
print("Precision: %.2f" % precision)
print("Recall: %.2f" % recall)
print("F1 Score: %.2f" % f1)
print("Confusion Matrix:\n", conf_matrix)
print("AUC: %.2f" % auc_score)

# %% [code]
# Plot confusion matrix as heatmap
plt.figure(figsize=(8, 6))
heatmap = sns.heatmap(conf_matrix, annot=True, cmap="YlGnBu", fmt="d", cbar=True)
plt.title("Confusion Matrix")
plt.xlabel("Predicted Label")
plt.ylabel("True Label")

# Add color bar with label
cbar = heatmap.collections[0].colorbar

cbar.set_label('Count')
# plt.show()
plt.savefig('Confusion_Matrix_2019.png',dpi=900)
