# Supplementary material for: Comparison of Predictive Factors of Flu Vaccine Uptake Pre- and Post-COVID-19 Using the NIS-Teen Survey
Source: Vaccines (Basel). 2024 Oct 12;12(10):1164. doi: 10.3390/vaccines12101164 (PMC11511354; doi:10.3390/vaccines12101164)
Supplement: Supplementary file 1 [file vaccines-12-01164-s001.zip › S3.xlsx]

## Sheet: S3
Column 1	SEQNUMT	YEAR	ASTHMA	AGE	AGEGRP_M_I	EDUC1	EDUC_TR	INCPOV1	LANGUAGE	MARITAL2	RACEETHK	SEX	NUM_PROVR	FACILITY	REGISTRY	VFC_ORDER	P_N13FLU	INS_STAT2_I	STATE	Quartiles
0	2782	0	NO	13	35 TO 44 YEARS	MORE THAN 12 YEARS, NON-COLLEGE GRAD	6TH TO 8TH GRADE	ABOVE POVERTY > $75K	ENGLISH	MARRIED	NON-HISPANIC WHITE ONLY	FEMALE	0-1	ALL PRIVATE FACILITIES	ALL PROVIDERS	NO PROVIDERS	2	PRIVATE INSURANCE ONLY	NEBRASKA	3
1	27822	0	NO	17	>= 45 YEARS	COLLEGE GRADUATE	9TH TO 12TH GRADE	ABOVE POVERTY <= $75K	ENGLISH	NEVER MARRIED/WIDOWED/DIVORCED/SEPARATED/DECEASED/LIVING WITH PARTNER	NON-HISPANIC WHITE ONLY	FEMALE	2	ALL PRIVATE FACILITIES	ALL PROVIDERS	ALL PROVIDERS	0	PRIVATE INSURANCE ONLY	VERMONT	4
2	35457	0		14	>= 45 YEARS	COLLEGE GRADUATE	6TH TO 8TH GRADE	ABOVE POVERTY > $75K	ENGLISH	MARRIED	NON-HISPANIC WHITE ONLY	MALE	0-1	ALL PRIVATE FACILITIES	ALL PROVIDERS	ALL PROVIDERS	2	PRIVATE INSURANCE ONLY	MARYLAND	4
3	41077	0	NO	15	35 TO 44 YEARS	12 YEARS	9TH TO 12TH GRADE	ABOVE POVERTY <= $75K	ENGLISH	NEVER MARRIED/WIDOWED/DIVORCED/SEPARATED/DECEASED/LIVING WITH PARTNER	NON-HISPANIC WHITE ONLY	MALE	0-1	ALL HOSPITAL FACILITIES	ALL PROVIDERS	ALL PROVIDERS	0	ANY MEDICAID	VERMONT	4
4	33417	0	YES	13	<= 34 YEARS	MORE THAN 12 YEARS, NON-COLLEGE GRAD	6TH TO 8TH GRADE	ABOVE POVERTY <= $75K	ENGLISH	MARRIED	NON-HISPANIC WHITE ONLY	FEMALE	2	ALL PUBLIC FACILITIES	ALL PROVIDERS	ALL PROVIDERS	0	ANY MEDICAID	ALABAMA	1
5	25992	0	NO	16	35 TO 44 YEARS	LESS THAN 12 YEARS	9TH TO 12TH GRADE	BELOW POVERTY	SPANISH	NEVER MARRIED/WIDOWED/DIVORCED/SEPARATED/DECEASED/LIVING WITH PARTNER	HISPANIC	MALE	0-1	ALL PUBLIC FACILITIES	ALL PROVIDERS	ALL PROVIDERS	0	ANY MEDICAID	CALIFORNIA	4
6	41754	0	NO	16	35 TO 44 YEARS	MORE THAN 12 YEARS, NON-COLLEGE GRAD	9TH TO 12TH GRADE	ABOVE POVERTY <= $75K	ENGLISH	MARRIED	NON-HISPANIC WHITE ONLY	FEMALE	3/3+	ALL PRIVATE FACILITIES	ALL PROVIDERS	NO PROVIDERS	0	PRIVATE INSURANCE ONLY	IDAHO	1
7	30011	0	NO	17	>= 45 YEARS	COLLEGE GRADUATE	9TH TO 12TH GRADE	ABOVE POVERTY > $75K	ENGLISH	MARRIED	NON-HISPANIC WHITE ONLY	MALE	0-1	ALL PRIVATE FACILITIES	ALL PROVIDERS	ALL PROVIDERS	0	PRIVATE INSURANCE ONLY	IOWA	3
8	21723	0	NO	17	>= 45 YEARS	COLLEGE GRADUATE	9TH TO 12TH GRADE	ABOVE POVERTY > $75K	ENGLISH	MARRIED	NON-HISPANIC WHITE ONLY	FEMALE	3/3+	ALL PRIVATE FACILITIES	SOME BUT POSSIBLY OR DEFINITELY NOT ALL PROVIDERS	ALL PROVIDERS	1	PRIVATE INSURANCE ONLY	WYOMING	1
9	17364	0	NO	16	>= 45 YEARS	COLLEGE GRADUATE	9TH TO 12TH GRADE	ABOVE POVERTY > $75K	ENGLISH	MARRIED	NON-HISPANIC WHITE ONLY	MALE	2	MIXED	ALL PROVIDERS	ALL PROVIDERS	0	PRIVATE INSURANCE ONLY	SOUTH DAKOTA	2
10	3517	0	NO	13	35 TO 44 YEARS	COLLEGE GRADUATE	6TH TO 8TH GRADE	ABOVE POVERTY > $75K	ENGLISH	MARRIED	NON-HISPANIC WHITE ONLY	FEMALE	3/3+	MIXED	ALL PROVIDERS	SOME BUT POSSIBLY OR DEFINITELY NOT ALL PROVIDERS	2	PRIVATE INSURANCE ONLY	INDIANA	1
11	18599	0	NO	13	35 TO 44 YEARS	COLLEGE GRADUATE	6TH TO 8TH GRADE	ABOVE POVERTY > $75K	ENGLISH	MARRIED	NON-HISPANIC WHITE ONLY	FEMALE	0-1	ALL PRIVATE FACILITIES	ALL PROVIDERS	NO PROVIDERS	3	PRIVATE INSURANCE ONLY	MICHIGAN	2
12	16829	0	NO	16	>= 45 YEARS	COLLEGE GRADUATE	9TH TO 12TH GRADE	ABOVE POVERTY > $75K	ENGLISH	MARRIED	NON-HISPANIC WHITE ONLY	MALE	0-1	ALL PRIVATE FACILITIES			0	PRIVATE INSURANCE ONLY	ILLINOIS	3
13	21788	0	NO	17	>= 45 YEARS	COLLEGE GRADUATE	9TH TO 12TH GRADE	ABOVE POVERTY > $75K	ENGLISH	MARRIED	NON-HISPANIC WHITE ONLY	FEMALE	2	MIXED	NO PROVIDERS	NO PROVIDERS	0	PRIVATE INSURANCE ONLY	OKLAHOMA	2
14	5319	0	YES	16	>= 45 YEARS	COLLEGE GRADUATE	9TH TO 12TH GRADE	ABOVE POVERTY <= $75K	ENGLISH	NEVER MARRIED/WIDOWED/DIVORCED/SEPARATED/DECEASED/LIVING WITH PARTNER	NON-HISPANIC WHITE ONLY	FEMALE	3/3+	ALL PRIVATE FACILITIES	NO PROVIDERS	NO PROVIDERS	0	PRIVATE INSURANCE ONLY	MARYLAND	4
15	21798	0	NO	14	>= 45 YEARS	MORE THAN 12 YEARS, NON-COLLEGE GRAD	9TH TO 12TH GRADE	ABOVE POVERTY <= $75K	ENGLISH	MARRIED	HISPANIC	MALE	2	MIXED	SOME BUT POSSIBLY OR DEFINITELY NOT ALL PROVIDERS	SOME BUT POSSIBLY OR DEFINITELY NOT ALL PROVIDERS	0	ANY MEDICAID	NEW MEXICO	3
16	41803	0	NO	16	35 TO 44 YEARS	LESS THAN 12 YEARS	9TH TO 12TH GRADE	ABOVE POVERTY <= $75K	ENGLISH	MARRIED	NON-HISPANIC WHITE ONLY	MALE	2	ALL HOSPITAL FACILITIES	NO PROVIDERS	NO PROVIDERS	0	PRIVATE INSURANCE ONLY	OHIO	2
17	21463	0	NO	13	>= 45 YEARS	MORE THAN 12 YEARS, NON-COLLEGE GRAD	NOT IN SCHOOL/OTHER	ABOVE POVERTY <= $75K	ENGLISH	MARRIED	HISPANIC	MALE	0-1	ALL PRIVATE FACILITIES		ALL PROVIDERS	1	OTHER INSURANCE	NEW YORK	4
18	22268	0	YES	16	>= 45 YEARS	LESS THAN 12 YEARS	9TH TO 12TH GRADE	ABOVE POVERTY <= $75K	ENGLISH	NEVER MARRIED/WIDOWED/DIVORCED/SEPARATED/DECEASED/LIVING WITH PARTNER	NON-HISPANIC BLACK ONLY	FEMALE	0-1	ALL PRIVATE FACILITIES	ALL PROVIDERS	ALL PROVIDERS	1	PRIVATE INSURANCE ONLY	NEW YORK	4
19	18483	0	YES	16	>= 45 YEARS	MORE THAN 12 YEARS, NON-COLLEGE GRAD	9TH TO 12TH GRADE	ABOVE POVERTY > $75K	ENGLISH	MARRIED	NON-HISPANIC WHITE ONLY	MALE	0-1	ALL PRIVATE FACILITIES	ALL PROVIDERS	ALL PROVIDERS	0	PRIVATE INSURANCE ONLY	FLORIDA	3
20	19708	0	NO	16	35 TO 44 YEARS	MORE THAN 12 YEARS, NON-COLLEGE GRAD	9TH TO 12TH GRADE	ABOVE POVERTY <= $75K	ENGLISH	MARRIED	HISPANIC	FEMALE	2	ALL PUBLIC FACILITIES	ALL PROVIDERS	ALL PROVIDERS	2	ANY MEDICAID	ARIZONA	2
21	35306	0	NO	14	35 TO 44 YEARS	MORE THAN 12 YEARS, NON-COLLEGE GRAD	6TH TO 8TH GRADE	BELOW POVERTY	ENGLISH	NEVER MARRIED/WIDOWED/DIVORCED/SEPARATED/DECEASED/LIVING WITH PARTNER	NON-HISPANIC OTHER + MULTIPLE RACE	MALE	3/3+	MIXED	SOME BUT POSSIBLY OR DEFINITELY NOT ALL PROVIDERS	SOME BUT POSSIBLY OR DEFINITELY NOT ALL PROVIDERS	1	ANY MEDICAID	INDIANA	1
22	20417	0	NO	17	>= 45 YEARS	COLLEGE GRADUATE	9TH TO 12TH GRADE	ABOVE POVERTY <= $75K	ENGLISH	NEVER MARRIED/WIDOWED/DIVORCED/SEPARATED/DECEASED/LIVING WITH PARTNER	NON-HISPANIC WHITE ONLY	MALE	2	ALL PRIVATE FACILITIES	SOME BUT POSSIBLY OR DEFINITELY NOT ALL PROVIDERS	ALL PROVIDERS	2	PRIVATE INSURANCE ONLY	NEW HAMPSHIRE	3
23	3189	0	NO	15	>= 45 YEARS	COLLEGE GRADUATE	9TH TO 12TH GRADE	ABOVE POVERTY > $75K	ENGLISH	MARRIED	NON-HISPANIC WHITE ONLY	FEMALE	3/3+	MIXED	SOME BUT POSSIBLY OR DEFINITELY NOT ALL PROVIDERS	SOME BUT POSSIBLY OR DEFINITELY NOT ALL PROVIDERS	0	PRIVATE INSURANCE ONLY	MASSACHUSETTS	4
24	6205	0	NO	15	>= 45 YEARS	12 YEARS	9TH TO 12TH GRADE	ABOVE POVERTY > $75K	ENGLISH	MARRIED	NON-HISPANIC OTHER + MULTIPLE RACE	MALE	0-1	ALL PRIVATE FACILITIES	ALL PROVIDERS	ALL PROVIDERS	0	PRIVATE INSURANCE ONLY	NEW JERSEY	4
25	32328	0	NO	13	>= 45 YEARS	12 YEARS	6TH TO 8TH GRADE	ABOVE POVERTY > $75K	ENGLISH	MARRIED	NON-HISPANIC WHITE ONLY	MALE	0-1	ALL PRIVATE FACILITIES	ALL PROVIDERS	ALL PROVIDERS	0	PRIVATE INSURANCE ONLY	KENTUCKY	2
26	42926	0	NO	17	35 TO 44 YEARS	COLLEGE GRADUATE	9TH TO 12TH GRADE	ABOVE POVERTY > $75K	ENGLISH	MARRIED	NON-HISPANIC WHITE ONLY	FEMALE	0-1	ALL PRIVATE FACILITIES	ALL PROVIDERS	ALL PROVIDERS	0	PRIVATE INSURANCE ONLY	VERMONT	4
27	1760	0	NO	13	35 TO 44 YEARS	COLLEGE GRADUATE	6TH TO 8TH GRADE	ABOVE POVERTY > $75K	ENGLISH	MARRIED	NON-HISPANIC WHITE ONLY	FEMALE	3/3+	ALL PRIVATE FACILITIES	NO PROVIDERS	NO PROVIDERS	1	PRIVATE INSURANCE ONLY	MASSACHUSETTS	4
28	37166	0	YES	15	35 TO 44 YEARS	MORE THAN 12 YEARS, NON-COLLEGE GRAD	9TH TO 12TH GRADE		ENGLISH	MARRIED	NON-HISPANIC WHITE ONLY	FEMALE	0-1	ALL PRIVATE FACILITIES	ALL PROVIDERS	ALL PROVIDERS	0	PRIVATE INSURANCE ONLY	RHODE ISLAND	4
29	34618	0	YES	15	>= 45 YEARS	COLLEGE GRADUATE	9TH TO 12TH GRADE	ABOVE POVERTY > $75K	ENGLISH	MARRIED	NON-HISPANIC WHITE ONLY	MALE	0-1	ALL PRIVATE FACILITIES	ALL PROVIDERS	ALL PROVIDERS	0	PRIVATE INSURANCE ONLY	NEW YORK	4
30	28457	0	NO	17	>= 45 YEARS	COLLEGE GRADUATE	9TH TO 12TH GRADE	ABOVE POVERTY > $75K	ENGLISH	NEVER MARRIED/WIDOWED/DIVORCED/SEPARATED/DECEASED/LIVING WITH PARTNER	NON-HISPANIC WHITE ONLY	FEMALE	2	ALL PRIVATE FACILITIES	SOME BUT POSSIBLY OR DEFINITELY NOT ALL PROVIDERS	SOME BUT POSSIBLY OR DEFINITELY NOT ALL PROVIDERS	1	PRIVATE INSURANCE ONLY	FLORIDA	3
31	29523	0	NO	15	>= 45 YEARS	COLLEGE GRADUATE	9TH TO 12TH GRADE	ABOVE POVERTY > $75K	ENGLISH	MARRIED	NON-HISPANIC OTHER + MULTIPLE RACE	MALE	0-1	ALL PRIVATE FACILITIES	ALL PROVIDERS	ALL PROVIDERS	0	PRIVATE INSURANCE ONLY	COLORADO	3
32	34324	0	YES	13	<= 34 YEARS	COLLEGE GRADUATE	6TH TO 8TH GRADE		SPANISH	NEVER MARRIED/WIDOWED/DIVORCED/SEPARATED/DECEASED/LIVING WITH PARTNER	HISPANIC	MALE	3/3+		SOME BUT POSSIBLY OR DEFINITELY NOT ALL PROVIDERS	SOME BUT POSSIBLY OR DEFINITELY NOT ALL PROVIDERS	2	ANY MEDICAID	TEXAS	2
33	23895	0	NO	17	35 TO 44 YEARS	COLLEGE GRADUATE	9TH TO 12TH GRADE	ABOVE POVERTY > $75K	ENGLISH	MARRIED	HISPANIC	MALE	0-1	ALL PRIVATE FACILITIES		NO PROVIDERS	0	PRIVATE INSURANCE ONLY	ILLINOIS	3
34	41940	0	NO	17	>= 45 YEARS	COLLEGE GRADUATE	9TH TO 12TH GRADE	ABOVE POVERTY <= $75K	ENGLISH	MARRIED	NON-HISPANIC WHITE ONLY	MALE	0-1	ALL PRIVATE FACILITIES	ALL PROVIDERS	ALL PROVIDERS	0	PRIVATE INSURANCE ONLY	PENNSYLVANIA	3
35	41165	0	NO	14	<= 34 YEARS	MORE THAN 12 YEARS, NON-COLLEGE GRAD	6TH TO 8TH GRADE	ABOVE POVERTY <= $75K	ENGLISH	MARRIED	NON-HISPANIC WHITE ONLY	MALE	3/3+	MIXED	ALL PROVIDERS	ALL PROVIDERS	2	PRIVATE INSURANCE ONLY	SOUTH DAKOTA	2
36	31083	0	YES	13	>= 45 YEARS	COLLEGE GRADUATE	6TH TO 8TH GRADE	ABOVE POVERTY > $75K	ENGLISH	MARRIED	NON-HISPANIC WHITE ONLY	FEMALE	2	ALL PRIVATE FACILITIES		ALL PROVIDERS	3	PRIVATE INSURANCE ONLY	CONNECTICUT	4
37	38544	0	NO	17	35 TO 44 YEARS	12 YEARS	9TH TO 12TH GRADE	ABOVE POVERTY <= $75K	ENGLISH	MARRIED	HISPANIC	MALE	3/3+	MIXED	SOME BUT POSSIBLY OR DEFINITELY NOT ALL PROVIDERS	SOME BUT POSSIBLY OR DEFINITELY NOT ALL PROVIDERS	0	ANY MEDICAID	NEW MEXICO	3
38	15655	0	NO	16	35 TO 44 YEARS	12 YEARS	9TH TO 12TH GRADE	ABOVE POVERTY <= $75K	ENGLISH	NEVER MARRIED/WIDOWED/DIVORCED/SEPARATED/DECEASED/LIVING WITH PARTNER	NON-HISPANIC BLACK ONLY	FEMALE	0-1	ALL PRIVATE FACILITIES	ALL PROVIDERS	ALL PROVIDERS	0	ANY MEDICAID	LOUISIANA	1
39	6077	0	NO	17	>= 45 YEARS	LESS THAN 12 YEARS	9TH TO 12TH GRADE	BELOW POVERTY	SPANISH	MARRIED	HISPANIC	MALE	0-1	ALL PRIVATE FACILITIES	ALL PROVIDERS	ALL PROVIDERS	0	ANY MEDICAID	HAWAII	4
40	237	0		13	35 TO 44 YEARS	COLLEGE GRADUATE	6TH TO 8TH GRADE	ABOVE POVERTY > $75K	ENGLISH	MARRIED	NON-HISPANIC WHITE ONLY	FEMALE	0-1	ALL PRIVATE FACILITIES	NO PROVIDERS	ALL PROVIDERS	0	PRIVATE INSURANCE ONLY	NEW HAMPSHIRE	3
41	3543	0	NO	16	>= 45 YEARS	MORE THAN 12 YEARS, NON-COLLEGE GRAD	9TH TO 12TH GRADE	ABOVE POVERTY <= $75K	ENGLISH	MARRIED	NON-HISPANIC WHITE ONLY	FEMALE	2	ALL PRIVATE FACILITIES	ALL PROVIDERS	ALL PROVIDERS	0	PRIVATE INSURANCE ONLY	RHODE ISLAND	4
42	5644	0	NO	14	35 TO 44 YEARS	MORE THAN 12 YEARS, NON-COLLEGE GRAD	6TH TO 8TH GRADE		ENGLISH	MARRIED	NON-HISPANIC WHITE ONLY	FEMALE	3/3+	ALL PRIVATE FACILITIES	SOME BUT POSSIBLY OR DEFINITELY NOT ALL PROVIDERS	ALL PROVIDERS	0	ANY MEDICAID	MINNESOTA	3
43	26909	0	NO	16	35 TO 44 YEARS	12 YEARS	9TH TO 12TH GRADE	BELOW POVERTY	ENGLISH	MARRIED	NON-HISPANIC WHITE ONLY	MALE	0-1	ALL PUBLIC FACILITIES	ALL PROVIDERS	ALL PROVIDERS	0	ANY MEDICAID	CALIFORNIA	4
44	31264	0	NO	15	>= 45 YEARS	COLLEGE GRADUATE	9TH TO 12TH GRADE	ABOVE POVERTY > $75K	ENGLISH	MARRIED	NON-HISPANIC WHITE ONLY	FEMALE	3/3+	MIXED	ALL PROVIDERS	ALL PROVIDERS	0	PRIVATE INSURANCE ONLY	WYOMING	1
45	18516	0	NO	15	35 TO 44 YEARS	COLLEGE GRADUATE	9TH TO 12TH GRADE	ABOVE POVERTY <= $75K	ENGLISH	MARRIED	NON-HISPANIC OTHER + MULTIPLE RACE	FEMALE	2	ALL HOSPITAL FACILITIES		ALL PROVIDERS	0	PRIVATE INSURANCE ONLY	MINNESOTA	3
46	33841	0	YES	16	35 TO 44 YEARS	12 YEARS	9TH TO 12TH GRADE	BELOW POVERTY	ENGLISH	MARRIED	NON-HISPANIC WHITE ONLY	FEMALE	3/3+	ALL HOSPITAL FACILITIES	ALL PROVIDERS	ALL PROVIDERS	0	ANY MEDICAID	VERMONT	4
47	10516	0	YES	17	>= 45 YEARS	12 YEARS	9TH TO 12TH GRADE		ENGLISH	MARRIED	NON-HISPANIC WHITE ONLY	MALE	0-1	ALL HOSPITAL FACILITIES	ALL PROVIDERS	ALL PROVIDERS	0	PRIVATE INSURANCE ONLY	VERMONT	4
48	13028	0	NO	17	>= 45 YEARS	MORE THAN 12 YEARS, NON-COLLEGE GRAD	9TH TO 12TH GRADE	ABOVE POVERTY > $75K	ENGLISH	MARRIED	NON-HISPANIC WHITE ONLY	FEMALE	2	ALL PUBLIC FACILITIES	ALL PROVIDERS	ALL PROVIDERS	1	PRIVATE INSURANCE ONLY	IOWA	3
49	25196	0	NO	17	>= 45 YEARS	MORE THAN 12 YEARS, NON-COLLEGE GRAD	9TH TO 12TH GRADE	ABOVE POVERTY > $75K	ENGLISH	MARRIED	HISPANIC	MALE	0-1	ALL PRIVATE FACILITIES	ALL PROVIDERS	ALL PROVIDERS	0	ANY MEDICAID	VIRGINIA	4
50	25468	0	NO	15	35 TO 44 YEARS	12 YEARS	9TH TO 12TH GRADE	ABOVE POVERTY <= $75K	ENGLISH	MARRIED	NON-HISPANIC WHITE ONLY	FEMALE	2	MIXED	ALL PROVIDERS	ALL PROVIDERS	2	OTHER INSURANCE	INDIANA	1
51	35324	0	NO	17	35 TO 44 YEARS	LESS THAN 12 YEARS	9TH TO 12TH GRADE	ABOVE POVERTY <= $75K	SPANISH	MARRIED	HISPANIC	FEMALE	0-1	ALL PUBLIC FACILITIES	ALL PROVIDERS	ALL PROVIDERS	0	ANY MEDICAID	OKLAHOMA	2
52	39229	0	NO	16	>= 45 YEARS	COLLEGE GRADUATE	9TH TO 12TH GRADE	ABOVE POVERTY > $75K	ENGLISH	MARRIED	NON-HISPANIC WHITE ONLY	MALE	0-1	ALL PRIVATE FACILITIES		ALL PROVIDERS	0	PRIVATE INSURANCE ONLY	MASSACHUSETTS	4
53	33233	0	NO	16	>= 45 YEARS	MORE THAN 12 YEARS, NON-COLLEGE GRAD	9TH TO 12TH GRADE		ENGLISH	MARRIED	NON-HISPANIC WHITE ONLY	MALE	2	MIXED	SOME BUT POSSIBLY OR DEFINITELY NOT ALL PROVIDERS	SOME BUT POSSIBLY OR DEFINITELY NOT ALL PROVIDERS	1	PRIVATE INSURANCE ONLY	ARIZONA	2
54	10152	0	YES	13	<= 34 YEARS	12 YEARS	6TH TO 8TH GRADE	BELOW POVERTY	ENGLISH	NEVER MARRIED/WIDOWED/DIVORCED/SEPARATED/DECEASED/LIVING WITH PARTNER	HISPANIC	FEMALE	0-1	ALL HOSPITAL FACILITIES	ALL PROVIDERS	NO PROVIDERS	2	ANY MEDICAID	SOUTH CAROLINA	1
55	22083	0	NO	14	>= 45 YEARS	COLLEGE GRADUATE	6TH TO 8TH GRADE	ABOVE POVERTY > $75K	ENGLISH	MARRIED	NON-HISPANIC WHITE ONLY	FEMALE	2	ALL PRIVATE FACILITIES		ALL PROVIDERS	0	PRIVATE INSURANCE ONLY	OKLAHOMA	2
56	34106	0	NO	15	>= 45 YEARS	COLLEGE GRADUATE	9TH TO 12TH GRADE	ABOVE POVERTY > $75K	ENGLISH	MARRIED	NON-HISPANIC OTHER + MULTIPLE RACE	MALE	0-1	ALL PRIVATE FACILITIES	ALL PROVIDERS	ALL PROVIDERS	3	ANY MEDICAID	ARIZONA	2
57	9082	0	NO	17	35 TO 44 YEARS	COLLEGE GRADUATE	9TH TO 12TH GRADE	ABOVE POVERTY <= $75K	ENGLISH	NEVER MARRIED/WIDOWED/DIVORCED/SEPARATED/DECEASED/LIVING WITH PARTNER	NON-HISPANIC WHITE ONLY	MALE	0-1	ALL STD/SCHOOL/TEEN CLINICS OR OTHER FACILITIES	NO PROVIDERS	NO PROVIDERS	0	ANY MEDICAID	ALABAMA	1
58	2026	0	YES	16	>= 45 YEARS	MORE THAN 12 YEARS, NON-COLLEGE GRAD	9TH TO 12TH GRADE	ABOVE POVERTY > $75K	ENGLISH	MARRIED	NON-HISPANIC WHITE ONLY	FEMALE	0-1	ALL PRIVATE FACILITIES	ALL PROVIDERS	ALL PROVIDERS	0	PRIVATE INSURANCE ONLY	GEORGIA	1
59	2776	0	YES	15	35 TO 44 YEARS	LESS THAN 12 YEARS	9TH TO 12TH GRADE	ABOVE POVERTY > $75K	ENGLISH	MARRIED	NON-HISPANIC WHITE ONLY	FEMALE	3/3+	MIXED	ALL PROVIDERS	ALL PROVIDERS	1	PRIVATE INSURANCE ONLY	NORTH DAKOTA	1
60	22851	0	NO	15	>= 45 YEARS	LESS THAN 12 YEARS	9TH TO 12TH GRADE	BELOW POVERTY	SPANISH	MARRIED	HISPANIC	FEMALE	2	ALL PRIVATE FACILITIES	ALL PROVIDERS	ALL PROVIDERS	2	UNINSURED	TEXAS	2
61	36945	0	NO	15	>= 45 YEARS	COLLEGE GRADUATE	9TH TO 12TH GRADE	ABOVE POVERTY > $75K	ENGLISH	MARRIED	NON-HISPANIC WHITE ONLY	FEMALE	3/3+	ALL PRIVATE FACILITIES	SOME BUT POSSIBLY OR DEFINITELY NOT ALL PROVIDERS	ALL PROVIDERS	0	PRIVATE INSURANCE ONLY	RHODE ISLAND	4
62	32782	0	NO	14	35 TO 44 YEARS	12 YEARS	9TH TO 12TH GRADE	BELOW POVERTY	ENGLISH	NEVER MARRIED/WIDOWED/DIVORCED/SEPARATED/DECEASED/LIVING WITH PARTNER	NON-HISPANIC BLACK ONLY	FEMALE	0-1	ALL PRIVATE FACILITIES	NO PROVIDERS	ALL PROVIDERS	2	ANY MEDICAID	PENNSYLVANIA	3
63	26286	0	NO	15	>= 45 YEARS	COLLEGE GRADUATE	9TH TO 12TH GRADE	ABOVE POVERTY > $75K	ENGLISH	MARRIED	NON-HISPANIC WHITE ONLY	FEMALE	0-1	ALL PRIVATE FACILITIES	NO PROVIDERS	NO PROVIDERS	0	PRIVATE INSURANCE ONLY	MARYLAND	4
64	42206	0	YES	13	>= 45 YEARS	COLLEGE GRADUATE	6TH TO 8TH GRADE	ABOVE POVERTY <= $75K	ENGLISH	MARRIED	NON-HISPANIC WHITE ONLY	MALE	3/3+				0	ANY MEDICAID	CONNECTICUT	4
65	14591	0	NO	16	>= 45 YEARS	LESS THAN 12 YEARS	9TH TO 12TH GRADE	ABOVE POVERTY > $75K	ENGLISH	MARRIED	NON-HISPANIC WHITE ONLY	FEMALE	0-1	ALL PRIVATE FACILITIES	ALL PROVIDERS	ALL PROVIDERS	0	OTHER INSURANCE	VERMONT	4
66	403	0	YES	16	>= 45 YEARS	MORE THAN 12 YEARS, NON-COLLEGE GRAD	9TH TO 12TH GRADE	ABOVE POVERTY > $75K	ENGLISH	MARRIED	NON-HISPANIC WHITE ONLY	FEMALE	0-1	ALL PRIVATE FACILITIES	ALL PROVIDERS	NO PROVIDERS	0	PRIVATE INSURANCE ONLY	GEORGIA	1
67	30732	0	NO	17	>= 45 YEARS	MORE THAN 12 YEARS, NON-COLLEGE GRAD	9TH TO 12TH GRADE	ABOVE POVERTY <= $75K	ENGLISH	MARRIED	NON-HISPANIC WHITE ONLY	FEMALE	0-1	MIXED	ALL PROVIDERS	ALL PROVIDERS	0	PRIVATE INSURANCE ONLY	IDAHO	1
68	43534	0	NO	15	>= 45 YEARS	COLLEGE GRADUATE	9TH TO 12TH GRADE	ABOVE POVERTY > $75K	ENGLISH	MARRIED	NON-HISPANIC WHITE ONLY	MALE	0-1	ALL PRIVATE FACILITIES	ALL PROVIDERS	ALL PROVIDERS	0	PRIVATE INSURANCE ONLY	MAINE	4
69	15850	0	YES	15	>= 45 YEARS	COLLEGE GRADUATE	9TH TO 12TH GRADE		ENGLISH	MARRIED	NON-HISPANIC WHITE ONLY	FEMALE	0-1	ALL PRIVATE FACILITIES		NO PROVIDERS	2	PRIVATE INSURANCE ONLY	ILLINOIS	3
70	2630	0	NO	14	>= 45 YEARS	COLLEGE GRADUATE	6TH TO 8TH GRADE	ABOVE POVERTY > $75K	ENGLISH	MARRIED	NON-HISPANIC WHITE ONLY	FEMALE	3/3+	MIXED	NO PROVIDERS	ALL PROVIDERS	0	PRIVATE INSURANCE ONLY	CONNECTICUT	4
71	31017	0	NO	14	>= 45 YEARS	12 YEARS	6TH TO 8TH GRADE	BELOW POVERTY	ENGLISH	MARRIED	NON-HISPANIC WHITE ONLY	MALE	2	MIXED	ALL PROVIDERS	ALL PROVIDERS	0	ANY MEDICAID	INDIANA	1
72	34842	0	NO	14	>= 45 YEARS	MORE THAN 12 YEARS, NON-COLLEGE GRAD	6TH TO 8TH GRADE		ENGLISH	MARRIED	NON-HISPANIC WHITE ONLY	MALE	0-1	ALL PRIVATE FACILITIES	ALL PROVIDERS	ALL PROVIDERS	0	PRIVATE INSURANCE ONLY	ILLINOIS	3
73	22154	0	NO	16	35 TO 44 YEARS	COLLEGE GRADUATE	9TH TO 12TH GRADE	ABOVE POVERTY > $75K	ENGLISH	MARRIED	NON-HISPANIC OTHER + MULTIPLE RACE	FEMALE	0-1	ALL PRIVATE FACILITIES	ALL PROVIDERS	ALL PROVIDERS	0	PRIVATE INSURANCE ONLY	ALASKA	2
74	39742	0	NO	17	>= 45 YEARS	MORE THAN 12 YEARS, NON-COLLEGE GRAD	9TH TO 12TH GRADE	ABOVE POVERTY <= $75K	ENGLISH	MARRIED	NON-HISPANIC WHITE ONLY	MALE	0-1	ALL PUBLIC FACILITIES	ALL PROVIDERS	ALL PROVIDERS	0	PRIVATE INSURANCE ONLY	WYOMING	1
75	15583	0	NO	16	>= 45 YEARS	MORE THAN 12 YEARS, NON-COLLEGE GRAD	9TH TO 12TH GRADE	ABOVE POVERTY <= $75K	ENGLISH	MARRIED	NON-HISPANIC WHITE ONLY	MALE	2	MIXED	SOME BUT POSSIBLY OR DEFINITELY NOT ALL PROVIDERS	SOME BUT POSSIBLY OR DEFINITELY NOT ALL PROVIDERS	0	PRIVATE INSURANCE ONLY	ILLINOIS	3
76	13872	0	NO	17	>= 45 YEARS	COLLEGE GRADUATE	9TH TO 12TH GRADE	ABOVE POVERTY <= $75K	ENGLISH	MARRIED	NON-HISPANIC WHITE ONLY	FEMALE	0-1	ALL PRIVATE FACILITIES		NO PROVIDERS	0	PRIVATE INSURANCE ONLY	COLORADO	3
77	31837	0	NO	14	>= 45 YEARS	COLLEGE GRADUATE	6TH TO 8TH GRADE	ABOVE POVERTY > $75K	ENGLISH	NEVER MARRIED/WIDOWED/DIVORCED/SEPARATED/DECEASED/LIVING WITH PARTNER	NON-HISPANIC WHITE ONLY	MALE	0-1	ALL PRIVATE FACILITIES	ALL PROVIDERS	ALL PROVIDERS	0	PRIVATE INSURANCE ONLY	MAINE	4
78	31724	0	NO	13	>= 45 YEARS	COLLEGE GRADUATE	6TH TO 8TH GRADE	ABOVE POVERTY > $75K	ENGLISH	MARRIED	NON-HISPANIC WHITE ONLY	FEMALE	0-1	ALL PRIVATE FACILITIES	ALL PROVIDERS	ALL PROVIDERS	2	ANY MEDICAID	RHODE ISLAND	4
79	36299	0	NO	15	>= 45 YEARS	COLLEGE GRADUATE	9TH TO 12TH GRADE	ABOVE POVERTY > $75K	ENGLISH	MARRIED	NON-HISPANIC WHITE ONLY	FEMALE	0-1	ALL HOSPITAL FACILITIES	ALL PROVIDERS	ALL PROVIDERS	0	PRIVATE INSURANCE ONLY	NORTH DAKOTA	1
80	21202	0	YES	13	>= 45 YEARS	MORE THAN 12 YEARS, NON-COLLEGE GRAD	6TH TO 8TH GRADE		ENGLISH	MARRIED	NON-HISPANIC WHITE ONLY	MALE	0-1	ALL HOSPITAL FACILITIES	ALL PROVIDERS	NO PROVIDERS	0	PRIVATE INSURANCE ONLY	SOUTH CAROLINA	1
81	21667	0	YES	15	>= 45 YEARS	COLLEGE GRADUATE	9TH TO 12TH GRADE	ABOVE POVERTY > $75K	ENGLISH	MARRIED	NON-HISPANIC BLACK ONLY	FEMALE	3/3+	MIXED	ALL PROVIDERS	ALL PROVIDERS	0	PRIVATE INSURANCE ONLY	MICHIGAN	2
82	24857	0	NO	17	>= 45 YEARS	MORE THAN 12 YEARS, NON-COLLEGE GRAD	9TH TO 12TH GRADE	ABOVE POVERTY > $75K	ENGLISH	MARRIED	NON-HISPANIC WHITE ONLY	MALE	2	MIXED	ALL PROVIDERS	ALL PROVIDERS	0	PRIVATE INSURANCE ONLY	SOUTH DAKOTA	2
83	37746	0	YES	16	>= 45 YEARS	COLLEGE GRADUATE	9TH TO 12TH GRADE	ABOVE POVERTY > $75K	ENGLISH	MARRIED	NON-HISPANIC WHITE ONLY	FEMALE	2	ALL PUBLIC FACILITIES	NO PROVIDERS	ALL PROVIDERS	0	PRIVATE INSURANCE ONLY	MASSACHUSETTS	4
84	12082	0	NO	17	>= 45 YEARS	COLLEGE GRADUATE	9TH TO 12TH GRADE	ABOVE POVERTY > $75K	ENGLISH	MARRIED	NON-HISPANIC WHITE ONLY	MALE	2	ALL PRIVATE FACILITIES	ALL PROVIDERS	ALL PROVIDERS	0	PRIVATE INSURANCE ONLY	MASSACHUSETTS	4
85	25166	0	NO	14	35 TO 44 YEARS	12 YEARS	9TH TO 12TH GRADE	ABOVE POVERTY > $75K	ENGLISH	MARRIED	HISPANIC	MALE	0-1	ALL PUBLIC FACILITIES	ALL PROVIDERS	ALL PROVIDERS	0	PRIVATE INSURANCE ONLY	WYOMING	1
86	12915	0	NO	14	>= 45 YEARS	COLLEGE GRADUATE	9TH TO 12TH GRADE	ABOVE POVERTY > $75K	ENGLISH	MARRIED	HISPANIC	FEMALE	0-1	ALL HOSPITAL FACILITIES	NO PROVIDERS	NO PROVIDERS	0	PRIVATE INSURANCE ONLY	ILLINOIS	3
87	39312	0	NO	15	>= 45 YEARS	COLLEGE GRADUATE	9TH TO 12TH GRADE	ABOVE POVERTY > $75K	ENGLISH	MARRIED	NON-HISPANIC WHITE ONLY	MALE	3/3+				0	OTHER INSURANCE	SOUTH CAROLINA	1
88	43494	0	NO	14	35 TO 44 YEARS	12 YEARS	6TH TO 8TH GRADE	BELOW POVERTY	ENGLISH	NEVER MARRIED/WIDOWED/DIVORCED/SEPARATED/DECEASED/LIVING WITH PARTNER	NON-HISPANIC BLACK ONLY	FEMALE	3/3+	MIXED	ALL PROVIDERS	ALL PROVIDERS	1	ANY MEDICAID	LOUISIANA	1
89	19522	0	NO	16	35 TO 44 YEARS	MORE THAN 12 YEARS, NON-COLLEGE GRAD	9TH TO 12TH GRADE	BELOW POVERTY	ENGLISH	MARRIED	HISPANIC	FEMALE	0-1	ALL PRIVATE FACILITIES	ALL PROVIDERS	ALL PROVIDERS	0	ANY MEDICAID	ARIZONA	2
90	24855	0	NO	17	>= 45 YEARS	COLLEGE GRADUATE	9TH TO 12TH GRADE	ABOVE POVERTY > $75K	ENGLISH	MARRIED	NON-HISPANIC WHITE ONLY	FEMALE	0-1	ALL PRIVATE FACILITIES	ALL PROVIDERS	ALL PROVIDERS	0	PRIVATE INSURANCE ONLY	CONNECTICUT	4
91	12035	0	NO	14	35 TO 44 YEARS	LESS THAN 12 YEARS	9TH TO 12TH GRADE	ABOVE POVERTY <= $75K	ENGLISH	NEVER MARRIED/WIDOWED/DIVORCED/SEPARATED/DECEASED/LIVING WITH PARTNER	NON-HISPANIC BLACK ONLY	FEMALE	0-1	ALL PUBLIC FACILITIES	ALL PROVIDERS	ALL PROVIDERS	0	ANY MEDICAID	SOUTH CAROLINA	1
92	10153	0	YES	14	35 TO 44 YEARS	COLLEGE GRADUATE	9TH TO 12TH GRADE	ABOVE POVERTY <= $75K	ENGLISH	MARRIED	NON-HISPANIC WHITE ONLY	MALE	2	MIXED			2	PRIVATE INSURANCE ONLY	KANSAS	2
93	30179	0	NO	14	35 TO 44 YEARS	12 YEARS	9TH TO 12TH GRADE	BELOW POVERTY	ENGLISH	NEVER MARRIED/WIDOWED/DIVORCED/SEPARATED/DECEASED/LIVING WITH PARTNER	NON-HISPANIC BLACK ONLY	FEMALE	3/3+	ALL HOSPITAL FACILITIES	ALL PROVIDERS		0	ANY MEDICAID	MINNESOTA	3
94	40897	0	NO	16	>= 45 YEARS	COLLEGE GRADUATE	9TH TO 12TH GRADE	ABOVE POVERTY <= $75K	ENGLISH	MARRIED	NON-HISPANIC WHITE ONLY	MALE	0-1	ALL HOSPITAL FACILITIES	ALL PROVIDERS	ALL PROVIDERS	0	PRIVATE INSURANCE ONLY	MAINE	4
95	43483	0	NO	17	>= 45 YEARS	COLLEGE GRADUATE	9TH TO 12TH GRADE	ABOVE POVERTY > $75K	ENGLISH	NEVER MARRIED/WIDOWED/DIVORCED/SEPARATED/DECEASED/LIVING WITH PARTNER	NON-HISPANIC WHITE ONLY	MALE	2	ALL PRIVATE FACILITIES	ALL PROVIDERS	ALL PROVIDERS	0	PRIVATE INSURANCE ONLY	NEW YORK	4
96	15666	0	NO	16	>= 45 YEARS	12 YEARS	9TH TO 12TH GRADE	ABOVE POVERTY > $75K	ENGLISH	MARRIED	NON-HISPANIC WHITE ONLY	MALE	2	ALL PRIVATE FACILITIES	ALL PROVIDERS	ALL PROVIDERS	3	PRIVATE INSURANCE ONLY	WASHINGTON	4
97	24841	0	NO	17	>= 45 YEARS	COLLEGE GRADUATE	9TH TO 12TH GRADE	ABOVE POVERTY > $75K	ENGLISH	MARRIED	NON-HISPANIC WHITE ONLY	MALE	2	MIXED	ALL PROVIDERS	ALL PROVIDERS	0	PRIVATE INSURANCE ONLY	TEXAS	2
98	499	0	NO	17	35 TO 44 YEARS	12 YEARS	9TH TO 12TH GRADE	ABOVE POVERTY <= $75K	ENGLISH	MARRIED	NON-HISPANIC WHITE ONLY	MALE	2	ALL PRIVATE FACILITIES	SOME BUT POSSIBLY OR DEFINITELY NOT ALL PROVIDERS	NO PROVIDERS	0	ANY MEDICAID	TEXAS	2
99	30972	0	NO	15	35 TO 44 YEARS	LESS THAN 12 YEARS	6TH TO 8TH GRADE	BELOW POVERTY	ENGLISH	MARRIED	NON-HISPANIC WHITE ONLY	FEMALE	0-1	ALL PUBLIC FACILITIES	NO PROVIDERS	ALL PROVIDERS	0	UNINSURED	IOWA	3
100	3178	0	NO	13	>= 45 YEARS	COLLEGE GRADUATE	6TH TO 8TH GRADE	ABOVE POVERTY > $75K	ENGLISH	MARRIED	NON-HISPANIC WHITE ONLY	FEMALE	3/3+	ALL PRIVATE FACILITIES	NO PROVIDERS	NO PROVIDERS	0	PRIVATE INSURANCE ONLY	ILLINOIS	3
101	36398	0	NO	13	35 TO 44 YEARS	COLLEGE GRADUATE	6TH TO 8TH GRADE	ABOVE POVERTY > $75K	ENGLISH	MARRIED	NON-HISPANIC WHITE ONLY	FEMALE	0-1	ALL PRIVATE FACILITIES	ALL PROVIDERS	ALL PROVIDERS	3	PRIVATE INSURANCE ONLY	NEW YORK	4
102	1814	0	YES	14	<= 34 YEARS	LESS THAN 12 YEARS	9TH TO 12TH GRADE	ABOVE POVERTY <= $75K	ENGLISH	NEVER MARRIED/WIDOWED/DIVORCED/SEPARATED/DECEASED/LIVING WITH PARTNER	NON-HISPANIC OTHER + MULTIPLE RACE	MALE	3/3+	MIXED	SOME BUT POSSIBLY OR DEFINITELY NOT ALL PROVIDERS	SOME BUT POSSIBLY OR DEFINITELY NOT ALL PROVIDERS	2	ANY MEDICAID	MONTANA	1
103	112	0	NO	16	35 TO 44 YEARS	MORE THAN 12 YEARS, NON-COLLEGE GRAD	9TH TO 12TH GRADE		ENGLISH	MARRIED	NON-HISPANIC WHITE ONLY	MALE	0-1	ALL PRIVATE FACILITIES	NO PROVIDERS	ALL PROVIDERS	0	PRIVATE INSURANCE ONLY	MISSISSIPPI	1
104	21225	0	NO	13	>= 45 YEARS	COLLEGE GRADUATE	6TH TO 8TH GRADE	ABOVE POVERTY <= $75K	ENGLISH	MARRIED	HISPANIC	MALE	0-1	ALL PRIVATE FACILITIES	ALL PROVIDERS	ALL PROVIDERS	0	ANY MEDICAID	NEW MEXICO	3
105	4919	0	NO	14	35 TO 44 YEARS	12 YEARS	6TH TO 8TH GRADE	BELOW POVERTY	ENGLISH	MARRIED	NON-HISPANIC OTHER + MULTIPLE RACE	MALE	0-1	ALL PRIVATE FACILITIES	ALL PROVIDERS	ALL PROVIDERS	0	ANY MEDICAID	IOWA	3
106	2566	0	NO	13	>= 45 YEARS	COLLEGE GRADUATE	6TH TO 8TH GRADE	ABOVE POVERTY > $75K	ENGLISH	MARRIED	NON-HISPANIC WHITE ONLY	MALE	0-1	ALL HOSPITAL FACILITIES	ALL PROVIDERS	NO PROVIDERS	2	PRIVATE INSURANCE ONLY	INDIANA	1
107	42864	0	NO	13	35 TO 44 YEARS	COLLEGE GRADUATE	6TH TO 8TH GRADE	ABOVE POVERTY > $75K	ENGLISH	MARRIED	NON-HISPANIC WHITE ONLY	MALE	3/3+	MIXED	SOME BUT POSSIBLY OR DEFINITELY NOT ALL PROVIDERS	SOME BUT POSSIBLY OR DEFINITELY NOT ALL PROVIDERS	0	OTHER INSURANCE	CALIFORNIA	4
108	19094	0	NO	15	>= 45 YEARS	12 YEARS	9TH TO 12TH GRADE	ABOVE POVERTY > $75K	ENGLISH	MARRIED	HISPANIC	MALE	0-1	ALL PUBLIC FACILITIES	ALL PROVIDERS	ALL PROVIDERS	0	PRIVATE INSURANCE ONLY	NEW MEXICO	3
109	20045	0	NO	15	>= 45 YEARS	COLLEGE GRADUATE	9TH TO 12TH GRADE	ABOVE POVERTY > $75K	ENGLISH	MARRIED	NON-HISPANIC WHITE ONLY	FEMALE	2	MIXED	SOME BUT POSSIBLY OR DEFINITELY NOT ALL PROVIDERS	ALL PROVIDERS	0	OTHER INSURANCE	NEBRASKA	3
110	24457	0	NO	17	>= 45 YEARS	COLLEGE GRADUATE	9TH TO 12TH GRADE	ABOVE POVERTY <= $75K	ENGLISH	MARRIED	NON-HISPANIC WHITE ONLY	FEMALE	0-1	ALL PUBLIC FACILITIES	ALL PROVIDERS	ALL PROVIDERS	1	PRIVATE INSURANCE ONLY	INDIANA	1
111	10183	0	YES	14	>= 45 YEARS	COLLEGE GRADUATE	9TH TO 12TH GRADE	ABOVE POVERTY > $75K	ENGLISH	MARRIED	NON-HISPANIC WHITE ONLY	FEMALE	2	MIXED	ALL PROVIDERS	ALL PROVIDERS	1	PRIVATE INSURANCE ONLY	RHODE ISLAND	4
112	3931	0	NO	16	>= 45 YEARS	12 YEARS	9TH TO 12TH GRADE	ABOVE POVERTY <= $75K	ENGLISH	MARRIED	NON-HISPANIC WHITE ONLY	MALE	0-1	ALL PRIVATE FACILITIES		ALL PROVIDERS	0	OTHER INSURANCE	CONNECTICUT	4
113	25684	0	NO	15	>= 45 YEARS	MORE THAN 12 YEARS, NON-COLLEGE GRAD	9TH TO 12TH GRADE	ABOVE POVERTY > $75K	ENGLISH	MARRIED	NON-HISPANIC WHITE ONLY	FEMALE	0-1	ALL PRIVATE FACILITIES	ALL PROVIDERS	ALL PROVIDERS	0	PRIVATE INSURANCE ONLY	NEW YORK	4
114	11213	0	YES	15	35 TO 44 YEARS	MORE THAN 12 YEARS, NON-COLLEGE GRAD	9TH TO 12TH GRADE	ABOVE POVERTY > $75K	ENGLISH	MARRIED	NON-HISPANIC WHITE ONLY	MALE	2	MIXED	ALL PROVIDERS	ALL PROVIDERS	0	PRIVATE INSURANCE ONLY	NEVADA	2
115	11120	0	NO	15	>= 45 YEARS	MORE THAN 12 YEARS, NON-COLLEGE GRAD	9TH TO 12TH GRADE	ABOVE POVERTY > $75K	ENGLISH	MARRIED	NON-HISPANIC WHITE ONLY	MALE	0-1	MIXED	ALL PROVIDERS	ALL PROVIDERS	0	OTHER INSURANCE	IOWA	3
116	38264	0	YES	17	35 TO 44 YEARS	COLLEGE GRADUATE	9TH TO 12TH GRADE	BELOW POVERTY	SPANISH	NEVER MARRIED/WIDOWED/DIVORCED/SEPARATED/DECEASED/LIVING WITH PARTNER	HISPANIC	MALE	0-1	ALL PUBLIC FACILITIES	ALL PROVIDERS	ALL PROVIDERS	0	ANY MEDICAID	DISTRICT OF COLUMBIA	4
117	8304	0	NO	17	35 TO 44 YEARS	MORE THAN 12 YEARS, NON-COLLEGE GRAD	9TH TO 12TH GRADE	BELOW POVERTY	SPANISH	NEVER MARRIED/WIDOWED/DIVORCED/SEPARATED/DECEASED/LIVING WITH PARTNER	HISPANIC	MALE	3/3+	ALL PRIVATE FACILITIES	ALL PROVIDERS	ALL PROVIDERS	0	ANY MEDICAID	TEXAS	2
118	10377	0	NO	16	>= 45 YEARS	COLLEGE GRADUATE	9TH TO 12TH GRADE	ABOVE POVERTY > $75K	ENGLISH	MARRIED	NON-HISPANIC WHITE ONLY	FEMALE	0-1	ALL PRIVATE FACILITIES	ALL PROVIDERS	ALL PROVIDERS	0	PRIVATE INSURANCE ONLY	MAINE	4
119	34197	0		16	>= 45 YEARS	12 YEARS	9TH TO 12TH GRADE	ABOVE POVERTY > $75K	ENGLISH	MARRIED	HISPANIC	MALE	0-1	ALL PRIVATE FACILITIES	ALL PROVIDERS	ALL PROVIDERS	0	PRIVATE INSURANCE ONLY	MASSACHUSETTS	4
120	36750	0	NO	17	>= 45 YEARS	MORE THAN 12 YEARS, NON-COLLEGE GRAD	9TH TO 12TH GRADE	ABOVE POVERTY > $75K	ENGLISH	MARRIED	NON-HISPANIC WHITE ONLY	FEMALE	2	ALL PRIVATE FACILITIES	NO PROVIDERS	ALL PROVIDERS	0	PRIVATE INSURANCE ONLY	NEW HAMPSHIRE	3
121	3742	0	NO	15	35 TO 44 YEARS	12 YEARS	9TH TO 12TH GRADE	ABOVE POVERTY <= $75K	ENGLISH	NEVER MARRIED/WIDOWED/DIVORCED/SEPARATED/DECEASED/LIVING WITH PARTNER	HISPANIC	FEMALE	0-1	ALL PRIVATE FACILITIES	ALL PROVIDERS	ALL PROVIDERS	0	ANY MEDICAID	WEST VIRGINIA	2
122	3177	0	NO	15	>= 45 YEARS	MORE THAN 12 YEARS, NON-COLLEGE GRAD	9TH TO 12TH GRADE	ABOVE POVERTY > $75K	ENGLISH	MARRIED	NON-HISPANIC WHITE ONLY	MALE	0-1	ALL STD/SCHOOL/TEEN CLINICS OR OTHER FACILITIES	ALL PROVIDERS	ALL PROVIDERS	0	PRIVATE INSURANCE ONLY	NEW JERSEY	4
123	5237	0	YES	15	>= 45 YEARS	COLLEGE GRADUATE	9TH TO 12TH GRADE	ABOVE POVERTY > $75K	ENGLISH	MARRIED	NON-HISPANIC WHITE ONLY	FEMALE	0-1	ALL PRIVATE FACILITIES		ALL PROVIDERS	0	PRIVATE INSURANCE ONLY	COLORADO	3
124	7052	0	NO	16	>= 45 YEARS	COLLEGE GRADUATE	9TH TO 12TH GRADE	ABOVE POVERTY > $75K	ENGLISH	MARRIED	NON-HISPANIC WHITE ONLY	FEMALE	0-1	ALL HOSPITAL FACILITIES	ALL PROVIDERS	ALL PROVIDERS	0	UNINSURED	WEST VIRGINIA	2
125	15656	0	NO	15	>= 45 YEARS	COLLEGE GRADUATE	9TH TO 12TH GRADE	ABOVE POVERTY > $75K	ENGLISH	MARRIED	NON-HISPANIC WHITE ONLY	FEMALE	0-1	MIXED	ALL PROVIDERS		0	PRIVATE INSURANCE ONLY	SOUTH DAKOTA	2
126	42020	0	NO	13	>= 45 YEARS	12 YEARS	6TH TO 8TH GRADE	ABOVE POVERTY <= $75K	ENGLISH	NEVER MARRIED/WIDOWED/DIVORCED/SEPARATED/DECEASED/LIVING WITH PARTNER	HISPANIC	MALE	0-1	ALL PRIVATE FACILITIES	ALL PROVIDERS	ALL PROVIDERS	1	ANY MEDICAID	PENNSYLVANIA	3
127	36916	0	NO	16	>= 45 YEARS	MORE THAN 12 YEARS, NON-COLLEGE GRAD	9TH TO 12TH GRADE	ABOVE POVERTY <= $75K	ENGLISH	MARRIED	NON-HISPANIC BLACK ONLY	MALE	0-1	ALL PRIVATE FACILITIES	ALL PROVIDERS	ALL PROVIDERS	0	PRIVATE INSURANCE ONLY	NEVADA	2
128	19086	0	NO	16	>= 45 YEARS	MORE THAN 12 YEARS, NON-COLLEGE GRAD	9TH TO 12TH GRADE	ABOVE POVERTY <= $75K	ENGLISH	MARRIED	NON-HISPANIC WHITE ONLY	MALE	2	ALL PRIVATE FACILITIES	ALL PROVIDERS	ALL PROVIDERS	0	ANY MEDICAID	RHODE ISLAND	4
129	2141	0	NO	15	35 TO 44 YEARS	12 YEARS	9TH TO 12TH GRADE	ABOVE POVERTY <= $75K	ENGLISH	MARRIED	NON-HISPANIC WHITE ONLY	MALE	0-1	ALL PUBLIC FACILITIES	ALL PROVIDERS	ALL PROVIDERS	0	PRIVATE INSURANCE ONLY	WISCONSIN	3
130	20304	0	NO	15	>= 45 YEARS	COLLEGE GRADUATE	9TH TO 12TH GRADE	ABOVE POVERTY > $75K	ENGLISH	MARRIED	NON-HISPANIC WHITE ONLY	FEMALE	0-1	ALL HOSPITAL FACILITIES	ALL PROVIDERS	ALL PROVIDERS	0	PRIVATE INSURANCE ONLY	TEXAS	2
131	11265	0	NO	16	>= 45 YEARS	COLLEGE GRADUATE	9TH TO 12TH GRADE	ABOVE POVERTY > $75K	ENGLISH	MARRIED	NON-HISPANIC WHITE ONLY	FEMALE	0-1	ALL HOSPITAL FACILITIES	ALL PROVIDERS	ALL PROVIDERS	0	PRIVATE INSURANCE ONLY	SOUTH DAKOTA	2
132	2580	0	NO	16	>= 45 YEARS	MORE THAN 12 YEARS, NON-COLLEGE GRAD	9TH TO 12TH GRADE	ABOVE POVERTY > $75K	ENGLISH	MARRIED	NON-HISPANIC WHITE ONLY	FEMALE	2	ALL PRIVATE FACILITIES	ALL PROVIDERS	ALL PROVIDERS	0	OTHER INSURANCE	NORTH CAROLINA	2
133	30296	0	NO	17	>= 45 YEARS	MORE THAN 12 YEARS, NON-COLLEGE GRAD	9TH TO 12TH GRADE	ABOVE POVERTY > $75K	ENGLISH	MARRIED	NON-HISPANIC WHITE ONLY	MALE	2	ALL HOSPITAL FACILITIES	ALL PROVIDERS	ALL PROVIDERS	0	PRIVATE INSURANCE ONLY	OREGON	3
134	7588	0	NO	15	>= 45 YEARS	COLLEGE GRADUATE	9TH TO 12TH GRADE	ABOVE POVERTY > $75K	ENGLISH	MARRIED	NON-HISPANIC WHITE ONLY	FEMALE	0-1	ALL PRIVATE FACILITIES	NO PROVIDERS	ALL PROVIDERS	0	PRIVATE INSURANCE ONLY	CONNECTICUT	4
135	20821	0	NO	14	>= 45 YEARS	COLLEGE GRADUATE	6TH TO 8TH GRADE	ABOVE POVERTY > $75K	ENGLISH	MARRIED	NON-HISPANIC OTHER + MULTIPLE RACE	MALE	0-1	ALL PRIVATE FACILITIES	ALL PROVIDERS	ALL PROVIDERS	1	ANY MEDICAID	TEXAS	2
136	36806	0	NO	15	>= 45 YEARS	MORE THAN 12 YEARS, NON-COLLEGE GRAD	9TH TO 12TH GRADE	BELOW POVERTY	ENGLISH	MARRIED	NON-HISPANIC WHITE ONLY	MALE	3/3+	MIXED	SOME BUT POSSIBLY OR DEFINITELY NOT ALL PROVIDERS	SOME BUT POSSIBLY OR DEFINITELY NOT ALL PROVIDERS	1	ANY MEDICAID	NEVADA	2
137	19380	0	NO	14	>= 45 YEARS	COLLEGE GRADUATE	6TH TO 8TH GRADE	ABOVE POVERTY > $75K	ENGLISH	MARRIED	NON-HISPANIC WHITE ONLY	FEMALE	0-1	ALL HOSPITAL FACILITIES	ALL PROVIDERS	ALL PROVIDERS	2	PRIVATE INSURANCE ONLY	PENNSYLVANIA	3
138	14184	0	NO	14	>= 45 YEARS	COLLEGE GRADUATE	9TH TO 12TH GRADE	ABOVE POVERTY <= $75K	ENGLISH	MARRIED	NON-HISPANIC OTHER + MULTIPLE RACE	FEMALE	0-1	ALL HOSPITAL FACILITIES		ALL PROVIDERS	0	PRIVATE INSURANCE ONLY	ILLINOIS	3
139	11279	0	NO	15	>= 45 YEARS	COLLEGE GRADUATE	9TH TO 12TH GRADE	ABOVE POVERTY > $75K	ENGLISH	NEVER MARRIED/WIDOWED/DIVORCED/SEPARATED/DECEASED/LIVING WITH PARTNER	NON-HISPANIC WHITE ONLY	MALE	2	MIXED	ALL PROVIDERS	SOME BUT POSSIBLY OR DEFINITELY NOT ALL PROVIDERS	0	PRIVATE INSURANCE ONLY	SOUTH DAKOTA	2
140	16329	0	YES	14	>= 45 YEARS	LESS THAN 12 YEARS	6TH TO 8TH GRADE	BELOW POVERTY	SPANISH	MARRIED	HISPANIC	MALE	0-1	ALL HOSPITAL FACILITIES	ALL PROVIDERS	ALL PROVIDERS	1	ANY MEDICAID	NEW MEXICO	3
141	32522	0	NO	16	>= 45 YEARS	COLLEGE GRADUATE	9TH TO 12TH GRADE	ABOVE POVERTY > $75K	ENGLISH	MARRIED	NON-HISPANIC WHITE ONLY	FEMALE	2	ALL PRIVATE FACILITIES	ALL PROVIDERS	ALL PROVIDERS	2	PRIVATE INSURANCE ONLY	FLORIDA	3
142	15876	0	NO	16	35 TO 44 YEARS	MORE THAN 12 YEARS, NON-COLLEGE GRAD	9TH TO 12TH GRADE	ABOVE POVERTY <= $75K	ENGLISH	MARRIED	NON-HISPANIC WHITE ONLY	MALE	0-1	ALL PRIVATE FACILITIES	ALL PROVIDERS	ALL PROVIDERS	0	ANY MEDICAID	OHIO	2
143	18481	0	NO	13	35 TO 44 YEARS	COLLEGE GRADUATE	6TH TO 8TH GRADE	ABOVE POVERTY <= $75K	ENGLISH	MARRIED	HISPANIC	FEMALE	2	ALL PRIVATE FACILITIES	ALL PROVIDERS	ALL PROVIDERS	0	PRIVATE INSURANCE ONLY	HAWAII	4
144	21077	0	YES	16	>= 45 YEARS	12 YEARS	9TH TO 12TH GRADE	BELOW POVERTY	ENGLISH	NEVER MARRIED/WIDOWED/DIVORCED/SEPARATED/DECEASED/LIVING WITH PARTNER	NON-HISPANIC BLACK ONLY	FEMALE	0-1	ALL PRIVATE FACILITIES	ALL PROVIDERS	ALL PROVIDERS	0	ANY MEDICAID	NEW YORK	4
145	12340	0	NO	14	>= 45 YEARS	12 YEARS	6TH TO 8TH GRADE		ENGLISH	NEVER MARRIED/WIDOWED/DIVORCED/SEPARATED/DECEASED/LIVING WITH PARTNER	HISPANIC	FEMALE	0-1	ALL HOSPITAL FACILITIES	ALL PROVIDERS	ALL PROVIDERS	1	PRIVATE INSURANCE ONLY	NEW YORK	4
146	24754	0	YES	14	35 TO 44 YEARS	LESS THAN 12 YEARS	6TH TO 8TH GRADE	BELOW POVERTY	ENGLISH	NEVER MARRIED/WIDOWED/DIVORCED/SEPARATED/DECEASED/LIVING WITH PARTNER	HISPANIC	MALE	2	ALL HOSPITAL FACILITIES	ALL PROVIDERS	ALL PROVIDERS	0	ANY MEDICAID	NEW YORK	4
147	18756	0	NO	15	35 TO 44 YEARS	MORE THAN 12 YEARS, NON-COLLEGE GRAD	9TH TO 12TH GRADE	ABOVE POVERTY > $75K	ENGLISH	MARRIED	NON-HISPANIC WHITE ONLY	MALE	0-1	ALL PRIVATE FACILITIES	ALL PROVIDERS	ALL PROVIDERS	1	PRIVATE INSURANCE ONLY	NEW HAMPSHIRE	3
148	20216	0	NO	15	<= 34 YEARS	12 YEARS	9TH TO 12TH GRADE	BELOW POVERTY	SPANISH	NEVER MARRIED/WIDOWED/DIVORCED/SEPARATED/DECEASED/LIVING WITH PARTNER	HISPANIC	MALE	3/3+	ALL HOSPITAL FACILITIES	SOME BUT POSSIBLY OR DEFINITELY NOT ALL PROVIDERS	ALL PROVIDERS	0	ANY MEDICAID	TEXAS	2
149	8308	0	YES	17	>= 45 YEARS	MORE THAN 12 YEARS, NON-COLLEGE GRAD	9TH TO 12TH GRADE	ABOVE POVERTY <= $75K	ENGLISH	MARRIED	NON-HISPANIC WHITE ONLY	MALE	3/3+	MIXED		ALL PROVIDERS	0	ANY MEDICAID	NEW HAMPSHIRE	3
150	25433	0	NO	13	>= 45 YEARS	COLLEGE GRADUATE	6TH TO 8TH GRADE		ENGLISH	MARRIED	HISPANIC	MALE	2	MIXED	ALL PROVIDERS	ALL PROVIDERS	3	PRIVATE INSURANCE ONLY	NEW JERSEY	4
151	30952	0	NO	16	>= 45 YEARS	COLLEGE GRADUATE	9TH TO 12TH GRADE	ABOVE POVERTY > $75K	ENGLISH	MARRIED	NON-HISPANIC WHITE ONLY	MALE	0-1	ALL HOSPITAL FACILITIES	ALL PROVIDERS	ALL PROVIDERS	0	PRIVATE INSURANCE ONLY	ARIZONA	2
152	16238	0	NO	17	>= 45 YEARS	COLLEGE GRADUATE	9TH TO 12TH GRADE	ABOVE POVERTY > $75K	ENGLISH	MARRIED	NON-HISPANIC WHITE ONLY	MALE	0-1	ALL PRIVATE FACILITIES		ALL PROVIDERS	0	PRIVATE INSURANCE ONLY	NEW JERSEY	4
153	39184	0	NO	17	35 TO 44 YEARS	MORE THAN 12 YEARS, NON-COLLEGE GRAD	9TH TO 12TH GRADE	BELOW POVERTY	ENGLISH	NEVER MARRIED/WIDOWED/DIVORCED/SEPARATED/DECEASED/LIVING WITH PARTNER	HISPANIC	FEMALE	0-1	MIXED		ALL PROVIDERS	0	ANY MEDICAID	ARIZONA	2
154	41610	0	NO	16	>= 45 YEARS	COLLEGE GRADUATE	9TH TO 12TH GRADE	ABOVE POVERTY <= $75K	ENGLISH	MARRIED	NON-HISPANIC WHITE ONLY	MALE	0-1	ALL PRIVATE FACILITIES		NO PROVIDERS	0	PRIVATE INSURANCE ONLY	NEW JERSEY	4
155	30465	0	NO	16	>= 45 YEARS	COLLEGE GRADUATE	9TH TO 12TH GRADE	ABOVE POVERTY <= $75K	ENGLISH	MARRIED	HISPANIC	FEMALE	2	ALL PRIVATE FACILITIES	ALL PROVIDERS	ALL PROVIDERS	0	ANY MEDICAID	MARYLAND	4
156	20316	0	NO	15	>= 45 YEARS	COLLEGE GRADUATE	9TH TO 12TH GRADE	ABOVE POVERTY <= $75K	ENGLISH	MARRIED	NON-HISPANIC WHITE ONLY	MALE	2	ALL PRIVATE FACILITIES	ALL PROVIDERS	NO PROVIDERS	0	PRIVATE INSURANCE ONLY	INDIANA	1
157	12512	0	YES	13	>= 45 YEARS	12 YEARS	6TH TO 8TH GRADE	BELOW POVERTY	ENGLISH	NEVER MARRIED/WIDOWED/DIVORCED/SEPARATED/DECEASED/LIVING WITH PARTNER	NON-HISPANIC BLACK ONLY	FEMALE	0-1	MIXED	ALL PROVIDERS	ALL PROVIDERS	1	ANY MEDICAID	DISTRICT OF COLUMBIA	4
158	22536	0	NO	17	35 TO 44 YEARS	12 YEARS	9TH TO 12TH GRADE		ENGLISH	MARRIED	NON-HISPANIC OTHER + MULTIPLE RACE	MALE	3/3+	MIXED	SOME BUT POSSIBLY OR DEFINITELY NOT ALL PROVIDERS	ALL PROVIDERS	0	OTHER INSURANCE	WISCONSIN	3
159	32728	0	NO	15	35 TO 44 YEARS	12 YEARS	9TH TO 12TH GRADE	BELOW POVERTY	ENGLISH	NEVER MARRIED/WIDOWED/DIVORCED/SEPARATED/DECEASED/LIVING WITH PARTNER	NON-HISPANIC WHITE ONLY	MALE	2	MIXED	ALL PROVIDERS	ALL PROVIDERS	0	ANY MEDICAID	TENNESSEE	1
160	15023	0	YES	13	>= 45 YEARS	COLLEGE GRADUATE	6TH TO 8TH GRADE	ABOVE POVERTY <= $75K	ENGLISH	MARRIED	HISPANIC	MALE	0-1	ALL PRIVATE FACILITIES	ALL PROVIDERS	ALL PROVIDERS	0	PRIVATE INSURANCE ONLY	ARKANSAS	1
161	11174	0	NO	14	>= 45 YEARS	COLLEGE GRADUATE	9TH TO 12TH GRADE	ABOVE POVERTY <= $75K	ENGLISH	MARRIED	NON-HISPANIC WHITE ONLY	MALE	0-1	ALL PUBLIC FACILITIES	ALL PROVIDERS	ALL PROVIDERS	0	PRIVATE INSURANCE ONLY	VIRGINIA	4
162	28687	0	YES	15	>= 45 YEARS	COLLEGE GRADUATE	9TH TO 12TH GRADE	ABOVE POVERTY > $75K	ENGLISH	MARRIED	NON-HISPANIC WHITE ONLY	FEMALE	2	ALL PRIVATE FACILITIES		ALL PROVIDERS	3	PRIVATE INSURANCE ONLY	MASSACHUSETTS	4
163	23648	0	NO	14	>= 45 YEARS	COLLEGE GRADUATE	6TH TO 8TH GRADE	ABOVE POVERTY > $75K	ENGLISH	MARRIED	NON-HISPANIC BLACK ONLY	MALE	2	ALL STD/SCHOOL/TEEN CLINICS OR OTHER FACILITIES		SOME BUT POSSIBLY OR DEFINITELY NOT ALL PROVIDERS	1	OTHER INSURANCE	MISSISSIPPI	1
164	41415	0	NO	13	>= 45 YEARS	COLLEGE GRADUATE	6TH TO 8TH GRADE	ABOVE POVERTY > $75K	ENGLISH	MARRIED	NON-HISPANIC WHITE ONLY	FEMALE	0-1	ALL PRIVATE FACILITIES	ALL PROVIDERS	ALL PROVIDERS	2	PRIVATE INSURANCE ONLY	VERMONT	4
165	36594	0	NO	15	35 TO 44 YEARS	MORE THAN 12 YEARS, NON-COLLEGE GRAD	9TH TO 12TH GRADE	ABOVE POVERTY > $75K	ENGLISH	MARRIED	NON-HISPANIC WHITE ONLY	FEMALE	3/3+	MIXED	SOME BUT POSSIBLY OR DEFINITELY NOT ALL PROVIDERS	ALL PROVIDERS	0	PRIVATE INSURANCE ONLY	KANSAS	2
166	21100	0	NO	15	>= 45 YEARS	MORE THAN 12 YEARS, NON-COLLEGE GRAD	9TH TO 12TH GRADE	ABOVE POVERTY > $75K	ENGLISH	MARRIED	NON-HISPANIC WHITE ONLY	FEMALE	2	ALL PRIVATE FACILITIES	ALL PROVIDERS	SOME BUT POSSIBLY OR DEFINITELY NOT ALL PROVIDERS	0	PRIVATE INSURANCE ONLY	SOUTH CAROLINA	1
167	7319	0	NO	15	35 TO 44 YEARS	MORE THAN 12 YEARS, NON-COLLEGE GRAD	6TH TO 8TH GRADE	ABOVE POVERTY <= $75K	ENGLISH	NEVER MARRIED/WIDOWED/DIVORCED/SEPARATED/DECEASED/LIVING WITH PARTNER	NON-HISPANIC OTHER + MULTIPLE RACE	MALE	0-1	ALL PUBLIC FACILITIES	ALL PROVIDERS	NO PROVIDERS	0	ANY MEDICAID	WEST VIRGINIA	2
168	12814	0	NO	13	35 TO 44 YEARS	MORE THAN 12 YEARS, NON-COLLEGE GRAD	6TH TO 8TH GRADE	ABOVE POVERTY > $75K	ENGLISH	MARRIED	NON-HISPANIC WHITE ONLY	FEMALE	0-1	ALL PUBLIC FACILITIES	ALL PROVIDERS	ALL PROVIDERS	0	ANY MEDICAID	TEXAS	2
169	26741	0	NO	16	>= 45 YEARS	COLLEGE GRADUATE	9TH TO 12TH GRADE	ABOVE POVERTY > $75K	ENGLISH	MARRIED	NON-HISPANIC WHITE ONLY	FEMALE	0-1	ALL PRIVATE FACILITIES	NO PROVIDERS	NO PROVIDERS	1	PRIVATE INSURANCE ONLY	CALIFORNIA	4
170	26968	0	NO	16	>= 45 YEARS	COLLEGE GRADUATE	9TH TO 12TH GRADE	ABOVE POVERTY > $75K	ENGLISH	MARRIED	NON-HISPANIC WHITE ONLY	MALE	2	ALL PRIVATE FACILITIES	NO PROVIDERS	NO PROVIDERS	0	PRIVATE INSURANCE ONLY	ILLINOIS	3
171	11955	0	NO	17	>= 45 YEARS	COLLEGE GRADUATE	9TH TO 12TH GRADE	ABOVE POVERTY <= $75K	ENGLISH	MARRIED	NON-HISPANIC OTHER + MULTIPLE RACE	MALE	2	ALL PRIVATE FACILITIES	ALL PROVIDERS	SOME BUT POSSIBLY OR DEFINITELY NOT ALL PROVIDERS	3	PRIVATE INSURANCE ONLY	GEORGIA	1
172	42619	0	NO	17	>= 45 YEARS	COLLEGE GRADUATE	9TH TO 12TH GRADE	BELOW POVERTY	ENGLISH	MARRIED	NON-HISPANIC WHITE ONLY	FEMALE	2			SOME BUT POSSIBLY OR DEFINITELY NOT ALL PROVIDERS	0	OTHER INSURANCE	MARYLAND	4
173	26476	0	NO	15	>= 45 YEARS	MORE THAN 12 YEARS, NON-COLLEGE GRAD	9TH TO 12TH GRADE	ABOVE POVERTY > $75K	ENGLISH	MARRIED	NON-HISPANIC WHITE ONLY	MALE	2	MIXED	ALL PROVIDERS	SOME BUT POSSIBLY OR DEFINITELY NOT ALL PROVIDERS	2	PRIVATE INSURANCE ONLY	MASSACHUSETTS	4
174	40052	0	NO	15	>= 45 YEARS	LESS THAN 12 YEARS	9TH TO 12TH GRADE	BELOW POVERTY	ENGLISH	MARRIED	NON-HISPANIC WHITE ONLY	MALE	0-1	MIXED	ALL PROVIDERS	ALL PROVIDERS	0	PRIVATE INSURANCE ONLY	TENNESSEE	1
175	26031	0	NO	15	35 TO 44 YEARS	12 YEARS	9TH TO 12TH GRADE	BELOW POVERTY	ENGLISH	NEVER MARRIED/WIDOWED/DIVORCED/SEPARATED/DECEASED/LIVING WITH PARTNER	NON-HISPANIC BLACK ONLY	FEMALE	2	MIXED	SOME BUT POSSIBLY OR DEFINITELY NOT ALL PROVIDERS	ALL PROVIDERS	2	ANY MEDICAID	SOUTH CAROLINA	1
176	15542	0	NO	17	>= 45 YEARS	COLLEGE GRADUATE	9TH TO 12TH GRADE	ABOVE POVERTY > $75K	ENGLISH	NEVER MARRIED/WIDOWED/DIVORCED/SEPARATED/DECEASED/LIVING WITH PARTNER	NON-HISPANIC BLACK ONLY	MALE	0-1	ALL PUBLIC FACILITIES		ALL PROVIDERS	0	ANY MEDICAID	MASSACHUSETTS	4
177	16497	0	NO	17	>= 45 YEARS	COLLEGE GRADUATE	9TH TO 12TH GRADE	ABOVE POVERTY > $75K	ENGLISH	MARRIED	NON-HISPANIC WHITE ONLY	FEMALE	0-1	ALL PRIVATE FACILITIES	ALL PROVIDERS	NO PROVIDERS	0	PRIVATE INSURANCE ONLY	NEW YORK	4
178	20392	0	NO	15	>= 45 YEARS	COLLEGE GRADUATE	9TH TO 12TH GRADE	ABOVE POVERTY > $75K	ENGLISH	MARRIED	NON-HISPANIC WHITE ONLY	FEMALE	0-1	ALL HOSPITAL FACILITIES	ALL PROVIDERS	ALL PROVIDERS	0	PRIVATE INSURANCE ONLY	NEBRASKA	3
179	8415	0	NO	14	35 TO 44 YEARS	COLLEGE GRADUATE	6TH TO 8TH GRADE	ABOVE POVERTY > $75K	ENGLISH	MARRIED	HISPANIC	MALE	0-1	MIXED	ALL PROVIDERS	ALL PROVIDERS	0	PRIVATE INSURANCE ONLY	NORTH DAKOTA	1
180	11840	0	NO	14	>= 45 YEARS	MORE THAN 12 YEARS, NON-COLLEGE GRAD	6TH TO 8TH GRADE	ABOVE POVERTY <= $75K	ENGLISH	NEVER MARRIED/WIDOWED/DIVORCED/SEPARATED/DECEASED/LIVING WITH PARTNER	NON-HISPANIC OTHER + MULTIPLE RACE	MALE	0-1	ALL HOSPITAL FACILITIES	ALL PROVIDERS	ALL PROVIDERS	0	ANY MEDICAID	OKLAHOMA	2
181	34085	0	NO	16	>= 45 YEARS	COLLEGE GRADUATE	9TH TO 12TH GRADE	ABOVE POVERTY > $75K	ENGLISH	MARRIED	NON-HISPANIC OTHER + MULTIPLE RACE	MALE	3/3+	MIXED	SOME BUT POSSIBLY OR DEFINITELY NOT ALL PROVIDERS	SOME BUT POSSIBLY OR DEFINITELY NOT ALL PROVIDERS	0	PRIVATE INSURANCE ONLY	HAWAII	4
182	19012	0	YES	17	>= 45 YEARS	COLLEGE GRADUATE	HS GRAD/GED COMPLETED/ENROLLED IN GED PROGRAM	ABOVE POVERTY > $75K	ENGLISH	MARRIED	NON-HISPANIC WHITE ONLY	MALE	3/3+	MIXED	SOME BUT POSSIBLY OR DEFINITELY NOT ALL PROVIDERS	SOME BUT POSSIBLY OR DEFINITELY NOT ALL PROVIDERS	0	PRIVATE INSURANCE ONLY	INDIANA	1
183	9595	0	NO	14	>= 45 YEARS	COLLEGE GRADUATE	6TH TO 8TH GRADE	ABOVE POVERTY > $75K	ENGLISH	MARRIED	NON-HISPANIC WHITE ONLY	FEMALE	0-1	ALL STD/SCHOOL/TEEN CLINICS OR OTHER FACILITIES	ALL PROVIDERS	NO PROVIDERS	0	PRIVATE INSURANCE ONLY	TEXAS	2
184	41097	0	NO	15	>= 45 YEARS	LESS THAN 12 YEARS	9TH TO 12TH GRADE		SPANISH	MARRIED	HISPANIC	MALE	0-1	ALL PRIVATE FACILITIES	ALL PROVIDERS	ALL PROVIDERS	0	ANY MEDICAID	NEW YORK	4
185	40659	0	NO	13	>= 45 YEARS	COLLEGE GRADUATE	6TH TO 8TH GRADE	ABOVE POVERTY <= $75K	ENGLISH	MARRIED	NON-HISPANIC WHITE ONLY	FEMALE	3/3+	MIXED	SOME BUT POSSIBLY OR DEFINITELY NOT ALL PROVIDERS	NO PROVIDERS	1	PRIVATE INSURANCE ONLY	ILLINOIS	3
186	11514	0	NO	13	>= 45 YEARS	COLLEGE GRADUATE	6TH TO 8TH GRADE	ABOVE POVERTY <= $75K	ENGLISH	MARRIED	NON-HISPANIC WHITE ONLY	FEMALE	2	MIXED	SOME BUT POSSIBLY OR DEFINITELY NOT ALL PROVIDERS	SOME BUT POSSIBLY OR DEFINITELY NOT ALL PROVIDERS	0	ANY MEDICAID	IOWA	3
187	25853	0	NO	14	>= 45 YEARS	COLLEGE GRADUATE	6TH TO 8TH GRADE	ABOVE POVERTY <= $75K	ENGLISH	MARRIED	NON-HISPANIC WHITE ONLY	FEMALE	3/3+	MIXED	ALL PROVIDERS	ALL PROVIDERS	1	OTHER INSURANCE	WYOMING	1
188	33127	0	NO	16	>= 45 YEARS	COLLEGE GRADUATE	9TH TO 12TH GRADE	ABOVE POVERTY <= $75K	ENGLISH	MARRIED	NON-HISPANIC OTHER + MULTIPLE RACE	MALE	3/3+	MIXED	SOME BUT POSSIBLY OR DEFINITELY NOT ALL PROVIDERS	SOME BUT POSSIBLY OR DEFINITELY NOT ALL PROVIDERS	0	OTHER INSURANCE	ALASKA	2
189	16959	0	NO	17	>= 45 YEARS	COLLEGE GRADUATE	9TH TO 12TH GRADE	ABOVE POVERTY > $75K	ENGLISH	NEVER MARRIED/WIDOWED/DIVORCED/SEPARATED/DECEASED/LIVING WITH PARTNER	NON-HISPANIC WHITE ONLY	MALE	2	ALL PRIVATE FACILITIES	ALL PROVIDERS	ALL PROVIDERS	0	PRIVATE INSURANCE ONLY	NEW YORK	4
190	12096	0	NO	16	>= 45 YEARS	COLLEGE GRADUATE	9TH TO 12TH GRADE	ABOVE POVERTY <= $75K	ENGLISH	MARRIED	NON-HISPANIC WHITE ONLY	FEMALE	0-1	ALL PRIVATE FACILITIES	ALL PROVIDERS	ALL PROVIDERS	1	PRIVATE INSURANCE ONLY	TEXAS	2
191	13255	0	NO	13	35 TO 44 YEARS	12 YEARS	6TH TO 8TH GRADE	ABOVE POVERTY <= $75K	ENGLISH	MARRIED	NON-HISPANIC WHITE ONLY	MALE	2	MIXED	ALL PROVIDERS	ALL PROVIDERS	2	ANY MEDICAID	OREGON	3
192	24170	0	NO	15	>= 45 YEARS	MORE THAN 12 YEARS, NON-COLLEGE GRAD	9TH TO 12TH GRADE	ABOVE POVERTY <= $75K	ENGLISH	MARRIED	HISPANIC	MALE	0-1	ALL PRIVATE FACILITIES	ALL PROVIDERS	ALL PROVIDERS	3	PRIVATE INSURANCE ONLY	TEXAS	2
193	16566	0	NO	15	35 TO 44 YEARS	12 YEARS	9TH TO 12TH GRADE	ABOVE POVERTY > $75K	ENGLISH	MARRIED	NON-HISPANIC WHITE ONLY	MALE	2	MIXED	SOME BUT POSSIBLY OR DEFINITELY NOT ALL PROVIDERS	SOME BUT POSSIBLY OR DEFINITELY NOT ALL PROVIDERS	0	PRIVATE INSURANCE ONLY	WYOMING	1
194	19797	0	NO	13	35 TO 44 YEARS	COLLEGE GRADUATE	6TH TO 8TH GRADE	ABOVE POVERTY > $75K	ENGLISH	MARRIED	NON-HISPANIC OTHER + MULTIPLE RACE	MALE	0-1	ALL PRIVATE FACILITIES		ALL PROVIDERS	1	PRIVATE INSURANCE ONLY	MARYLAND	4
195	41175	0	NO	14	35 TO 44 YEARS	MORE THAN 12 YEARS, NON-COLLEGE GRAD	9TH TO 12TH GRADE	BELOW POVERTY	SPANISH	NEVER MARRIED/WIDOWED/DIVORCED/SEPARATED/DECEASED/LIVING WITH PARTNER	HISPANIC	MALE	0-1	ALL PRIVATE FACILITIES	ALL PROVIDERS	ALL PROVIDERS	0	ANY MEDICAID	NEW YORK	4
196	43108	0	NO	14	35 TO 44 YEARS	COLLEGE GRADUATE	6TH TO 8TH GRADE	ABOVE POVERTY > $75K	ENGLISH	MARRIED	NON-HISPANIC WHITE ONLY	MALE	0-1	ALL HOSPITAL FACILITIES	NO PROVIDERS	ALL PROVIDERS	2	PRIVATE INSURANCE ONLY	NEW HAMPSHIRE	3
197	17283	0	NO	15	35 TO 44 YEARS	MORE THAN 12 YEARS, NON-COLLEGE GRAD	9TH TO 12TH GRADE	ABOVE POVERTY <= $75K	SPANISH	MARRIED	HISPANIC	FEMALE	3/3+	MIXED	SOME BUT POSSIBLY OR DEFINITELY NOT ALL PROVIDERS	ALL PROVIDERS	0	ANY MEDICAID	TEXAS	2
198	42911	0	NO	14	>= 45 YEARS	12 YEARS	6TH TO 8TH GRADE	ABOVE POVERTY <= $75K	ENGLISH	MARRIED	NON-HISPANIC WHITE ONLY	FEMALE	0-1	ALL PUBLIC FACILITIES		ALL PROVIDERS	0	ANY MEDICAID	NEW YORK	4
199	42927	0	NO	13	>= 45 YEARS	LESS THAN 12 YEARS	6TH TO 8TH GRADE	ABOVE POVERTY <= $75K	ENGLISH	NEVER MARRIED/WIDOWED/DIVORCED/SEPARATED/DECEASED/LIVING WITH PARTNER	HISPANIC	MALE	2	MIXED	ALL PROVIDERS	ALL PROVIDERS	0	PRIVATE INSURANCE ONLY	NEW MEXICO	3
200	9856	0	NO	15	35 TO 44 YEARS	12 YEARS	9TH TO 12TH GRADE	ABOVE POVERTY > $75K	ENGLISH	MARRIED	NON-HISPANIC WHITE ONLY	MALE	0-1	ALL PRIVATE FACILITIES	ALL PROVIDERS	ALL PROVIDERS	0	PRIVATE INSURANCE ONLY	UTAH	3
201	5376	0	NO	14	35 TO 44 YEARS	LESS THAN 12 YEARS	9TH TO 12TH GRADE	BELOW POVERTY	SPANISH	NEVER MARRIED/WIDOWED/DIVORCED/SEPARATED/DECEASED/LIVING WITH PARTNER	HISPANIC	FEMALE	0-1	ALL PRIVATE FACILITIES	NO PROVIDERS	ALL PROVIDERS	0	ANY MEDICAID	TEXAS	2
202	9477	0	NO	17	>= 45 YEARS	12 YEARS	9TH TO 12TH GRADE	ABOVE POVERTY <= $75K	ENGLISH	MARRIED	NON-HISPANIC OTHER + MULTIPLE RACE	FEMALE	0-1	ALL PUBLIC FACILITIES	ALL PROVIDERS	ALL PROVIDERS	0	OTHER INSURANCE	ALABAMA	1
203	42059	0	NO	15	>= 45 YEARS	COLLEGE GRADUATE	9TH TO 12TH GRADE	ABOVE POVERTY > $75K	ENGLISH	MARRIED	NON-HISPANIC WHITE ONLY	FEMALE	0-1	ALL PRIVATE FACILITIES	ALL PROVIDERS	ALL PROVIDERS	0	PRIVATE INSURANCE ONLY	CONNECTICUT	4
204	40364	0	YES	15	>= 45 YEARS	MORE THAN 12 YEARS, NON-COLLEGE GRAD	9TH TO 12TH GRADE	ABOVE POVERTY > $75K	ENGLISH	NEVER MARRIED/WIDOWED/DIVORCED/SEPARATED/DECEASED/LIVING WITH PARTNER	NON-HISPANIC WHITE ONLY	MALE	0-1	ALL PRIVATE FACILITIES	ALL PROVIDERS	ALL PROVIDERS	0	PRIVATE INSURANCE ONLY	MAINE	4
205	16975	0	NO	15	>= 45 YEARS	COLLEGE GRADUATE	9TH TO 12TH GRADE	ABOVE POVERTY > $75K	ENGLISH	MARRIED	NON-HISPANIC WHITE ONLY	FEMALE	0-1	ALL PUBLIC FACILITIES			0	PRIVATE INSURANCE ONLY	MINNESOTA	3
206	27698	0	NO	17	<= 34 YEARS	LESS THAN 12 YEARS	9TH TO 12TH GRADE	ABOVE POVERTY <= $75K	ENGLISH	MARRIED	NON-HISPANIC WHITE ONLY	FEMALE	0-1				0	ANY MEDICAID	HAWAII	4
207	10512	0	NO	13	35 TO 44 YEARS	COLLEGE GRADUATE	6TH TO 8TH GRADE	ABOVE POVERTY > $75K	ENGLISH	MARRIED	NON-HISPANIC WHITE ONLY	MALE	0-1	ALL PRIVATE FACILITIES	ALL PROVIDERS	NO PROVIDERS	2	OTHER INSURANCE	OKLAHOMA	2
208	9824	0	NO	16	>= 45 YEARS	COLLEGE GRADUATE	9TH TO 12TH GRADE	ABOVE POVERTY > $75K	ENGLISH	MARRIED	NON-HISPANIC WHITE ONLY	FEMALE	0-1	ALL PRIVATE FACILITIES		NO PROVIDERS	0	PRIVATE INSURANCE ONLY	ILLINOIS	3
209	20728	0	YES	15	35 TO 44 YEARS	COLLEGE GRADUATE	6TH TO 8TH GRADE	ABOVE POVERTY > $75K	ENGLISH	MARRIED	NON-HISPANIC WHITE ONLY	FEMALE	0-1	ALL HOSPITAL FACILITIES	ALL PROVIDERS	ALL PROVIDERS	0	ANY MEDICAID	MAINE	4
210	30928	0	NO	16	>= 45 YEARS	MORE THAN 12 YEARS, NON-COLLEGE GRAD	9TH TO 12TH GRADE	ABOVE POVERTY <= $75K	SPANISH	MARRIED	HISPANIC	FEMALE	0-1	ALL PRIVATE FACILITIES	ALL PROVIDERS	ALL PROVIDERS	0	OTHER INSURANCE	TEXAS	2
211	18783	0	YES	13	35 TO 44 YEARS	MORE THAN 12 YEARS, NON-COLLEGE GRAD	6TH TO 8TH GRADE	BELOW POVERTY	ENGLISH	NEVER MARRIED/WIDOWED/DIVORCED/SEPARATED/DECEASED/LIVING WITH PARTNER	HISPANIC	MALE	0-1	ALL STD/SCHOOL/TEEN CLINICS OR OTHER FACILITIES	NO PROVIDERS	NO PROVIDERS	0	ANY MEDICAID	COLORADO	3
212	41540	0	NO	13	35 TO 44 YEARS	MORE THAN 12 YEARS, NON-COLLEGE GRAD	6TH TO 8TH GRADE	BELOW POVERTY	ENGLISH	NEVER MARRIED/WIDOWED/DIVORCED/SEPARATED/DECEASED/LIVING WITH PARTNER	NON-HISPANIC WHITE ONLY	FEMALE	3/3+	ALL HOSPITAL FACILITIES	ALL PROVIDERS	ALL PROVIDERS	0	OTHER INSURANCE	MAINE	4
213	18927	0	NO	13	35 TO 44 YEARS	COLLEGE GRADUATE	6TH TO 8TH GRADE	ABOVE POVERTY > $75K	ENGLISH	MARRIED	NON-HISPANIC OTHER + MULTIPLE RACE	FEMALE	0-1	ALL PRIVATE FACILITIES	ALL PROVIDERS	ALL PROVIDERS	0	PRIVATE INSURANCE ONLY	NORTH CAROLINA	2
214	4020	0	NO	16	>= 45 YEARS	MORE THAN 12 YEARS, NON-COLLEGE GRAD	9TH TO 12TH GRADE	ABOVE POVERTY > $75K	ENGLISH	MARRIED	NON-HISPANIC WHITE ONLY	MALE	2	ALL PRIVATE FACILITIES	ALL PROVIDERS	ALL PROVIDERS	0	PRIVATE INSURANCE ONLY	ILLINOIS	3
215	6847	0	NO	13	>= 45 YEARS	12 YEARS	6TH TO 8TH GRADE	BELOW POVERTY	ENGLISH	NEVER MARRIED/WIDOWED/DIVORCED/SEPARATED/DECEASED/LIVING WITH PARTNER	NON-HISPANIC WHITE ONLY	MALE	0-1	ALL PRIVATE FACILITIES	ALL PROVIDERS	ALL PROVIDERS	0	ANY MEDICAID	DELAWARE	3
216	9633	0	NO	13	>= 45 YEARS	12 YEARS	6TH TO 8TH GRADE	ABOVE POVERTY <= $75K	ENGLISH	MARRIED	NON-HISPANIC WHITE ONLY	FEMALE	2	MIXED	ALL PROVIDERS	ALL PROVIDERS	2	UNINSURED	NEVADA	2
217	6569	0	NO	16	>= 45 YEARS	COLLEGE GRADUATE	9TH TO 12TH GRADE	ABOVE POVERTY <= $75K	ENGLISH	MARRIED	NON-HISPANIC WHITE ONLY	FEMALE	0-1	ALL PRIVATE FACILITIES	ALL PROVIDERS	ALL PROVIDERS	0	PRIVATE INSURANCE ONLY	IDAHO	1
218	1031	0	YES	16	>= 45 YEARS	COLLEGE GRADUATE	9TH TO 12TH GRADE	ABOVE POVERTY > $75K	ENGLISH	MARRIED	NON-HISPANIC OTHER + MULTIPLE RACE	MALE	0-1	ALL PRIVATE FACILITIES	NO PROVIDERS	NO PROVIDERS	0	PRIVATE INSURANCE ONLY	VIRGINIA	4
219	37094	0	NO	14	>= 45 YEARS	COLLEGE GRADUATE	6TH TO 8TH GRADE	ABOVE POVERTY > $75K	ENGLISH	MARRIED	NON-HISPANIC WHITE ONLY	MALE	0-1	ALL PUBLIC FACILITIES	ALL PROVIDERS	ALL PROVIDERS	1	PRIVATE INSURANCE ONLY	MAINE	4
220	27988	0	NO	14	>= 45 YEARS	COLLEGE GRADUATE	9TH TO 12TH GRADE	ABOVE POVERTY > $75K	ENGLISH	MARRIED	NON-HISPANIC WHITE ONLY	MALE	0-1	ALL PUBLIC FACILITIES	ALL PROVIDERS	ALL PROVIDERS	1	PRIVATE INSURANCE ONLY	SOUTH DAKOTA	2
221	14924	0	NO	16	>= 45 YEARS	COLLEGE GRADUATE	9TH TO 12TH GRADE	ABOVE POVERTY > $75K	ENGLISH	MARRIED	NON-HISPANIC WHITE ONLY	FEMALE	0-1	ALL PRIVATE FACILITIES	ALL PROVIDERS	ALL PROVIDERS	0	PRIVATE INSURANCE ONLY	MARYLAND	4
222	18355	0	NO	15	35 TO 44 YEARS	12 YEARS	9TH TO 12TH GRADE	BELOW POVERTY	ENGLISH	MARRIED	NON-HISPANIC WHITE ONLY	FEMALE	2	MIXED	SOME BUT POSSIBLY OR DEFINITELY NOT ALL PROVIDERS	SOME BUT POSSIBLY OR DEFINITELY NOT ALL PROVIDERS	0	ANY MEDICAID	KANSAS	2
223	17101	0	YES	16	35 TO 44 YEARS	MORE THAN 12 YEARS, NON-COLLEGE GRAD	9TH TO 12TH GRADE	ABOVE POVERTY > $75K	ENGLISH	MARRIED	NON-HISPANIC WHITE ONLY	MALE	2	ALL STD/SCHOOL/TEEN CLINICS OR OTHER FACILITIES	ALL PROVIDERS	NO PROVIDERS	0	PRIVATE INSURANCE ONLY	UTAH	3
224	23742	0	NO	17	35 TO 44 YEARS	LESS THAN 12 YEARS	9TH TO 12TH GRADE		ENGLISH	MARRIED	NON-HISPANIC WHITE ONLY	FEMALE	0-1	ALL PUBLIC FACILITIES	ALL PROVIDERS	ALL PROVIDERS	0	UNINSURED	NEW YORK	4
225	27323	0	NO	17	<= 34 YEARS	MORE THAN 12 YEARS, NON-COLLEGE GRAD	HS GRAD/GED COMPLETED/ENROLLED IN GED PROGRAM	ABOVE POVERTY > $75K	ENGLISH	NEVER MARRIED/WIDOWED/DIVORCED/SEPARATED/DECEASED/LIVING WITH PARTNER	NON-HISPANIC OTHER + MULTIPLE RACE	FEMALE	2	MIXED	ALL PROVIDERS	SOME BUT POSSIBLY OR DEFINITELY NOT ALL PROVIDERS	1	ANY MEDICAID	MISSOURI	1
226	16478	0	NO	13	<= 34 YEARS	12 YEARS	6TH TO 8TH GRADE	BELOW POVERTY	ENGLISH	MARRIED	NON-HISPANIC WHITE ONLY	MALE	0-1	ALL PUBLIC FACILITIES	ALL PROVIDERS	ALL PROVIDERS	2	UNINSURED	NEW YORK	4
227	27993	0	NO	14	35 TO 44 YEARS	MORE THAN 12 YEARS, NON-COLLEGE GRAD	6TH TO 8TH GRADE	ABOVE POVERTY <= $75K	ENGLISH	NEVER MARRIED/WIDOWED/DIVORCED/SEPARATED/DECEASED/LIVING WITH PARTNER	NON-HISPANIC BLACK ONLY	FEMALE	2	ALL PRIVATE FACILITIES	ALL PROVIDERS	ALL PROVIDERS	0	PRIVATE INSURANCE ONLY	HAWAII	4
228	31141	0	NO	15	>= 45 YEARS	COLLEGE GRADUATE	9TH TO 12TH GRADE	ABOVE POVERTY > $75K	ENGLISH	MARRIED	NON-HISPANIC WHITE ONLY	FEMALE	3/3+		SOME BUT POSSIBLY OR DEFINITELY NOT ALL PROVIDERS	SOME BUT POSSIBLY OR DEFINITELY NOT ALL PROVIDERS	1	PRIVATE INSURANCE ONLY	WASHINGTON	4
229	15383	0	NO	17	>= 45 YEARS	COLLEGE GRADUATE	9TH TO 12TH GRADE	ABOVE POVERTY <= $75K	ENGLISH	MARRIED	NON-HISPANIC WHITE ONLY	FEMALE	0-1	ALL PRIVATE FACILITIES		ALL PROVIDERS	0	PRIVATE INSURANCE ONLY	PENNSYLVANIA	3
230	8803	0	NO	13	35 TO 44 YEARS	COLLEGE GRADUATE	6TH TO 8TH GRADE	ABOVE POVERTY > $75K	ENGLISH	MARRIED	NON-HISPANIC WHITE ONLY	MALE	3/3+	ALL PRIVATE FACILITIES		ALL PROVIDERS	0	PRIVATE INSURANCE ONLY	CONNECTICUT	4
231	29084	0	NO	16	35 TO 44 YEARS	COLLEGE GRADUATE	9TH TO 12TH GRADE	ABOVE POVERTY > $75K	ENGLISH	MARRIED	NON-HISPANIC WHITE ONLY	FEMALE	3/3+	ALL PRIVATE FACILITIES	SOME BUT POSSIBLY OR DEFINITELY NOT ALL PROVIDERS	SOME BUT POSSIBLY OR DEFINITELY NOT ALL PROVIDERS	0	PRIVATE INSURANCE ONLY	MARYLAND	4
232	16703	0	NO	17	>= 45 YEARS	COLLEGE GRADUATE	9TH TO 12TH GRADE	ABOVE POVERTY > $75K	ENGLISH	MARRIED	NON-HISPANIC WHITE ONLY	FEMALE	0-1	ALL PUBLIC FACILITIES	ALL PROVIDERS	ALL PROVIDERS	2	PRIVATE INSURANCE ONLY	OKLAHOMA	2
233	16753	0	NO	17	35 TO 44 YEARS	MORE THAN 12 YEARS, NON-COLLEGE GRAD	9TH TO 12TH GRADE	ABOVE POVERTY > $75K	ENGLISH	MARRIED	NON-HISPANIC WHITE ONLY	FEMALE	3/3+	MIXED	ALL PROVIDERS	ALL PROVIDERS	0	UNINSURED	NORTH DAKOTA	1
234	15740	0	NO	16	>= 45 YEARS	COLLEGE GRADUATE	9TH TO 12TH GRADE	ABOVE POVERTY > $75K	ENGLISH	MARRIED	NON-HISPANIC BLACK ONLY	MALE	0-1	ALL PRIVATE FACILITIES	ALL PROVIDERS	NO PROVIDERS	0	PRIVATE INSURANCE ONLY	DISTRICT OF COLUMBIA	4
235	6363	0	NO	14	35 TO 44 YEARS	COLLEGE GRADUATE	6TH TO 8TH GRADE	ABOVE POVERTY <= $75K	ENGLISH	MARRIED	NON-HISPANIC OTHER + MULTIPLE RACE	FEMALE	3/3+	ALL PRIVATE FACILITIES	NO PROVIDERS	NO PROVIDERS	0	PRIVATE INSURANCE ONLY	TEXAS	2
236	41535	0	NO	15	35 TO 44 YEARS	COLLEGE GRADUATE	9TH TO 12TH GRADE	ABOVE POVERTY <= $75K	ENGLISH	MARRIED	NON-HISPANIC WHITE ONLY	MALE	0-1	ALL PUBLIC FACILITIES	ALL PROVIDERS	ALL PROVIDERS	1	ANY MEDICAID	SOUTH DAKOTA	2
237	23067	0	YES	17	>= 45 YEARS	COLLEGE GRADUATE	9TH TO 12TH GRADE	ABOVE POVERTY <= $75K	ENGLISH	MARRIED	NON-HISPANIC WHITE ONLY	MALE	2	MIXED	NO PROVIDERS	ALL PROVIDERS	0	PRIVATE INSURANCE ONLY	NEW HAMPSHIRE	3
238	26188	0	NO	16	>= 45 YEARS	12 YEARS	9TH TO 12TH GRADE	ABOVE POVERTY <= $75K	ENGLISH	MARRIED	NON-HISPANIC WHITE ONLY	FEMALE	2	ALL PRIVATE FACILITIES	ALL PROVIDERS	ALL PROVIDERS	0	PRIVATE INSURANCE ONLY	WEST VIRGINIA	2
239	42641	0	NO	14	35 TO 44 YEARS	COLLEGE GRADUATE	9TH TO 12TH GRADE	ABOVE POVERTY > $75K	ENGLISH	MARRIED	HISPANIC	MALE	0-1	ALL PRIVATE FACILITIES	ALL PROVIDERS	ALL PROVIDERS	0	PRIVATE INSURANCE ONLY	COLORADO	3
240	32210	0	NO	15	35 TO 44 YEARS	MORE THAN 12 YEARS, NON-COLLEGE GRAD	9TH TO 12TH GRADE		ENGLISH	NEVER MARRIED/WIDOWED/DIVORCED/SEPARATED/DECEASED/LIVING WITH PARTNER	NON-HISPANIC WHITE ONLY	MALE	0-1	ALL PRIVATE FACILITIES	ALL PROVIDERS	ALL PROVIDERS	0	ANY MEDICAID	WASHINGTON	4
241	8419	0	NO	14	35 TO 44 YEARS	COLLEGE GRADUATE	6TH TO 8TH GRADE	ABOVE POVERTY <= $75K	ENGLISH	NEVER MARRIED/WIDOWED/DIVORCED/SEPARATED/DECEASED/LIVING WITH PARTNER	NON-HISPANIC WHITE ONLY	MALE	0-1	ALL PRIVATE FACILITIES		ALL PROVIDERS	0	ANY MEDICAID	NEBRASKA	3
242	33789	0	NO	17	>= 45 YEARS	MORE THAN 12 YEARS, NON-COLLEGE GRAD	9TH TO 12TH GRADE	ABOVE POVERTY > $75K	ENGLISH	MARRIED	NON-HISPANIC WHITE ONLY	FEMALE	3/3+	ALL PRIVATE FACILITIES	SOME BUT POSSIBLY OR DEFINITELY NOT ALL PROVIDERS	NO PROVIDERS	0	PRIVATE INSURANCE ONLY	MISSISSIPPI	1
243	375	0	NO	17	>= 45 YEARS	COLLEGE GRADUATE	9TH TO 12TH GRADE	ABOVE POVERTY <= $75K	ENGLISH	MARRIED	NON-HISPANIC WHITE ONLY	MALE	0-1	ALL PUBLIC FACILITIES	NO PROVIDERS	ALL PROVIDERS	0	ANY MEDICAID	NEW HAMPSHIRE	3
244	18656	0	NO	13	>= 45 YEARS	COLLEGE GRADUATE	6TH TO 8TH GRADE	ABOVE POVERTY > $75K	ENGLISH	MARRIED	NON-HISPANIC WHITE ONLY	FEMALE	0-1				0	PRIVATE INSURANCE ONLY	ALABAMA	1
245	33921	0	NO	16	>= 45 YEARS	COLLEGE GRADUATE	9TH TO 12TH GRADE	ABOVE POVERTY > $75K	ENGLISH	MARRIED	NON-HISPANIC WHITE ONLY	FEMALE	0-1	ALL HOSPITAL FACILITIES	ALL PROVIDERS	ALL PROVIDERS	0	PRIVATE INSURANCE ONLY	NEW YORK	4
246	43162	0	NO	15	>= 45 YEARS	COLLEGE GRADUATE	9TH TO 12TH GRADE	ABOVE POVERTY > $75K	ENGLISH	MARRIED	NON-HISPANIC WHITE ONLY	FEMALE	0-1	ALL PRIVATE FACILITIES	ALL PROVIDERS	ALL PROVIDERS	0	PRIVATE INSURANCE ONLY	VIRGINIA	4
247	34550	0	NO	16	>= 45 YEARS	12 YEARS	9TH TO 12TH GRADE	ABOVE POVERTY <= $75K	ENGLISH	MARRIED	NON-HISPANIC OTHER + MULTIPLE RACE	FEMALE	2	MIXED			0	OTHER INSURANCE	COLORADO	3
248	29836	0	NO	15	35 TO 44 YEARS	MORE THAN 12 YEARS, NON-COLLEGE GRAD	9TH TO 12TH GRADE	ABOVE POVERTY <= $75K	ENGLISH	MARRIED	NON-HISPANIC WHITE ONLY	FEMALE	0-1	ALL PUBLIC FACILITIES	ALL PROVIDERS	ALL PROVIDERS	0	PRIVATE INSURANCE ONLY	WYOMING	1
249	21599	0	YES	15	35 TO 44 YEARS	MORE THAN 12 YEARS, NON-COLLEGE GRAD	9TH TO 12TH GRADE	BELOW POVERTY	ENGLISH	NEVER MARRIED/WIDOWED/DIVORCED/SEPARATED/DECEASED/LIVING WITH PARTNER	HISPANIC	MALE	0-1	ALL PRIVATE FACILITIES	ALL PROVIDERS	ALL PROVIDERS	0	ANY MEDICAID	CONNECTICUT	4
250	40526	0	NO	14	35 TO 44 YEARS	LESS THAN 12 YEARS	6TH TO 8TH GRADE	BELOW POVERTY	SPANISH	MARRIED	HISPANIC	MALE	0-1	ALL PUBLIC FACILITIES		ALL PROVIDERS	0	ANY MEDICAID	TEXAS	2
251	3169	0	YES	17	>= 45 YEARS	COLLEGE GRADUATE	9TH TO 12TH GRADE	ABOVE POVERTY > $75K	ENGLISH	NEVER MARRIED/WIDOWED/DIVORCED/SEPARATED/DECEASED/LIVING WITH PARTNER	NON-HISPANIC WHITE ONLY	MALE	2	ALL PRIVATE FACILITIES	ALL PROVIDERS	ALL PROVIDERS	0	OTHER INSURANCE	DELAWARE	3
252	8442	0	NO	17	>= 45 YEARS	12 YEARS	9TH TO 12TH GRADE	BELOW POVERTY	ENGLISH	NEVER MARRIED/WIDOWED/DIVORCED/SEPARATED/DECEASED/LIVING WITH PARTNER	HISPANIC	MALE	2	MIXED	ALL PROVIDERS	ALL PROVIDERS	0	ANY MEDICAID	TEXAS	2
253	17534	0	YES	13	>= 45 YEARS	MORE THAN 12 YEARS, NON-COLLEGE GRAD	6TH TO 8TH GRADE	ABOVE POVERTY > $75K	ENGLISH	MARRIED	NON-HISPANIC OTHER + MULTIPLE RACE	FEMALE	0-1	ALL PRIVATE FACILITIES	ALL PROVIDERS	ALL PROVIDERS	2	ANY MEDICAID	MICHIGAN	2
254	36740	0	NO	15	35 TO 44 YEARS	LESS THAN 12 YEARS	9TH TO 12TH GRADE		SPANISH	NEVER MARRIED/WIDOWED/DIVORCED/SEPARATED/DECEASED/LIVING WITH PARTNER	HISPANIC	FEMALE	2	ALL PRIVATE FACILITIES	ALL PROVIDERS	ALL PROVIDERS	3	ANY MEDICAID	MARYLAND	4
255	8365	0	NO	17	>= 45 YEARS	MORE THAN 12 YEARS, NON-COLLEGE GRAD	9TH TO 12TH GRADE	ABOVE POVERTY <= $75K	ENGLISH	MARRIED	NON-HISPANIC WHITE ONLY	MALE	2	MIXED	ALL PROVIDERS	SOME BUT POSSIBLY OR DEFINITELY NOT ALL PROVIDERS	0	ANY MEDICAID	NEW JERSEY	4
256	30288	0	NO	13	>= 45 YEARS	COLLEGE GRADUATE	6TH TO 8TH GRADE	ABOVE POVERTY > $75K	ENGLISH	MARRIED	NON-HISPANIC WHITE ONLY	MALE	2	ALL HOSPITAL FACILITIES	ALL PROVIDERS	ALL PROVIDERS	0	PRIVATE INSURANCE ONLY	NEW HAMPSHIRE	3
257	1586	0	NO	15	>= 45 YEARS	MORE THAN 12 YEARS, NON-COLLEGE GRAD	9TH TO 12TH GRADE	ABOVE POVERTY > $75K	ENGLISH	MARRIED	NON-HISPANIC WHITE ONLY	FEMALE	0-1	ALL PRIVATE FACILITIES	ALL PROVIDERS	ALL PROVIDERS	0	PRIVATE INSURANCE ONLY	CONNECTICUT	4
258	37206	0	NO	14	>= 45 YEARS	COLLEGE GRADUATE	9TH TO 12TH GRADE		ENGLISH	MARRIED	NON-HISPANIC WHITE ONLY	FEMALE	0-1	ALL PRIVATE FACILITIES	ALL PROVIDERS	ALL PROVIDERS	0	PRIVATE INSURANCE ONLY	OREGON	3
259	3579	0	NO	16	>= 45 YEARS	COLLEGE GRADUATE	9TH TO 12TH GRADE	ABOVE POVERTY > $75K	ENGLISH	MARRIED	NON-HISPANIC WHITE ONLY	FEMALE	3/3+	MIXED	SOME BUT POSSIBLY OR DEFINITELY NOT ALL PROVIDERS	ALL PROVIDERS	0	PRIVATE INSURANCE ONLY	TENNESSEE	1
260	12266	0	NO	13	>= 45 YEARS	COLLEGE GRADUATE	6TH TO 8TH GRADE	ABOVE POVERTY <= $75K	ENGLISH	MARRIED	NON-HISPANIC WHITE ONLY	MALE	0-1	ALL PRIVATE FACILITIES	ALL PROVIDERS	ALL PROVIDERS	1	OTHER INSURANCE	OHIO	2
261	38274	0	YES	15	>= 45 YEARS	LESS THAN 12 YEARS	9TH TO 12TH GRADE	BELOW POVERTY	ENGLISH	NEVER MARRIED/WIDOWED/DIVORCED/SEPARATED/DECEASED/LIVING WITH PARTNER	NON-HISPANIC WHITE ONLY	MALE	2	ALL HOSPITAL FACILITIES	ALL PROVIDERS	ALL PROVIDERS	0	ANY MEDICAID	NEVADA	2
262	31736	0	NO	15	>= 45 YEARS	COLLEGE GRADUATE	9TH TO 12TH GRADE	ABOVE POVERTY > $75K	ENGLISH	MARRIED	NON-HISPANIC WHITE ONLY	FEMALE	2	ALL PRIVATE FACILITIES	NO PROVIDERS	ALL PROVIDERS	1	PRIVATE INSURANCE ONLY	TEXAS	2
263	30150	0	NO	13	>= 45 YEARS	COLLEGE GRADUATE	6TH TO 8TH GRADE	ABOVE POVERTY > $75K	ENGLISH	MARRIED	NON-HISPANIC WHITE ONLY	FEMALE	2	ALL PRIVATE FACILITIES	NO PROVIDERS	NO PROVIDERS	1	PRIVATE INSURANCE ONLY	TEXAS	2
264	36889	0	NO	13	>= 45 YEARS	COLLEGE GRADUATE	6TH TO 8TH GRADE	ABOVE POVERTY > $75K	ENGLISH	MARRIED	NON-HISPANIC WHITE ONLY	FEMALE	3/3+	MIXED	SOME BUT POSSIBLY OR DEFINITELY NOT ALL PROVIDERS	SOME BUT POSSIBLY OR DEFINITELY NOT ALL PROVIDERS	2	PRIVATE INSURANCE ONLY	TEXAS	2
265	33132	0	NO	13	35 TO 44 YEARS	COLLEGE GRADUATE	6TH TO 8TH GRADE	ABOVE POVERTY > $75K	ENGLISH	MARRIED	NON-HISPANIC WHITE ONLY	FEMALE	0-1	ALL HOSPITAL FACILITIES	ALL PROVIDERS	ALL PROVIDERS	2	PRIVATE INSURANCE ONLY	OHIO	2
266	34099	0	NO	13	>= 45 YEARS	COLLEGE GRADUATE	6TH TO 8TH GRADE	ABOVE POVERTY > $75K	ENGLISH	NEVER MARRIED/WIDOWED/DIVORCED/SEPARATED/DECEASED/LIVING WITH PARTNER	NON-HISPANIC WHITE ONLY	MALE	0-1	ALL PRIVATE FACILITIES	ALL PROVIDERS	ALL PROVIDERS	2	PRIVATE INSURANCE ONLY	NEW YORK	4
267	37662	0	NO	15	>= 45 YEARS	COLLEGE GRADUATE	9TH TO 12TH GRADE	ABOVE POVERTY > $75K	ENGLISH	MARRIED	HISPANIC	MALE	0-1	ALL PRIVATE FACILITIES		ALL PROVIDERS	0	PRIVATE INSURANCE ONLY	PENNSYLVANIA	3
268	23927	0	NO	15	>= 45 YEARS	COLLEGE GRADUATE	9TH TO 12TH GRADE	ABOVE POVERTY > $75K	ENGLISH	MARRIED	NON-HISPANIC WHITE ONLY	FEMALE	3/3+	MIXED	SOME BUT POSSIBLY OR DEFINITELY NOT ALL PROVIDERS	SOME BUT POSSIBLY OR DEFINITELY NOT ALL PROVIDERS	2	PRIVATE INSURANCE ONLY	SOUTH CAROLINA	1
269	40583	0	YES	16	>= 45 YEARS	MORE THAN 12 YEARS, NON-COLLEGE GRAD	9TH TO 12TH GRADE	ABOVE POVERTY > $75K	ENGLISH	MARRIED	NON-HISPANIC WHITE ONLY	MALE	0-1	ALL PRIVATE FACILITIES	ALL PROVIDERS	ALL PROVIDERS	1	PRIVATE INSURANCE ONLY	CONNECTICUT	4
270	41822	0	NO	15	35 TO 44 YEARS	12 YEARS	9TH TO 12TH GRADE	ABOVE POVERTY <= $75K	ENGLISH	MARRIED	NON-HISPANIC WHITE ONLY	FEMALE	0-1	ALL PRIVATE FACILITIES	ALL PROVIDERS	ALL PROVIDERS	0	ANY MEDICAID	MICHIGAN	2
271	37226	0	NO	13	>= 45 YEARS	COLLEGE GRADUATE	6TH TO 8TH GRADE	ABOVE POVERTY > $75K	ENGLISH	MARRIED	NON-HISPANIC WHITE ONLY	FEMALE	3/3+	ALL PRIVATE FACILITIES	SOME BUT POSSIBLY OR DEFINITELY NOT ALL PROVIDERS	SOME BUT POSSIBLY OR DEFINITELY NOT ALL PROVIDERS	2	PRIVATE INSURANCE ONLY	DISTRICT OF COLUMBIA	4
272	10884	0	NO	17	>= 45 YEARS	12 YEARS	9TH TO 12TH GRADE	ABOVE POVERTY > $75K	ENGLISH	MARRIED	NON-HISPANIC WHITE ONLY	FEMALE	2	ALL PRIVATE FACILITIES	ALL PROVIDERS	ALL PROVIDERS	0	PRIVATE INSURANCE ONLY	VIRGINIA	4
273	6637	0	NO	15	35 TO 44 YEARS	COLLEGE GRADUATE	9TH TO 12TH GRADE	ABOVE POVERTY <= $75K	ENGLISH	MARRIED	NON-HISPANIC WHITE ONLY	FEMALE	2	ALL PUBLIC FACILITIES	ALL PROVIDERS	ALL PROVIDERS	1	PRIVATE INSURANCE ONLY	INDIANA	1
274	36252	0	NO	14	35 TO 44 YEARS	MORE THAN 12 YEARS, NON-COLLEGE GRAD	9TH TO 12TH GRADE	ABOVE POVERTY > $75K	ENGLISH	MARRIED	NON-HISPANIC WHITE ONLY	MALE	0-1	ALL PRIVATE FACILITIES	ALL PROVIDERS	ALL PROVIDERS	0	PRIVATE INSURANCE ONLY	FLORIDA	3
275	40538	0	NO	15	>= 45 YEARS	COLLEGE GRADUATE	9TH TO 12TH GRADE	ABOVE POVERTY > $75K	ENGLISH	MARRIED	NON-HISPANIC WHITE ONLY	FEMALE	0-1	ALL PRIVATE FACILITIES	ALL PROVIDERS	ALL PROVIDERS	0	PRIVATE INSURANCE ONLY	MINNESOTA	3
276	5847	0	NO	15	35 TO 44 YEARS	MORE THAN 12 YEARS, NON-COLLEGE GRAD	9TH TO 12TH GRADE	ABOVE POVERTY <= $75K	SPANISH	MARRIED	HISPANIC	FEMALE	0-1	ALL PRIVATE FACILITIES	ALL PROVIDERS	ALL PROVIDERS	0	PRIVATE INSURANCE ONLY	NEW JERSEY	4
277	10611	0	NO	15	>= 45 YEARS	COLLEGE GRADUATE	9TH TO 12TH GRADE	ABOVE POVERTY > $75K	ENGLISH	MARRIED	HISPANIC	MALE	0-1	ALL PRIVATE FACILITIES	ALL PROVIDERS	ALL PROVIDERS	0	OTHER INSURANCE	NEW YORK	4
278	5143	0	NO	15	>= 45 YEARS	MORE THAN 12 YEARS, NON-COLLEGE GRAD	9TH TO 12TH GRADE	ABOVE POVERTY > $75K	ENGLISH	MARRIED	NON-HISPANIC WHITE ONLY	MALE	3/3+	MIXED	ALL PROVIDERS	ALL PROVIDERS	0	PRIVATE INSURANCE ONLY	NEW HAMPSHIRE	3
279	22737	0	NO	17	35 TO 44 YEARS	COLLEGE GRADUATE	9TH TO 12TH GRADE	ABOVE POVERTY > $75K	ENGLISH	MARRIED	NON-HISPANIC WHITE ONLY	MALE	2	MIXED	ALL PROVIDERS	ALL PROVIDERS	0	PRIVATE INSURANCE ONLY	NORTH DAKOTA	1
280	30988	0	NO	14	35 TO 44 YEARS	COLLEGE GRADUATE	6TH TO 8TH GRADE	ABOVE POVERTY > $75K	ENGLISH	MARRIED	NON-HISPANIC WHITE ONLY	MALE	0-1	ALL PRIVATE FACILITIES	ALL PROVIDERS	ALL PROVIDERS	0	PRIVATE INSURANCE ONLY	DELAWARE	3
281	5766	0	NO	14	>= 45 YEARS	MORE THAN 12 YEARS, NON-COLLEGE GRAD	6TH TO 8TH GRADE	ABOVE POVERTY > $75K	ENGLISH	MARRIED	NON-HISPANIC WHITE ONLY	FEMALE	0-1	ALL PRIVATE FACILITIES	ALL PROVIDERS	ALL PROVIDERS	2	PRIVATE INSURANCE ONLY	DELAWARE	3
282	4068	0	YES	13	35 TO 44 YEARS	MORE THAN 12 YEARS, NON-COLLEGE GRAD	6TH TO 8TH GRADE	BELOW POVERTY	SPANISH	NEVER MARRIED/WIDOWED/DIVORCED/SEPARATED/DECEASED/LIVING WITH PARTNER	HISPANIC	MALE	0-1	ALL HOSPITAL FACILITIES		ALL PROVIDERS	2	ANY MEDICAID	PENNSYLVANIA	3
283	23219	0	NO	17	>= 45 YEARS	COLLEGE GRADUATE	9TH TO 12TH GRADE	ABOVE POVERTY > $75K	ENGLISH	MARRIED	HISPANIC	MALE	0-1	ALL PRIVATE FACILITIES	NO PROVIDERS	ALL PROVIDERS	0	PRIVATE INSURANCE ONLY	VIRGINIA	4
284	38665	0	YES	14	35 TO 44 YEARS	COLLEGE GRADUATE	9TH TO 12TH GRADE	ABOVE POVERTY > $75K	ENGLISH	MARRIED	NON-HISPANIC OTHER + MULTIPLE RACE	MALE	0-1	ALL PRIVATE FACILITIES	ALL PROVIDERS	ALL PROVIDERS	0	PRIVATE INSURANCE ONLY	MASSACHUSETTS	4
285	7274	0	YES	16	>= 45 YEARS	COLLEGE GRADUATE	9TH TO 12TH GRADE	ABOVE POVERTY <= $75K	ENGLISH	MARRIED	NON-HISPANIC WHITE ONLY	FEMALE	2	ALL PRIVATE FACILITIES	ALL PROVIDERS	ALL PROVIDERS	2	PRIVATE INSURANCE ONLY	TENNESSEE	1
286	24237	0	YES	14	>= 45 YEARS	MORE THAN 12 YEARS, NON-COLLEGE GRAD	9TH TO 12TH GRADE	BELOW POVERTY	ENGLISH	NEVER MARRIED/WIDOWED/DIVORCED/SEPARATED/DECEASED/LIVING WITH PARTNER	NON-HISPANIC WHITE ONLY	MALE	2	MIXED	SOME BUT POSSIBLY OR DEFINITELY NOT ALL PROVIDERS	SOME BUT POSSIBLY OR DEFINITELY NOT ALL PROVIDERS	1	ANY MEDICAID	NEW MEXICO	3
287	30325	0	NO	16	>= 45 YEARS	12 YEARS	9TH TO 12TH GRADE	ABOVE POVERTY > $75K	ENGLISH	MARRIED	NON-HISPANIC WHITE ONLY	MALE	0-1	ALL PRIVATE FACILITIES	ALL PROVIDERS	ALL PROVIDERS	1	PRIVATE INSURANCE ONLY	MICHIGAN	2
288	6546	0	NO	16	>= 45 YEARS	COLLEGE GRADUATE	9TH TO 12TH GRADE	ABOVE POVERTY > $75K	ENGLISH	MARRIED	HISPANIC	MALE	0-1				0	PRIVATE INSURANCE ONLY	NEBRASKA	3
289	38825	0	NO	13	35 TO 44 YEARS	12 YEARS	6TH TO 8TH GRADE	ABOVE POVERTY <= $75K	ENGLISH	NEVER MARRIED/WIDOWED/DIVORCED/SEPARATED/DECEASED/LIVING WITH PARTNER	NON-HISPANIC WHITE ONLY	MALE	0-1	ALL PUBLIC FACILITIES	ALL PROVIDERS	ALL PROVIDERS	2	PRIVATE INSURANCE ONLY	NEW MEXICO	3
290	35900	0	NO	17	>= 45 YEARS	COLLEGE GRADUATE	9TH TO 12TH GRADE	ABOVE POVERTY > $75K	ENGLISH	MARRIED	NON-HISPANIC WHITE ONLY	MALE	2	MIXED	SOME BUT POSSIBLY OR DEFINITELY NOT ALL PROVIDERS	ALL PROVIDERS	0	OTHER INSURANCE	NEBRASKA	3
291	3005	0	NO	15	35 TO 44 YEARS	12 YEARS	9TH TO 12TH GRADE	BELOW POVERTY	ENGLISH	NEVER MARRIED/WIDOWED/DIVORCED/SEPARATED/DECEASED/LIVING WITH PARTNER	NON-HISPANIC WHITE ONLY	MALE	0-1	ALL PUBLIC FACILITIES	ALL PROVIDERS	ALL PROVIDERS	0	ANY MEDICAID	MONTANA	1
292	20752	0	NO	14	>= 45 YEARS	MORE THAN 12 YEARS, NON-COLLEGE GRAD	9TH TO 12TH GRADE	ABOVE POVERTY > $75K	ENGLISH	MARRIED	NON-HISPANIC OTHER + MULTIPLE RACE	MALE	0-1	ALL HOSPITAL FACILITIES	ALL PROVIDERS	ALL PROVIDERS	0	PRIVATE INSURANCE ONLY	CONNECTICUT	4
293	36615	0	YES	17	>= 45 YEARS	COLLEGE GRADUATE	9TH TO 12TH GRADE	ABOVE POVERTY > $75K	ENGLISH	MARRIED	NON-HISPANIC WHITE ONLY	MALE	0-1	ALL PRIVATE FACILITIES			0	PRIVATE INSURANCE ONLY	INDIANA	1
294	39417	0	NO	13	>= 45 YEARS	COLLEGE GRADUATE	6TH TO 8TH GRADE	ABOVE POVERTY > $75K	ENGLISH	MARRIED	HISPANIC	MALE	0-1	ALL PRIVATE FACILITIES	ALL PROVIDERS	NO PROVIDERS	3	PRIVATE INSURANCE ONLY	TEXAS	2
295	41596	0	NO	14	>= 45 YEARS	MORE THAN 12 YEARS, NON-COLLEGE GRAD	6TH TO 8TH GRADE	ABOVE POVERTY <= $75K	ENGLISH	MARRIED	NON-HISPANIC OTHER + MULTIPLE RACE	MALE	0-1	ALL PUBLIC FACILITIES	ALL PROVIDERS	ALL PROVIDERS	0	ANY MEDICAID	LOUISIANA	1
296	43255	0	YES	17	>= 45 YEARS	COLLEGE GRADUATE	9TH TO 12TH GRADE	ABOVE POVERTY > $75K	ENGLISH	MARRIED	NON-HISPANIC WHITE ONLY	MALE	0-1	ALL PRIVATE FACILITIES	ALL PROVIDERS	NO PROVIDERS	1	PRIVATE INSURANCE ONLY	NEW JERSEY	4
297	28368	0	NO	14	35 TO 44 YEARS	COLLEGE GRADUATE	9TH TO 12TH GRADE	ABOVE POVERTY > $75K	ENGLISH	MARRIED	NON-HISPANIC WHITE ONLY	FEMALE	3/3+	MIXED	ALL PROVIDERS	ALL PROVIDERS	0	PRIVATE INSURANCE ONLY	OHIO	2
298	6510	0	NO	17	>= 45 YEARS	12 YEARS	9TH TO 12TH GRADE	ABOVE POVERTY <= $75K	ENGLISH	MARRIED	NON-HISPANIC WHITE ONLY	FEMALE	2	ALL PRIVATE FACILITIES		NO PROVIDERS	0	PRIVATE INSURANCE ONLY	NEW JERSEY	4
299	10210	0	NO	17	>= 45 YEARS	COLLEGE GRADUATE	9TH TO 12TH GRADE	ABOVE POVERTY <= $75K	ENGLISH	MARRIED	NON-HISPANIC WHITE ONLY	FEMALE	0-1	ALL PRIVATE FACILITIES	ALL PROVIDERS	ALL PROVIDERS	0	PRIVATE INSURANCE ONLY	MINNESOTA	3
300	5963	0	NO	15	35 TO 44 YEARS	COLLEGE GRADUATE	9TH TO 12TH GRADE	ABOVE POVERTY > $75K	ENGLISH	NEVER MARRIED/WIDOWED/DIVORCED/SEPARATED/DECEASED/LIVING WITH PARTNER	NON-HISPANIC WHITE ONLY	MALE	0-1	ALL PRIVATE FACILITIES	ALL PROVIDERS	ALL PROVIDERS	0	PRIVATE INSURANCE ONLY	NEBRASKA	3
301	42343	0	NO	14	>= 45 YEARS	COLLEGE GRADUATE	6TH TO 8TH GRADE		ENGLISH	MARRIED	NON-HISPANIC WHITE ONLY	MALE	0-1	ALL PRIVATE FACILITIES		ALL PROVIDERS	1	PRIVATE INSURANCE ONLY	MASSACHUSETTS	4
302	15247	0	NO	15	35 TO 44 YEARS	MORE THAN 12 YEARS, NON-COLLEGE GRAD	9TH TO 12TH GRADE	ABOVE POVERTY > $75K	ENGLISH	MARRIED	NON-HISPANIC WHITE ONLY	FEMALE	3/3+	MIXED	ALL PROVIDERS	ALL PROVIDERS	0	PRIVATE INSURANCE ONLY	GEORGIA	1
303	20166	0	NO	16	>= 45 YEARS	12 YEARS	9TH TO 12TH GRADE	ABOVE POVERTY <= $75K	ENGLISH	NEVER MARRIED/WIDOWED/DIVORCED/SEPARATED/DECEASED/LIVING WITH PARTNER	NON-HISPANIC OTHER + MULTIPLE RACE	MALE	2	ALL PRIVATE FACILITIES	ALL PROVIDERS	ALL PROVIDERS	0	ANY MEDICAID	MONTANA	1
304	12059	0	NO	17	>= 45 YEARS	COLLEGE GRADUATE	9TH TO 12TH GRADE	ABOVE POVERTY <= $75K	ENGLISH	MARRIED	NON-HISPANIC WHITE ONLY	MALE	0-1	ALL PRIVATE FACILITIES		ALL PROVIDERS	0	PRIVATE INSURANCE ONLY	CONNECTICUT	4
305	909	0	NO	16	35 TO 44 YEARS	MORE THAN 12 YEARS, NON-COLLEGE GRAD	9TH TO 12TH GRADE	BELOW POVERTY	ENGLISH	NEVER MARRIED/WIDOWED/DIVORCED/SEPARATED/DECEASED/LIVING WITH PARTNER	NON-HISPANIC OTHER + MULTIPLE RACE	FEMALE	0-1	ALL PRIVATE FACILITIES	ALL PROVIDERS	ALL PROVIDERS	0	ANY MEDICAID	NEW MEXICO	3
306	37780	0	YES	16	>= 45 YEARS	COLLEGE GRADUATE	9TH TO 12TH GRADE	ABOVE POVERTY <= $75K	ENGLISH	MARRIED	NON-HISPANIC WHITE ONLY	MALE	3/3+	MIXED	ALL PROVIDERS	SOME BUT POSSIBLY OR DEFINITELY NOT ALL PROVIDERS	0	PRIVATE INSURANCE ONLY	NEVADA	2
307	33570	0	NO	16	35 TO 44 YEARS	12 YEARS	9TH TO 12TH GRADE	ABOVE POVERTY > $75K	ENGLISH	MARRIED	NON-HISPANIC OTHER + MULTIPLE RACE	MALE	0-1	ALL PUBLIC FACILITIES	ALL PROVIDERS	ALL PROVIDERS	0	OTHER INSURANCE	ALASKA	2
308	41601	0	NO	17	35 TO 44 YEARS	12 YEARS	9TH TO 12TH GRADE	ABOVE POVERTY > $75K	ENGLISH	MARRIED	NON-HISPANIC WHITE ONLY	MALE	0-1	ALL STD/SCHOOL/TEEN CLINICS OR OTHER FACILITIES	ALL PROVIDERS	NO PROVIDERS	0	PRIVATE INSURANCE ONLY	SOUTH DAKOTA	2
309	26591	0	NO	14	>= 45 YEARS	COLLEGE GRADUATE	9TH TO 12TH GRADE	ABOVE POVERTY > $75K	ENGLISH	MARRIED	NON-HISPANIC WHITE ONLY	MALE	2	ALL PRIVATE FACILITIES			0	PRIVATE INSURANCE ONLY	CALIFORNIA	4
310	6997	0	NO	15	>= 45 YEARS	COLLEGE GRADUATE	9TH TO 12TH GRADE	ABOVE POVERTY > $75K	ENGLISH	MARRIED	NON-HISPANIC WHITE ONLY	MALE	2	ALL PRIVATE FACILITIES	ALL PROVIDERS	ALL PROVIDERS	0	PRIVATE INSURANCE ONLY	CONNECTICUT	4
311	10502	0	NO	13	>= 45 YEARS	COLLEGE GRADUATE	6TH TO 8TH GRADE	ABOVE POVERTY > $75K	ENGLISH	MARRIED	NON-HISPANIC WHITE ONLY	FEMALE	0-1	ALL PRIVATE FACILITIES	ALL PROVIDERS	NO PROVIDERS	0	PRIVATE INSURANCE ONLY	MICHIGAN	2
312	25037	0	NO	13	35 TO 44 YEARS	LESS THAN 12 YEARS	6TH TO 8TH GRADE	BELOW POVERTY	SPANISH	NEVER MARRIED/WIDOWED/DIVORCED/SEPARATED/DECEASED/LIVING WITH PARTNER	HISPANIC	FEMALE	0-1	ALL PUBLIC FACILITIES	ALL PROVIDERS	ALL PROVIDERS	3	ANY MEDICAID	NEW MEXICO	3
313	35101	0	YES	13	35 TO 44 YEARS	MORE THAN 12 YEARS, NON-COLLEGE GRAD	6TH TO 8TH GRADE	ABOVE POVERTY <= $75K	ENGLISH	MARRIED	NON-HISPANIC WHITE ONLY	MALE	2	MIXED	ALL PROVIDERS	ALL PROVIDERS	0	ANY MEDICAID	VIRGINIA	4
314	16569	0	NO	13	<= 34 YEARS	LESS THAN 12 YEARS	6TH TO 8TH GRADE	BELOW POVERTY	ENGLISH	NEVER MARRIED/WIDOWED/DIVORCED/SEPARATED/DECEASED/LIVING WITH PARTNER	NON-HISPANIC BLACK ONLY	FEMALE	0-1	ALL HOSPITAL FACILITIES	ALL PROVIDERS	NO PROVIDERS	1	ANY MEDICAID	NORTH CAROLINA	2
315	26706	0	NO	16	>= 45 YEARS	COLLEGE GRADUATE	9TH TO 12TH GRADE	BELOW POVERTY	ENGLISH	MARRIED	HISPANIC	FEMALE	0-1	ALL PUBLIC FACILITIES	ALL PROVIDERS	ALL PROVIDERS	0	ANY MEDICAID	NEW MEXICO	3
316	34172	0	NO	15	>= 45 YEARS	COLLEGE GRADUATE	9TH TO 12TH GRADE	ABOVE POVERTY > $75K	ENGLISH	MARRIED	NON-HISPANIC WHITE ONLY	FEMALE	0-1	ALL PRIVATE FACILITIES		ALL PROVIDERS	0	PRIVATE INSURANCE ONLY	ALASKA	2
317	41015	0	NO	15	>= 45 YEARS	COLLEGE GRADUATE	9TH TO 12TH GRADE	ABOVE POVERTY > $75K	ENGLISH	MARRIED	NON-HISPANIC WHITE ONLY	FEMALE	2	MIXED	ALL PROVIDERS	SOME BUT POSSIBLY OR DEFINITELY NOT ALL PROVIDERS	3	PRIVATE INSURANCE ONLY	MARYLAND	4
318	9076	0	YES	15	>= 45 YEARS	COLLEGE GRADUATE	9TH TO 12TH GRADE	ABOVE POVERTY > $75K	ENGLISH	MARRIED	NON-HISPANIC OTHER + MULTIPLE RACE	FEMALE	2		SOME BUT POSSIBLY OR DEFINITELY NOT ALL PROVIDERS		0	PRIVATE INSURANCE ONLY	DISTRICT OF COLUMBIA	4
319	30621	0	NO	13	35 TO 44 YEARS	MORE THAN 12 YEARS, NON-COLLEGE GRAD	6TH TO 8TH GRADE	ABOVE POVERTY > $75K	ENGLISH	MARRIED	NON-HISPANIC WHITE ONLY	FEMALE	2	ALL PRIVATE FACILITIES		ALL PROVIDERS	0	ANY MEDICAID	NEBRASKA	3
320	8429	0	NO	15	>= 45 YEARS	COLLEGE GRADUATE	9TH TO 12TH GRADE	ABOVE POVERTY <= $75K	ENGLISH	NEVER MARRIED/WIDOWED/DIVORCED/SEPARATED/DECEASED/LIVING WITH PARTNER	NON-HISPANIC WHITE ONLY	MALE	0-1	MIXED		ALL PROVIDERS	0	ANY MEDICAID	NEBRASKA	3
321	25256	0	NO	17	35 TO 44 YEARS	MORE THAN 12 YEARS, NON-COLLEGE GRAD	9TH TO 12TH GRADE	ABOVE POVERTY > $75K	ENGLISH	MARRIED	NON-HISPANIC WHITE ONLY	FEMALE	3/3+	ALL PRIVATE FACILITIES	SOME BUT POSSIBLY OR DEFINITELY NOT ALL PROVIDERS	SOME BUT POSSIBLY OR DEFINITELY NOT ALL PROVIDERS	0	OTHER INSURANCE	COLORADO	3
322	8352	0	YES	16	>= 45 YEARS	COLLEGE GRADUATE	9TH TO 12TH GRADE	ABOVE POVERTY > $75K	ENGLISH	MARRIED	NON-HISPANIC WHITE ONLY	FEMALE	3/3+	MIXED	SOME BUT POSSIBLY OR DEFINITELY NOT ALL PROVIDERS	ALL PROVIDERS	0	PRIVATE INSURANCE ONLY	PENNSYLVANIA	3
323	38078	0	NO	15	<= 34 YEARS	MORE THAN 12 YEARS, NON-COLLEGE GRAD	6TH TO 8TH GRADE	ABOVE POVERTY <= $75K	ENGLISH	MARRIED	NON-HISPANIC WHITE ONLY	MALE	3/3+	MIXED	SOME BUT POSSIBLY OR DEFINITELY NOT ALL PROVIDERS	SOME BUT POSSIBLY OR DEFINITELY NOT ALL PROVIDERS	0	UNINSURED	FLORIDA	3
324	9948	0	NO	14	35 TO 44 YEARS	COLLEGE GRADUATE	6TH TO 8TH GRADE	ABOVE POVERTY > $75K	ENGLISH	MARRIED	NON-HISPANIC WHITE ONLY	MALE	0-1	ALL PRIVATE FACILITIES	ALL PROVIDERS	ALL PROVIDERS	2	OTHER INSURANCE	OHIO	2
325	18586	0	NO	13	35 TO 44 YEARS	COLLEGE GRADUATE	6TH TO 8TH GRADE	ABOVE POVERTY > $75K	ENGLISH	MARRIED	NON-HISPANIC OTHER + MULTIPLE RACE	FEMALE	0-1	ALL HOSPITAL FACILITIES		ALL PROVIDERS	1	PRIVATE INSURANCE ONLY	ALASKA	2
326	9332	0	NO	14	>= 45 YEARS	MORE THAN 12 YEARS, NON-COLLEGE GRAD	9TH TO 12TH GRADE	ABOVE POVERTY > $75K	ENGLISH	MARRIED	NON-HISPANIC WHITE ONLY	FEMALE	0-1	ALL PRIVATE FACILITIES	ALL PROVIDERS	ALL PROVIDERS	0	PRIVATE INSURANCE ONLY	INDIANA	1
327	38757	0	NO	16	>= 45 YEARS	MORE THAN 12 YEARS, NON-COLLEGE GRAD	9TH TO 12TH GRADE	ABOVE POVERTY <= $75K	ENGLISH	MARRIED	NON-HISPANIC WHITE ONLY	MALE	2	ALL PUBLIC FACILITIES	SOME BUT POSSIBLY OR DEFINITELY NOT ALL PROVIDERS	ALL PROVIDERS	0	PRIVATE INSURANCE ONLY	KANSAS	2
328	12330	0	NO	13	>= 45 YEARS	COLLEGE GRADUATE	6TH TO 8TH GRADE	ABOVE POVERTY > $75K	ENGLISH	MARRIED	NON-HISPANIC WHITE ONLY	FEMALE	2		SOME BUT POSSIBLY OR DEFINITELY NOT ALL PROVIDERS	SOME BUT POSSIBLY OR DEFINITELY NOT ALL PROVIDERS	0	PRIVATE INSURANCE ONLY	MINNESOTA	3
329	90	0	NO	13	>= 45 YEARS	COLLEGE GRADUATE	6TH TO 8TH GRADE	ABOVE POVERTY > $75K	ENGLISH	MARRIED	NON-HISPANIC WHITE ONLY	FEMALE	0-1	ALL PRIVATE FACILITIES	ALL PROVIDERS	NO PROVIDERS	2	PRIVATE INSURANCE ONLY	NEW YORK	4
330	27327	0	NO	14	>= 45 YEARS	COLLEGE GRADUATE	6TH TO 8TH GRADE	ABOVE POVERTY > $75K	ENGLISH	MARRIED	NON-HISPANIC WHITE ONLY	MALE	0-1	ALL PRIVATE FACILITIES	ALL PROVIDERS	ALL PROVIDERS	0	PRIVATE INSURANCE ONLY	RHODE ISLAND	4
331	43251	0	NO	15	>= 45 YEARS	COLLEGE GRADUATE	9TH TO 12TH GRADE	ABOVE POVERTY > $75K	ENGLISH	MARRIED	NON-HISPANIC WHITE ONLY	MALE	0-1	ALL PRIVATE FACILITIES	ALL PROVIDERS	ALL PROVIDERS	0	PRIVATE INSURANCE ONLY	CONNECTICUT	4
332	36367	0	NO	14	35 TO 44 YEARS	LESS THAN 12 YEARS	9TH TO 12TH GRADE	ABOVE POVERTY <= $75K	SPANISH	MARRIED	HISPANIC	FEMALE	0-1	ALL PUBLIC FACILITIES			2	ANY MEDICAID	CALIFORNIA	4
333	11291	0	NO	14	35 TO 44 YEARS	COLLEGE GRADUATE	6TH TO 8TH GRADE	ABOVE POVERTY > $75K	ENGLISH	MARRIED	NON-HISPANIC WHITE ONLY	MALE	0-1	ALL PRIVATE FACILITIES	ALL PROVIDERS	NO PROVIDERS	0	PRIVATE INSURANCE ONLY	ARIZONA	2
334	22497	0	NO	17	35 TO 44 YEARS	COLLEGE GRADUATE	9TH TO 12TH GRADE	ABOVE POVERTY <= $75K	ENGLISH	MARRIED	NON-HISPANIC WHITE ONLY	MALE	0-1	ALL PRIVATE FACILITIES	NO PROVIDERS	ALL PROVIDERS	0	UNINSURED	SOUTH CAROLINA	1
335	25936	0	NO	13	35 TO 44 YEARS	MORE THAN 12 YEARS, NON-COLLEGE GRAD	6TH TO 8TH GRADE	BELOW POVERTY	ENGLISH	NEVER MARRIED/WIDOWED/DIVORCED/SEPARATED/DECEASED/LIVING WITH PARTNER	NON-HISPANIC WHITE ONLY	MALE	0-1	ALL PRIVATE FACILITIES	NO PROVIDERS	ALL PROVIDERS	2	ANY MEDICAID	NEW HAMPSHIRE	3
336	32348	0	NO	16	>= 45 YEARS	12 YEARS	9TH TO 12TH GRADE	ABOVE POVERTY <= $75K	ENGLISH	MARRIED	NON-HISPANIC WHITE ONLY	MALE	0-1	ALL PUBLIC FACILITIES	ALL PROVIDERS	ALL PROVIDERS	0	ANY MEDICAID	IOWA	3
337	10134	0	NO	14	<= 34 YEARS	12 YEARS	6TH TO 8TH GRADE	ABOVE POVERTY <= $75K	ENGLISH	NEVER MARRIED/WIDOWED/DIVORCED/SEPARATED/DECEASED/LIVING WITH PARTNER	HISPANIC	MALE	2	MIXED	SOME BUT POSSIBLY OR DEFINITELY NOT ALL PROVIDERS	ALL PROVIDERS	1	PRIVATE INSURANCE ONLY	TEXAS	2
338	26685	0	YES	16	>= 45 YEARS	MORE THAN 12 YEARS, NON-COLLEGE GRAD	9TH TO 12TH GRADE	ABOVE POVERTY <= $75K	ENGLISH	MARRIED	NON-HISPANIC BLACK ONLY	MALE	0-1	ALL PRIVATE FACILITIES	ALL PROVIDERS	ALL PROVIDERS	1	PRIVATE INSURANCE ONLY	FLORIDA	3
339	34202	0	NO	16	>= 45 YEARS	COLLEGE GRADUATE	9TH TO 12TH GRADE	ABOVE POVERTY > $75K	ENGLISH	MARRIED	NON-HISPANIC WHITE ONLY	FEMALE	3/3+	ALL PRIVATE FACILITIES	SOME BUT POSSIBLY OR DEFINITELY NOT ALL PROVIDERS	NO PROVIDERS	0	PRIVATE INSURANCE ONLY	TEXAS	2
340	42555	0	NO	15	>= 45 YEARS	COLLEGE GRADUATE	9TH TO 12TH GRADE	ABOVE POVERTY > $75K	ENGLISH	MARRIED	NON-HISPANIC WHITE ONLY	FEMALE	0-1	ALL HOSPITAL FACILITIES	ALL PROVIDERS	ALL PROVIDERS	0	PRIVATE INSURANCE ONLY	NORTH DAKOTA	1
341	14671	0	NO	16	>= 45 YEARS	MORE THAN 12 YEARS, NON-COLLEGE GRAD	9TH TO 12TH GRADE	ABOVE POVERTY > $75K	ENGLISH	MARRIED	NON-HISPANIC WHITE ONLY	FEMALE	0-1	ALL PUBLIC FACILITIES	ALL PROVIDERS	ALL PROVIDERS	1	OTHER INSURANCE	TENNESSEE	1
342	42101	0	YES	17	>= 45 YEARS	COLLEGE GRADUATE	9TH TO 12TH GRADE	ABOVE POVERTY > $75K	ENGLISH	NEVER MARRIED/WIDOWED/DIVORCED/SEPARATED/DECEASED/LIVING WITH PARTNER	HISPANIC	MALE	0-1	ALL HOSPITAL FACILITIES		ALL PROVIDERS	0	ANY MEDICAID	TEXAS	2
343	21738	0	YES	13	35 TO 44 YEARS	MORE THAN 12 YEARS, NON-COLLEGE GRAD	6TH TO 8TH GRADE	ABOVE POVERTY <= $75K	ENGLISH	MARRIED	NON-HISPANIC WHITE ONLY	FEMALE	3/3+		SOME BUT POSSIBLY OR DEFINITELY NOT ALL PROVIDERS	SOME BUT POSSIBLY OR DEFINITELY NOT ALL PROVIDERS	0	ANY MEDICAID	WYOMING	1
344	233	0	NO	17	>= 45 YEARS	COLLEGE GRADUATE	9TH TO 12TH GRADE	ABOVE POVERTY > $75K	ENGLISH	MARRIED	NON-HISPANIC WHITE ONLY	MALE	0-1	ALL PRIVATE FACILITIES	NO PROVIDERS	NO PROVIDERS	0	PRIVATE INSURANCE ONLY	VIRGINIA	4
345	2865	0	NO	17	>= 45 YEARS	MORE THAN 12 YEARS, NON-COLLEGE GRAD	9TH TO 12TH GRADE	ABOVE POVERTY <= $75K	SPANISH	MARRIED	HISPANIC	MALE	0-1	ALL PUBLIC FACILITIES	NO PROVIDERS		0	ANY MEDICAID	ARIZONA	2
346	11571	0	NO	13	35 TO 44 YEARS	COLLEGE GRADUATE	6TH TO 8TH GRADE	ABOVE POVERTY > $75K	ENGLISH	MARRIED	NON-HISPANIC WHITE ONLY	MALE	2	ALL PUBLIC FACILITIES	ALL PROVIDERS	ALL PROVIDERS	0	PRIVATE INSURANCE ONLY	IDAHO	1
347	2609	0	NO	17	>= 45 YEARS	LESS THAN 12 YEARS	9TH TO 12TH GRADE	BELOW POVERTY	SPANISH	MARRIED	HISPANIC	MALE	0-1	ALL PUBLIC FACILITIES	ALL PROVIDERS	ALL PROVIDERS	1	ANY MEDICAID	TEXAS	2
348	4155	0	NO	14	>= 45 YEARS	COLLEGE GRADUATE	9TH TO 12TH GRADE	ABOVE POVERTY > $75K	ENGLISH	MARRIED	NON-HISPANIC WHITE ONLY	MALE	3/3+	MIXED	SOME BUT POSSIBLY OR DEFINITELY NOT ALL PROVIDERS	NO PROVIDERS	0	PRIVATE INSURANCE ONLY	MARYLAND	4
349	2345	0	YES	17	35 TO 44 YEARS	MORE THAN 12 YEARS, NON-COLLEGE GRAD	9TH TO 12TH GRADE	ABOVE POVERTY <= $75K	ENGLISH	NEVER MARRIED/WIDOWED/DIVORCED/SEPARATED/DECEASED/LIVING WITH PARTNER	HISPANIC	MALE	2	ALL PRIVATE FACILITIES	ALL PROVIDERS	ALL PROVIDERS	0	ANY MEDICAID	TEXAS	2
350	20468	0	NO	13	35 TO 44 YEARS	COLLEGE GRADUATE	6TH TO 8TH GRADE	ABOVE POVERTY > $75K	ENGLISH	MARRIED	NON-HISPANIC OTHER + MULTIPLE RACE	MALE	0-1	ALL PRIVATE FACILITIES	ALL PROVIDERS	NO PROVIDERS	2	PRIVATE INSURANCE ONLY	CALIFORNIA	4
351	39418	0	NO	16	>= 45 YEARS	COLLEGE GRADUATE	9TH TO 12TH GRADE	ABOVE POVERTY <= $75K	ENGLISH	MARRIED	NON-HISPANIC WHITE ONLY	FEMALE	3/3+	MIXED		SOME BUT POSSIBLY OR DEFINITELY NOT ALL PROVIDERS	0	PRIVATE INSURANCE ONLY	NEW HAMPSHIRE	3
352	31393	0	NO	16	>= 45 YEARS	COLLEGE GRADUATE	9TH TO 12TH GRADE	ABOVE POVERTY > $75K	ENGLISH	MARRIED	HISPANIC	MALE	3/3+	ALL PRIVATE FACILITIES	ALL PROVIDERS	ALL PROVIDERS	0	OTHER INSURANCE	MARYLAND	4
353	20171	0	NO	13	>= 45 YEARS	MORE THAN 12 YEARS, NON-COLLEGE GRAD	6TH TO 8TH GRADE	ABOVE POVERTY > $75K	ENGLISH	MARRIED	HISPANIC	MALE	2	ALL PRIVATE FACILITIES	SOME BUT POSSIBLY OR DEFINITELY NOT ALL PROVIDERS	ALL PROVIDERS	3	PRIVATE INSURANCE ONLY	CONNECTICUT	4
354	177	0	NO	13	35 TO 44 YEARS	MORE THAN 12 YEARS, NON-COLLEGE GRAD	9TH TO 12TH GRADE	ABOVE POVERTY > $75K	ENGLISH	MARRIED	NON-HISPANIC WHITE ONLY	FEMALE	0-1	ALL HOSPITAL FACILITIES	NO PROVIDERS	ALL PROVIDERS	1	PRIVATE INSURANCE ONLY	NORTH DAKOTA	1
355	24051	0	YES	16	35 TO 44 YEARS	COLLEGE GRADUATE	9TH TO 12TH GRADE	ABOVE POVERTY > $75K	ENGLISH	MARRIED	NON-HISPANIC WHITE ONLY	MALE	0-1	ALL PRIVATE FACILITIES	ALL PROVIDERS	ALL PROVIDERS	0	PRIVATE INSURANCE ONLY	NEW YORK	4
356	24064	0	NO	16	35 TO 44 YEARS	COLLEGE GRADUATE	9TH TO 12TH GRADE	ABOVE POVERTY <= $75K	ENGLISH	MARRIED	HISPANIC	MALE	3/3+	ALL PRIVATE FACILITIES	ALL PROVIDERS	ALL PROVIDERS	3	PRIVATE INSURANCE ONLY	TEXAS	2
357	36009	0	YES	13	>= 45 YEARS	COLLEGE GRADUATE	6TH TO 8TH GRADE		ENGLISH	NEVER MARRIED/WIDOWED/DIVORCED/SEPARATED/DECEASED/LIVING WITH PARTNER	HISPANIC	MALE	2	ALL PRIVATE FACILITIES	ALL PROVIDERS	ALL PROVIDERS	0	ANY MEDICAID	TEXAS	2
358	38680	0	NO	16	<= 34 YEARS	12 YEARS	9TH TO 12TH GRADE	ABOVE POVERTY <= $75K	ENGLISH	NEVER MARRIED/WIDOWED/DIVORCED/SEPARATED/DECEASED/LIVING WITH PARTNER	NON-HISPANIC WHITE ONLY	MALE	3/3+	MIXED	SOME BUT POSSIBLY OR DEFINITELY NOT ALL PROVIDERS	SOME BUT POSSIBLY OR DEFINITELY NOT ALL PROVIDERS	0	ANY MEDICAID	WEST VIRGINIA	2
359	2768	0	NO	13	>= 45 YEARS	MORE THAN 12 YEARS, NON-COLLEGE GRAD	6TH TO 8TH GRADE	BELOW POVERTY	ENGLISH	MARRIED	NON-HISPANIC WHITE ONLY	FEMALE	0-1	MIXED	ALL PROVIDERS	ALL PROVIDERS	1	ANY MEDICAID	IDAHO	1
360	949	0	YES	16	>= 45 YEARS	COLLEGE GRADUATE	9TH TO 12TH GRADE	ABOVE POVERTY > $75K	ENGLISH	MARRIED	HISPANIC	MALE	3/3+	MIXED	SOME BUT POSSIBLY OR DEFINITELY NOT ALL PROVIDERS	ALL PROVIDERS	0	PRIVATE INSURANCE ONLY	CONNECTICUT	4
361	2584	0	NO	13	>= 45 YEARS	MORE THAN 12 YEARS, NON-COLLEGE GRAD	6TH TO 8TH GRADE	ABOVE POVERTY <= $75K	ENGLISH	MARRIED	NON-HISPANIC WHITE ONLY	FEMALE	0-1	ALL PRIVATE FACILITIES		ALL PROVIDERS	1	ANY MEDICAID	MASSACHUSETTS	4
362	22740	0	NO	13	<= 34 YEARS	12 YEARS	6TH TO 8TH GRADE	ABOVE POVERTY <= $75K	ENGLISH	MARRIED	NON-HISPANIC WHITE ONLY	FEMALE	0-1	ALL PRIVATE FACILITIES	ALL PROVIDERS	ALL PROVIDERS	2	ANY MEDICAID	COLORADO	3
363	36528	0	NO	15	>= 45 YEARS	COLLEGE GRADUATE	9TH TO 12TH GRADE	ABOVE POVERTY > $75K	ENGLISH	MARRIED	NON-HISPANIC OTHER + MULTIPLE RACE	FEMALE	2	MIXED	SOME BUT POSSIBLY OR DEFINITELY NOT ALL PROVIDERS	ALL PROVIDERS	3	PRIVATE INSURANCE ONLY	MAINE	4
364	43281	0	YES	16	>= 45 YEARS	COLLEGE GRADUATE	9TH TO 12TH GRADE	ABOVE POVERTY > $75K	ENGLISH	MARRIED	NON-HISPANIC WHITE ONLY	MALE	0-1	ALL PRIVATE FACILITIES	ALL PROVIDERS	ALL PROVIDERS	0	PRIVATE INSURANCE ONLY	ILLINOIS	3
365	38461	0	YES	15	35 TO 44 YEARS	MORE THAN 12 YEARS, NON-COLLEGE GRAD	9TH TO 12TH GRADE	BELOW POVERTY	ENGLISH	MARRIED	NON-HISPANIC OTHER + MULTIPLE RACE	MALE	0-1	ALL PUBLIC FACILITIES	ALL PROVIDERS	ALL PROVIDERS	0	ANY MEDICAID	OKLAHOMA	2
366	37430	0	NO	15	>= 45 YEARS	COLLEGE GRADUATE	9TH TO 12TH GRADE	ABOVE POVERTY > $75K	ENGLISH	NEVER MARRIED/WIDOWED/DIVORCED/SEPARATED/DECEASED/LIVING WITH PARTNER	NON-HISPANIC WHITE ONLY	MALE	0-1	ALL PRIVATE FACILITIES	ALL PROVIDERS	ALL PROVIDERS	2	PRIVATE INSURANCE ONLY	CONNECTICUT	4
367	12637	0	NO	15	>= 45 YEARS	COLLEGE GRADUATE	9TH TO 12TH GRADE		ENGLISH	MARRIED	NON-HISPANIC WHITE ONLY	MALE	0-1	ALL PRIVATE FACILITIES	ALL PROVIDERS	ALL PROVIDERS	0	PRIVATE INSURANCE ONLY	VIRGINIA	4
368	35365	0	NO	17	>= 45 YEARS	MORE THAN 12 YEARS, NON-COLLEGE GRAD	9TH TO 12TH GRADE	ABOVE POVERTY > $75K	ENGLISH	MARRIED	NON-HISPANIC WHITE ONLY	MALE	0-1	ALL PRIVATE FACILITIES	ALL PROVIDERS	ALL PROVIDERS	0	PRIVATE INSURANCE ONLY	LOUISIANA	1
369	13754	0	YES	15	>= 45 YEARS	MORE THAN 12 YEARS, NON-COLLEGE GRAD	9TH TO 12TH GRADE	BELOW POVERTY	ENGLISH	NEVER MARRIED/WIDOWED/DIVORCED/SEPARATED/DECEASED/LIVING WITH PARTNER	NON-HISPANIC WHITE ONLY	FEMALE	2	ALL PRIVATE FACILITIES	ALL PROVIDERS	NO PROVIDERS	0	PRIVATE INSURANCE ONLY	NEVADA	2
370	8868	0	NO	15	35 TO 44 YEARS	LESS THAN 12 YEARS	9TH TO 12TH GRADE	BELOW POVERTY	ENGLISH	MARRIED	HISPANIC	MALE	0-1	ALL PRIVATE FACILITIES	ALL PROVIDERS	ALL PROVIDERS	2	PRIVATE INSURANCE ONLY	TEXAS	2
371	18176	0	YES	15	>= 45 YEARS	COLLEGE GRADUATE	9TH TO 12TH GRADE	ABOVE POVERTY <= $75K	ENGLISH	MARRIED	NON-HISPANIC WHITE ONLY	MALE	0-1	ALL PRIVATE FACILITIES	ALL PROVIDERS		1	PRIVATE INSURANCE ONLY	OREGON	3
372	42755	0	NO	16	>= 45 YEARS	COLLEGE GRADUATE	9TH TO 12TH GRADE	ABOVE POVERTY <= $75K	ENGLISH	MARRIED	NON-HISPANIC WHITE ONLY	FEMALE	0-1	ALL PRIVATE FACILITIES	ALL PROVIDERS	ALL PROVIDERS	0	PRIVATE INSURANCE ONLY	VERMONT	4
373	41741	0	NO	15	35 TO 44 YEARS	12 YEARS	9TH TO 12TH GRADE	ABOVE POVERTY <= $75K	SPANISH	MARRIED	HISPANIC	MALE	0-1				0	OTHER INSURANCE	TEXAS	2
374	42443	0	YES	16	>= 45 YEARS	MORE THAN 12 YEARS, NON-COLLEGE GRAD	9TH TO 12TH GRADE	ABOVE POVERTY <= $75K	ENGLISH	MARRIED	NON-HISPANIC WHITE ONLY	MALE	2	MIXED			0	ANY MEDICAID	OHIO	2
375	18089	0	YES	17	<= 34 YEARS	LESS THAN 12 YEARS	NOT IN SCHOOL/OTHER	ABOVE POVERTY <= $75K	ENGLISH	NEVER MARRIED/WIDOWED/DIVORCED/SEPARATED/DECEASED/LIVING WITH PARTNER	NON-HISPANIC WHITE ONLY	MALE	2	MIXED	SOME BUT POSSIBLY OR DEFINITELY NOT ALL PROVIDERS	SOME BUT POSSIBLY OR DEFINITELY NOT ALL PROVIDERS	1	ANY MEDICAID	IOWA	3
376	9893	0	NO	15	35 TO 44 YEARS	12 YEARS	9TH TO 12TH GRADE	ABOVE POVERTY <= $75K	ENGLISH	MARRIED	NON-HISPANIC WHITE ONLY	MALE	2	MIXED	ALL PROVIDERS	SOME BUT POSSIBLY OR DEFINITELY NOT ALL PROVIDERS	1	PRIVATE INSURANCE ONLY	INDIANA	1
377	39227	0	NO	14	>= 45 YEARS	COLLEGE GRADUATE	6TH TO 8TH GRADE	ABOVE POVERTY <= $75K	ENGLISH	MARRIED	NON-HISPANIC WHITE ONLY	FEMALE	0-1	ALL PRIVATE FACILITIES	ALL PROVIDERS	ALL PROVIDERS	1	PRIVATE INSURANCE ONLY	VERMONT	4
378	34384	0	NO	16	>= 45 YEARS	12 YEARS	9TH TO 12TH GRADE	ABOVE POVERTY <= $75K	ENGLISH	MARRIED	NON-HISPANIC WHITE ONLY	FEMALE	0-1	ALL PRIVATE FACILITIES	ALL PROVIDERS	ALL PROVIDERS	0	PRIVATE INSURANCE ONLY	MICHIGAN	2
379	41441	0	NO	15	>= 45 YEARS	MORE THAN 12 YEARS, NON-COLLEGE GRAD	9TH TO 12TH GRADE	BELOW POVERTY	ENGLISH	NEVER MARRIED/WIDOWED/DIVORCED/SEPARATED/DECEASED/LIVING WITH PARTNER	NON-HISPANIC WHITE ONLY	FEMALE	2	ALL PUBLIC FACILITIES	ALL PROVIDERS	ALL PROVIDERS	0	ANY MEDICAID	TEXAS	2
380	21682	0	NO	16	<= 34 YEARS	12 YEARS	9TH TO 12TH GRADE	ABOVE POVERTY <= $75K	ENGLISH	NEVER MARRIED/WIDOWED/DIVORCED/SEPARATED/DECEASED/LIVING WITH PARTNER	NON-HISPANIC BLACK ONLY	MALE	0-1	ALL PUBLIC FACILITIES	ALL PROVIDERS	ALL PROVIDERS	0	PRIVATE INSURANCE ONLY	TENNESSEE	1
381	30874	0	NO	14	35 TO 44 YEARS	12 YEARS	6TH TO 8TH GRADE	ABOVE POVERTY <= $75K	ENGLISH	MARRIED	NON-HISPANIC WHITE ONLY	MALE	2	MIXED	ALL PROVIDERS	ALL PROVIDERS	0	PRIVATE INSURANCE ONLY	IOWA	3
382	24479	0	NO	13	35 TO 44 YEARS	COLLEGE GRADUATE	6TH TO 8TH GRADE	ABOVE POVERTY > $75K	ENGLISH	MARRIED	NON-HISPANIC WHITE ONLY	MALE	0-1	ALL PRIVATE FACILITIES	ALL PROVIDERS	ALL PROVIDERS	3	PRIVATE INSURANCE ONLY	RHODE ISLAND	4
383	2827	0	NO	13	35 TO 44 YEARS	MORE THAN 12 YEARS, NON-COLLEGE GRAD	6TH TO 8TH GRADE	ABOVE POVERTY <= $75K	ENGLISH	MARRIED	NON-HISPANIC OTHER + MULTIPLE RACE	MALE	0-1	ALL PRIVATE FACILITIES	ALL PROVIDERS	ALL PROVIDERS	3	ANY MEDICAID	NEW YORK	4
384	28373	0	NO	17	>= 45 YEARS	12 YEARS	9TH TO 12TH GRADE	ABOVE POVERTY > $75K	ENGLISH	MARRIED	NON-HISPANIC WHITE ONLY	FEMALE	2	MIXED	SOME BUT POSSIBLY OR DEFINITELY NOT ALL PROVIDERS	ALL PROVIDERS	0	PRIVATE INSURANCE ONLY	NORTH DAKOTA	1
385	14234	0	NO	16	>= 45 YEARS	COLLEGE GRADUATE	9TH TO 12TH GRADE	ABOVE POVERTY <= $75K	ENGLISH	MARRIED	NON-HISPANIC OTHER + MULTIPLE RACE	MALE	2	MIXED		ALL PROVIDERS	0	PRIVATE INSURANCE ONLY	NEW HAMPSHIRE	3
386	9370	0	NO	13	<= 34 YEARS	12 YEARS	6TH TO 8TH GRADE	ABOVE POVERTY <= $75K	ENGLISH	MARRIED	NON-HISPANIC OTHER + MULTIPLE RACE	FEMALE	3/3+	ALL STD/SCHOOL/TEEN CLINICS OR OTHER FACILITIES	NO PROVIDERS		0	OTHER INSURANCE	ARKANSAS	1
387	16670	0	NO	16	35 TO 44 YEARS	COLLEGE GRADUATE	9TH TO 12TH GRADE	BELOW POVERTY	ENGLISH	NEVER MARRIED/WIDOWED/DIVORCED/SEPARATED/DECEASED/LIVING WITH PARTNER	NON-HISPANIC WHITE ONLY	MALE	0-1	ALL PUBLIC FACILITIES	ALL PROVIDERS	ALL PROVIDERS	0	PRIVATE INSURANCE ONLY	VERMONT	4
388	32242	0	NO	17	>= 45 YEARS	COLLEGE GRADUATE	9TH TO 12TH GRADE	ABOVE POVERTY > $75K	ENGLISH	MARRIED	NON-HISPANIC WHITE ONLY	MALE	0-1	ALL PRIVATE FACILITIES	ALL PROVIDERS	ALL PROVIDERS	0	PRIVATE INSURANCE ONLY	NEW YORK	4
389	22286	0	NO	15	>= 45 YEARS	COLLEGE GRADUATE	9TH TO 12TH GRADE	ABOVE POVERTY > $75K	ENGLISH	MARRIED	NON-HISPANIC WHITE ONLY	MALE	3/3+	MIXED	NO PROVIDERS	NO PROVIDERS	0	PRIVATE INSURANCE ONLY	ILLINOIS	3
390	28731	0	NO	17	35 TO 44 YEARS	MORE THAN 12 YEARS, NON-COLLEGE GRAD	9TH TO 12TH GRADE	ABOVE POVERTY <= $75K	ENGLISH	NEVER MARRIED/WIDOWED/DIVORCED/SEPARATED/DECEASED/LIVING WITH PARTNER	NON-HISPANIC OTHER + MULTIPLE RACE	FEMALE	2	ALL PRIVATE FACILITIES	ALL PROVIDERS	ALL PROVIDERS	0	PRIVATE INSURANCE ONLY	ARIZONA	2
391	27487	0	NO	15	35 TO 44 YEARS	MORE THAN 12 YEARS, NON-COLLEGE GRAD	9TH TO 12TH GRADE	ABOVE POVERTY <= $75K	ENGLISH	MARRIED	NON-HISPANIC WHITE ONLY	FEMALE	0-1	MIXED	ALL PROVIDERS	NO PROVIDERS	3	PRIVATE INSURANCE ONLY	WEST VIRGINIA	2
392	33770	0	YES	15	>= 45 YEARS	COLLEGE GRADUATE	9TH TO 12TH GRADE	ABOVE POVERTY > $75K	ENGLISH	MARRIED	NON-HISPANIC WHITE ONLY	MALE	2	MIXED	ALL PROVIDERS	ALL PROVIDERS	0	OTHER INSURANCE	TEXAS	2
393	5508	0	NO	16	>= 45 YEARS	LESS THAN 12 YEARS	9TH TO 12TH GRADE	BELOW POVERTY	SPANISH	MARRIED	HISPANIC	FEMALE	0-1	ALL PUBLIC FACILITIES		ALL PROVIDERS	0	ANY MEDICAID	CALIFORNIA	4
394	20426	0	NO	17	>= 45 YEARS	MORE THAN 12 YEARS, NON-COLLEGE GRAD	9TH TO 12TH GRADE	ABOVE POVERTY > $75K	ENGLISH	NEVER MARRIED/WIDOWED/DIVORCED/SEPARATED/DECEASED/LIVING WITH PARTNER	NON-HISPANIC WHITE ONLY	MALE	0-1	ALL PRIVATE FACILITIES	NO PROVIDERS	ALL PROVIDERS	0	PRIVATE INSURANCE ONLY	MASSACHUSETTS	4
395	3707	0	NO	15	35 TO 44 YEARS	12 YEARS	9TH TO 12TH GRADE	ABOVE POVERTY > $75K	ENGLISH	MARRIED	NON-HISPANIC WHITE ONLY	FEMALE	0-1	ALL PRIVATE FACILITIES	ALL PROVIDERS	ALL PROVIDERS	0	PRIVATE INSURANCE ONLY	WISCONSIN	3
396	27767	0	YES	16	>= 45 YEARS	COLLEGE GRADUATE	9TH TO 12TH GRADE	ABOVE POVERTY > $75K	ENGLISH	MARRIED	NON-HISPANIC WHITE ONLY	MALE	0-1	ALL PRIVATE FACILITIES	ALL PROVIDERS	ALL PROVIDERS	0	PRIVATE INSURANCE ONLY	VERMONT	4
397	28066	0	NO	14	>= 45 YEARS	COLLEGE GRADUATE	9TH TO 12TH GRADE	ABOVE POVERTY > $75K	ENGLISH	MARRIED	NON-HISPANIC WHITE ONLY	FEMALE	0-1	ALL PRIVATE FACILITIES	ALL PROVIDERS	ALL PROVIDERS	1	PRIVATE INSURANCE ONLY	CONNECTICUT	4
398	39596	0	NO	14	>= 45 YEARS	COLLEGE GRADUATE	9TH TO 12TH GRADE	ABOVE POVERTY > $75K	ENGLISH	MARRIED	NON-HISPANIC OTHER + MULTIPLE RACE	FEMALE	0-1	ALL PRIVATE FACILITIES	NO PROVIDERS	ALL PROVIDERS	2	PRIVATE INSURANCE ONLY	NEW JERSEY	4
399	42931	0	NO	15	>= 45 YEARS	LESS THAN 12 YEARS	NOT IN SCHOOL/OTHER	BELOW POVERTY	SPANISH	NEVER MARRIED/WIDOWED/DIVORCED/SEPARATED/DECEASED/LIVING WITH PARTNER	HISPANIC	FEMALE	0-1	ALL PUBLIC FACILITIES			0	ANY MEDICAID	MASSACHUSETTS	4
400	3885	0	NO	17	>= 45 YEARS	COLLEGE GRADUATE	9TH TO 12TH GRADE	ABOVE POVERTY <= $75K	ENGLISH	NEVER MARRIED/WIDOWED/DIVORCED/SEPARATED/DECEASED/LIVING WITH PARTNER	NON-HISPANIC WHITE ONLY	MALE	2	MIXED	SOME BUT POSSIBLY OR DEFINITELY NOT ALL PROVIDERS	NO PROVIDERS	0	PRIVATE INSURANCE ONLY	KANSAS	2
401	41336	0	NO	14	>= 45 YEARS	COLLEGE GRADUATE	6TH TO 8TH GRADE	ABOVE POVERTY > $75K	ENGLISH	MARRIED	NON-HISPANIC WHITE ONLY	FEMALE	2	MIXED	SOME BUT POSSIBLY OR DEFINITELY NOT ALL PROVIDERS	ALL PROVIDERS	2	ANY MEDICAID	MASSACHUSETTS	4
402	39589	0	NO	13	>= 45 YEARS	COLLEGE GRADUATE	6TH TO 8TH GRADE	ABOVE POVERTY > $75K	ENGLISH	MARRIED	NON-HISPANIC WHITE ONLY	MALE	0-1	ALL PRIVATE FACILITIES	ALL PROVIDERS	ALL PROVIDERS	0	PRIVATE INSURANCE ONLY	MASSACHUSETTS	4
403	14213	0	NO	15	>= 45 YEARS	MORE THAN 12 YEARS, NON-COLLEGE GRAD	9TH TO 12TH GRADE	BELOW POVERTY	ENGLISH	MARRIED	NON-HISPANIC OTHER + MULTIPLE RACE	MALE	0-1	ALL PRIVATE FACILITIES	ALL PROVIDERS	ALL PROVIDERS	0	ANY MEDICAID	INDIANA	1
404	25384	0	NO	16	>= 45 YEARS	MORE THAN 12 YEARS, NON-COLLEGE GRAD	9TH TO 12TH GRADE	ABOVE POVERTY <= $75K	ENGLISH	MARRIED	NON-HISPANIC WHITE ONLY	MALE	0-1	MIXED	NO PROVIDERS	ALL PROVIDERS	0	OTHER INSURANCE	KENTUCKY	2
405	23388	0	NO	16	>= 45 YEARS	COLLEGE GRADUATE	9TH TO 12TH GRADE	ABOVE POVERTY > $75K	ENGLISH	MARRIED	NON-HISPANIC WHITE ONLY	MALE	0-1	ALL PRIVATE FACILITIES	ALL PROVIDERS	ALL PROVIDERS	1	PRIVATE INSURANCE ONLY	MASSACHUSETTS	4
406	27535	0	NO	15	>= 45 YEARS	MORE THAN 12 YEARS, NON-COLLEGE GRAD	9TH TO 12TH GRADE	ABOVE POVERTY <= $75K	ENGLISH	MARRIED	HISPANIC	MALE	2	MIXED	ALL PROVIDERS	ALL PROVIDERS	0	PRIVATE INSURANCE ONLY	WYOMING	1
407	39750	0	NO	15	>= 45 YEARS	COLLEGE GRADUATE	9TH TO 12TH GRADE	ABOVE POVERTY > $75K	ENGLISH	NEVER MARRIED/WIDOWED/DIVORCED/SEPARATED/DECEASED/LIVING WITH PARTNER	NON-HISPANIC WHITE ONLY	FEMALE	0-1	ALL PRIVATE FACILITIES	NO PROVIDERS	ALL PROVIDERS	1	PRIVATE INSURANCE ONLY	CALIFORNIA	4
408	15199	0	NO	14	35 TO 44 YEARS	MORE THAN 12 YEARS, NON-COLLEGE GRAD	6TH TO 8TH GRADE	ABOVE POVERTY <= $75K	SPANISH	MARRIED	HISPANIC	MALE	0-1	ALL PUBLIC FACILITIES	ALL PROVIDERS	ALL PROVIDERS	2	ANY MEDICAID	MISSISSIPPI	1
409	20973	0	NO	14	>= 45 YEARS	COLLEGE GRADUATE	9TH TO 12TH GRADE	ABOVE POVERTY > $75K	ENGLISH	MARRIED	NON-HISPANIC WHITE ONLY	MALE	0-1	ALL PRIVATE FACILITIES	ALL PROVIDERS	ALL PROVIDERS	1	OTHER INSURANCE	NEW YORK	4
410	23030	0	NO	17	<= 34 YEARS	12 YEARS	9TH TO 12TH GRADE	BELOW POVERTY	ENGLISH	NEVER MARRIED/WIDOWED/DIVORCED/SEPARATED/DECEASED/LIVING WITH PARTNER	HISPANIC	FEMALE	0-1	ALL PRIVATE FACILITIES	ALL PROVIDERS	ALL PROVIDERS	0	ANY MEDICAID	TEXAS	2
411	22644	0	NO	16	>= 45 YEARS	COLLEGE GRADUATE	9TH TO 12TH GRADE	ABOVE POVERTY > $75K	ENGLISH	MARRIED	NON-HISPANIC WHITE ONLY	FEMALE	0-1	ALL PRIVATE FACILITIES	ALL PROVIDERS	ALL PROVIDERS	0	PRIVATE INSURANCE ONLY	CONNECTICUT	4
412	41194	0	NO	14	>= 45 YEARS	12 YEARS	9TH TO 12TH GRADE	ABOVE POVERTY > $75K	ENGLISH	NEVER MARRIED/WIDOWED/DIVORCED/SEPARATED/DECEASED/LIVING WITH PARTNER	NON-HISPANIC WHITE ONLY	FEMALE	2	MIXED	SOME BUT POSSIBLY OR DEFINITELY NOT ALL PROVIDERS		0	PRIVATE INSURANCE ONLY	RHODE ISLAND	4
413	4372	0	NO	15	>= 45 YEARS	COLLEGE GRADUATE	9TH TO 12TH GRADE	ABOVE POVERTY > $75K	ENGLISH	MARRIED	NON-HISPANIC WHITE ONLY	FEMALE	3/3+	MIXED	ALL PROVIDERS	ALL PROVIDERS	0	PRIVATE INSURANCE ONLY	WASHINGTON	4
414	43363	0	NO	15	>= 45 YEARS	12 YEARS	9TH TO 12TH GRADE	BELOW POVERTY	ENGLISH	MARRIED	NON-HISPANIC OTHER + MULTIPLE RACE	FEMALE	0-1	ALL PUBLIC FACILITIES	ALL PROVIDERS	ALL PROVIDERS	0	ANY MEDICAID	SOUTH DAKOTA	2
415	4646	0	NO	17	35 TO 44 YEARS	12 YEARS	9TH TO 12TH GRADE	BELOW POVERTY	ENGLISH	MARRIED	NON-HISPANIC WHITE ONLY	FEMALE	0-1	ALL HOSPITAL FACILITIES	ALL PROVIDERS	ALL PROVIDERS	0	ANY MEDICAID	DELAWARE	3
416	680	0	NO	13	>= 45 YEARS	COLLEGE GRADUATE	6TH TO 8TH GRADE	ABOVE POVERTY > $75K	ENGLISH	MARRIED	NON-HISPANIC WHITE ONLY	MALE	0-1	ALL PRIVATE FACILITIES	ALL PROVIDERS	ALL PROVIDERS	2	PRIVATE INSURANCE ONLY	MISSOURI	1
417	2951	0	NO	17	>= 45 YEARS	COLLEGE GRADUATE	9TH TO 12TH GRADE	ABOVE POVERTY <= $75K	ENGLISH	MARRIED	NON-HISPANIC BLACK ONLY	MALE	0-1	ALL PUBLIC FACILITIES	ALL PROVIDERS	ALL PROVIDERS	3	ANY MEDICAID	NORTH CAROLINA	2
418	43078	0	NO	14	>= 45 YEARS	COLLEGE GRADUATE	9TH TO 12TH GRADE	ABOVE POVERTY > $75K	ENGLISH	MARRIED	NON-HISPANIC WHITE ONLY	FEMALE	0-1	ALL PRIVATE FACILITIES	ALL PROVIDERS	ALL PROVIDERS	1	PRIVATE INSURANCE ONLY	VERMONT	4
419	13768	0	NO	15	<= 34 YEARS	MORE THAN 12 YEARS, NON-COLLEGE GRAD	9TH TO 12TH GRADE	BELOW POVERTY	ENGLISH	NEVER MARRIED/WIDOWED/DIVORCED/SEPARATED/DECEASED/LIVING WITH PARTNER	NON-HISPANIC WHITE ONLY	MALE	0-1	ALL HOSPITAL FACILITIES	ALL PROVIDERS	ALL PROVIDERS	1	ANY MEDICAID	INDIANA	1
420	428	0	NO	17	>= 45 YEARS	COLLEGE GRADUATE	9TH TO 12TH GRADE	ABOVE POVERTY > $75K	ENGLISH	MARRIED	NON-HISPANIC WHITE ONLY	MALE	0-1	MIXED		ALL PROVIDERS	0	PRIVATE INSURANCE ONLY	MASSACHUSETTS	4
421	8622	0	YES	16	>= 45 YEARS	COLLEGE GRADUATE	9TH TO 12TH GRADE	ABOVE POVERTY > $75K	ENGLISH	MARRIED	NON-HISPANIC WHITE ONLY	MALE	2	ALL PRIVATE FACILITIES	ALL PROVIDERS	ALL PROVIDERS	0	PRIVATE INSURANCE ONLY	WASHINGTON	4
422	20276	0	NO	13	35 TO 44 YEARS	COLLEGE GRADUATE	6TH TO 8TH GRADE	ABOVE POVERTY > $75K	ENGLISH	NEVER MARRIED/WIDOWED/DIVORCED/SEPARATED/DECEASED/LIVING WITH PARTNER	HISPANIC	FEMALE	0-1	ALL PRIVATE FACILITIES	ALL PROVIDERS	ALL PROVIDERS	1	PRIVATE INSURANCE ONLY	IOWA	3
423	22451	0	NO	17	>= 45 YEARS	COLLEGE GRADUATE	9TH TO 12TH GRADE	ABOVE POVERTY > $75K	ENGLISH	MARRIED	NON-HISPANIC WHITE ONLY	FEMALE	0-1	ALL PRIVATE FACILITIES	ALL PROVIDERS	ALL PROVIDERS	0	PRIVATE INSURANCE ONLY	CONNECTICUT	4
424	20055	0	NO	14	>= 45 YEARS	COLLEGE GRADUATE	9TH TO 12TH GRADE	BELOW POVERTY	ENGLISH	MARRIED	NON-HISPANIC WHITE ONLY	FEMALE	2	ALL PRIVATE FACILITIES	ALL PROVIDERS	SOME BUT POSSIBLY OR DEFINITELY NOT ALL PROVIDERS	0	PRIVATE INSURANCE ONLY	WISCONSIN	3
425	31684	0	NO	15	>= 45 YEARS	COLLEGE GRADUATE	9TH TO 12TH GRADE	ABOVE POVERTY <= $75K	ENGLISH	NEVER MARRIED/WIDOWED/DIVORCED/SEPARATED/DECEASED/LIVING WITH PARTNER	NON-HISPANIC OTHER + MULTIPLE RACE	FEMALE	0-1	ALL PRIVATE FACILITIES		ALL PROVIDERS	2	PRIVATE INSURANCE ONLY	MASSACHUSETTS	4
426	27747	0	NO	14	>= 45 YEARS	COLLEGE GRADUATE	6TH TO 8TH GRADE	ABOVE POVERTY > $75K	ENGLISH	MARRIED	NON-HISPANIC WHITE ONLY	FEMALE	2	ALL PRIVATE FACILITIES	SOME BUT POSSIBLY OR DEFINITELY NOT ALL PROVIDERS	ALL PROVIDERS	3	PRIVATE INSURANCE ONLY	MARYLAND	4
427	4985	0	YES	13	35 TO 44 YEARS	12 YEARS	6TH TO 8TH GRADE	ABOVE POVERTY > $75K	ENGLISH	MARRIED	NON-HISPANIC WHITE ONLY	MALE	2	ALL HOSPITAL FACILITIES	ALL PROVIDERS	ALL PROVIDERS	2	PRIVATE INSURANCE ONLY	INDIANA	1
428	35472	0	NO	15	>= 45 YEARS	12 YEARS	9TH TO 12TH GRADE		ENGLISH	MARRIED	NON-HISPANIC WHITE ONLY	MALE	0-1	ALL PRIVATE FACILITIES	ALL PROVIDERS	ALL PROVIDERS	0	PRIVATE INSURANCE ONLY	NEW JERSEY	4
429	23622	0	NO	13	<= 34 YEARS	LESS THAN 12 YEARS	6TH TO 8TH GRADE	BELOW POVERTY	ENGLISH	NEVER MARRIED/WIDOWED/DIVORCED/SEPARATED/DECEASED/LIVING WITH PARTNER	NON-HISPANIC WHITE ONLY	MALE	2	ALL PRIVATE FACILITIES	ALL PROVIDERS	NO PROVIDERS	0	UNINSURED	FLORIDA	3
430	34175	0	NO	13	<= 34 YEARS	LESS THAN 12 YEARS	6TH TO 8TH GRADE	ABOVE POVERTY <= $75K	ENGLISH	NEVER MARRIED/WIDOWED/DIVORCED/SEPARATED/DECEASED/LIVING WITH PARTNER	HISPANIC	FEMALE	0-1	ALL PUBLIC FACILITIES	ALL PROVIDERS	ALL PROVIDERS	0	ANY MEDICAID	ARKANSAS	1
431	31050	0	NO	15	>= 45 YEARS	COLLEGE GRADUATE	9TH TO 12TH GRADE	ABOVE POVERTY > $75K	ENGLISH	MARRIED	NON-HISPANIC WHITE ONLY	MALE	3/3+	ALL PRIVATE FACILITIES	ALL PROVIDERS	NO PROVIDERS	2	OTHER INSURANCE	NEW YORK	4
432	29162	0	NO	16	35 TO 44 YEARS	MORE THAN 12 YEARS, NON-COLLEGE GRAD	9TH TO 12TH GRADE	ABOVE POVERTY > $75K	ENGLISH	MARRIED	NON-HISPANIC WHITE ONLY	MALE	0-1	ALL PRIVATE FACILITIES	ALL PROVIDERS	ALL PROVIDERS	0	PRIVATE INSURANCE ONLY	NEW JERSEY	4
433	3083	0	NO	16	35 TO 44 YEARS	LESS THAN 12 YEARS	9TH TO 12TH GRADE	ABOVE POVERTY <= $75K	ENGLISH	MARRIED	NON-HISPANIC WHITE ONLY	MALE	0-1	ALL PRIVATE FACILITIES		ALL PROVIDERS	2	PRIVATE INSURANCE ONLY	MARYLAND	4
434	21383	0	NO	15	35 TO 44 YEARS	MORE THAN 12 YEARS, NON-COLLEGE GRAD	9TH TO 12TH GRADE	BELOW POVERTY	ENGLISH	NEVER MARRIED/WIDOWED/DIVORCED/SEPARATED/DECEASED/LIVING WITH PARTNER	NON-HISPANIC WHITE ONLY	FEMALE	0-1	ALL PRIVATE FACILITIES	ALL PROVIDERS	NO PROVIDERS	0	ANY MEDICAID	LOUISIANA	1
435	12702	0	NO	17	>= 45 YEARS	COLLEGE GRADUATE	9TH TO 12TH GRADE	ABOVE POVERTY > $75K	ENGLISH	MARRIED	NON-HISPANIC WHITE ONLY	MALE	0-1	ALL PRIVATE FACILITIES	ALL PROVIDERS	ALL PROVIDERS	0	PRIVATE INSURANCE ONLY	OKLAHOMA	2
436	29701	0	NO	13	35 TO 44 YEARS	MORE THAN 12 YEARS, NON-COLLEGE GRAD	6TH TO 8TH GRADE	ABOVE POVERTY <= $75K	ENGLISH	MARRIED	NON-HISPANIC WHITE ONLY	MALE	0-1	ALL PRIVATE FACILITIES	ALL PROVIDERS	ALL PROVIDERS	0	PRIVATE INSURANCE ONLY	TEXAS	2
437	12008	0	YES	17	35 TO 44 YEARS	12 YEARS	9TH TO 12TH GRADE	BELOW POVERTY	SPANISH	NEVER MARRIED/WIDOWED/DIVORCED/SEPARATED/DECEASED/LIVING WITH PARTNER	HISPANIC	FEMALE	0-1	ALL PRIVATE FACILITIES	ALL PROVIDERS	ALL PROVIDERS	0	ANY MEDICAID	NEW YORK	4
438	33444	0	NO	15	>= 45 YEARS	COLLEGE GRADUATE	9TH TO 12TH GRADE	ABOVE POVERTY > $75K	ENGLISH	MARRIED	NON-HISPANIC WHITE ONLY	FEMALE	0-1	ALL PRIVATE FACILITIES	ALL PROVIDERS	ALL PROVIDERS	0	PRIVATE INSURANCE ONLY	ALABAMA	1
439	7593	0	NO	16	>= 45 YEARS	12 YEARS	9TH TO 12TH GRADE	ABOVE POVERTY <= $75K	ENGLISH	MARRIED	NON-HISPANIC WHITE ONLY	FEMALE	2	ALL PRIVATE FACILITIES	ALL PROVIDERS	NO PROVIDERS	0	PRIVATE INSURANCE ONLY	NEW JERSEY	4
440	16483	0	NO	14	35 TO 44 YEARS	12 YEARS	6TH TO 8TH GRADE	ABOVE POVERTY > $75K	ENGLISH	NEVER MARRIED/WIDOWED/DIVORCED/SEPARATED/DECEASED/LIVING WITH PARTNER	HISPANIC	MALE	2	MIXED	ALL PROVIDERS	ALL PROVIDERS	0	UNINSURED	TEXAS	2
441	19981	0	NO	14	>= 45 YEARS	COLLEGE GRADUATE	6TH TO 8TH GRADE	ABOVE POVERTY > $75K	ENGLISH	MARRIED	NON-HISPANIC WHITE ONLY	MALE	2	ALL PRIVATE FACILITIES		SOME BUT POSSIBLY OR DEFINITELY NOT ALL PROVIDERS	1	PRIVATE INSURANCE ONLY	ILLINOIS	3
442	24998	0	NO	15	>= 45 YEARS	MORE THAN 12 YEARS, NON-COLLEGE GRAD	9TH TO 12TH GRADE	ABOVE POVERTY > $75K	ENGLISH	MARRIED	NON-HISPANIC WHITE ONLY	MALE	0-1	ALL PRIVATE FACILITIES	ALL PROVIDERS	ALL PROVIDERS	0	PRIVATE INSURANCE ONLY	FLORIDA	3
443	16939	0	NO	16	>= 45 YEARS	COLLEGE GRADUATE	9TH TO 12TH GRADE	ABOVE POVERTY <= $75K	ENGLISH	NEVER MARRIED/WIDOWED/DIVORCED/SEPARATED/DECEASED/LIVING WITH PARTNER	NON-HISPANIC OTHER + MULTIPLE RACE	MALE	2	MIXED	ALL PROVIDERS	ALL PROVIDERS	0	PRIVATE INSURANCE ONLY	ALASKA	2
444	5780	0	NO	14	35 TO 44 YEARS	MORE THAN 12 YEARS, NON-COLLEGE GRAD	9TH TO 12TH GRADE	ABOVE POVERTY > $75K	ENGLISH	NEVER MARRIED/WIDOWED/DIVORCED/SEPARATED/DECEASED/LIVING WITH PARTNER	NON-HISPANIC WHITE ONLY	MALE	0-1	ALL PRIVATE FACILITIES	ALL PROVIDERS	ALL PROVIDERS	0	PRIVATE INSURANCE ONLY	NORTH CAROLINA	2
445	17793	0	NO	13	35 TO 44 YEARS	MORE THAN 12 YEARS, NON-COLLEGE GRAD	6TH TO 8TH GRADE	ABOVE POVERTY > $75K	ENGLISH	MARRIED	NON-HISPANIC WHITE ONLY	FEMALE	3/3+	ALL PRIVATE FACILITIES		SOME BUT POSSIBLY OR DEFINITELY NOT ALL PROVIDERS	0	PRIVATE INSURANCE ONLY	OHIO	2
446	32469	0	NO	13	>= 45 YEARS	COLLEGE GRADUATE	6TH TO 8TH GRADE	ABOVE POVERTY > $75K	ENGLISH	MARRIED	NON-HISPANIC WHITE ONLY	FEMALE	2		SOME BUT POSSIBLY OR DEFINITELY NOT ALL PROVIDERS	SOME BUT POSSIBLY OR DEFINITELY NOT ALL PROVIDERS	0	PRIVATE INSURANCE ONLY	VIRGINIA	4
447	18993	0	NO	16	35 TO 44 YEARS	COLLEGE GRADUATE	9TH TO 12TH GRADE	ABOVE POVERTY > $75K	ENGLISH	MARRIED	NON-HISPANIC WHITE ONLY	MALE	2	ALL HOSPITAL FACILITIES	ALL PROVIDERS	ALL PROVIDERS	0	PRIVATE INSURANCE ONLY	MONTANA	1
448	9303	0	NO	13	>= 45 YEARS	COLLEGE GRADUATE	6TH TO 8TH GRADE	ABOVE POVERTY > $75K	ENGLISH	NEVER MARRIED/WIDOWED/DIVORCED/SEPARATED/DECEASED/LIVING WITH PARTNER	NON-HISPANIC WHITE ONLY	FEMALE	0-1	ALL PRIVATE FACILITIES	ALL PROVIDERS	ALL PROVIDERS	0	PRIVATE INSURANCE ONLY	TEXAS	2
449	12499	0	NO	13	>= 45 YEARS	12 YEARS	6TH TO 8TH GRADE	ABOVE POVERTY <= $75K	ENGLISH	NEVER MARRIED/WIDOWED/DIVORCED/SEPARATED/DECEASED/LIVING WITH PARTNER	NON-HISPANIC WHITE ONLY	MALE	2	MIXED	ALL PROVIDERS	SOME BUT POSSIBLY OR DEFINITELY NOT ALL PROVIDERS	0	ANY MEDICAID	ALABAMA	1
450	40912	0	NO	15	>= 45 YEARS	COLLEGE GRADUATE	9TH TO 12TH GRADE	ABOVE POVERTY <= $75K	ENGLISH	MARRIED	NON-HISPANIC WHITE ONLY	FEMALE	2	ALL PUBLIC FACILITIES	ALL PROVIDERS		0	PRIVATE INSURANCE ONLY	OREGON	3
451	31808	0	NO	17	>= 45 YEARS	MORE THAN 12 YEARS, NON-COLLEGE GRAD	9TH TO 12TH GRADE	ABOVE POVERTY <= $75K	ENGLISH	MARRIED	NON-HISPANIC WHITE ONLY	MALE	0-1	ALL HOSPITAL FACILITIES	ALL PROVIDERS	ALL PROVIDERS	0	PRIVATE INSURANCE ONLY	TEXAS	2
452	37053	0	NO	13	>= 45 YEARS	COLLEGE GRADUATE	6TH TO 8TH GRADE	ABOVE POVERTY > $75K	ENGLISH	MARRIED	NON-HISPANIC WHITE ONLY	FEMALE	0-1	ALL PRIVATE FACILITIES	ALL PROVIDERS	ALL PROVIDERS	2	OTHER INSURANCE	MINNESOTA	3
453	9596	0	NO	16	>= 45 YEARS	COLLEGE GRADUATE	9TH TO 12TH GRADE	ABOVE POVERTY > $75K	ENGLISH	MARRIED	NON-HISPANIC WHITE ONLY	MALE	0-1	ALL PRIVATE FACILITIES	ALL PROVIDERS	ALL PROVIDERS	1	PRIVATE INSURANCE ONLY	WASHINGTON	4
454	7734	0	NO	14	>= 45 YEARS	COLLEGE GRADUATE	9TH TO 12TH GRADE	ABOVE POVERTY > $75K	ENGLISH	MARRIED	NON-HISPANIC OTHER + MULTIPLE RACE	MALE	0-1	ALL PRIVATE FACILITIES	ALL PROVIDERS	NO PROVIDERS	0	PRIVATE INSURANCE ONLY	NEW YORK	4
455	18324	0	NO	17	35 TO 44 YEARS	MORE THAN 12 YEARS, NON-COLLEGE GRAD	9TH TO 12TH GRADE	ABOVE POVERTY <= $75K	ENGLISH	NEVER MARRIED/WIDOWED/DIVORCED/SEPARATED/DECEASED/LIVING WITH PARTNER	HISPANIC	MALE	0-1	ALL PRIVATE FACILITIES	ALL PROVIDERS	ALL PROVIDERS	0	OTHER INSURANCE	TEXAS	2
456	27203	0	NO	14	>= 45 YEARS	COLLEGE GRADUATE	6TH TO 8TH GRADE	ABOVE POVERTY > $75K	ENGLISH	MARRIED	NON-HISPANIC WHITE ONLY	FEMALE	0-1	ALL PRIVATE FACILITIES		ALL PROVIDERS	1	PRIVATE INSURANCE ONLY	MASSACHUSETTS	4
457	25869	0	NO	15	>= 45 YEARS	COLLEGE GRADUATE	9TH TO 12TH GRADE	ABOVE POVERTY > $75K	ENGLISH	MARRIED	NON-HISPANIC WHITE ONLY	MALE	2	ALL PRIVATE FACILITIES	ALL PROVIDERS	ALL PROVIDERS	1	OTHER INSURANCE	NEW YORK	4
458	26469	0	NO	15	35 TO 44 YEARS	MORE THAN 12 YEARS, NON-COLLEGE GRAD	9TH TO 12TH GRADE	ABOVE POVERTY > $75K	ENGLISH	MARRIED	NON-HISPANIC OTHER + MULTIPLE RACE	MALE	2	MIXED	SOME BUT POSSIBLY OR DEFINITELY NOT ALL PROVIDERS	SOME BUT POSSIBLY OR DEFINITELY NOT ALL PROVIDERS	0	PRIVATE INSURANCE ONLY	HAWAII	4
459	13259	0	NO	13	>= 45 YEARS	COLLEGE GRADUATE	6TH TO 8TH GRADE	ABOVE POVERTY > $75K	ENGLISH	MARRIED	NON-HISPANIC WHITE ONLY	MALE	0-1	ALL PRIVATE FACILITIES	NO PROVIDERS	ALL PROVIDERS	3	PRIVATE INSURANCE ONLY	NEW HAMPSHIRE	3
460	35433	0	YES	16	>= 45 YEARS	COLLEGE GRADUATE	9TH TO 12TH GRADE	ABOVE POVERTY <= $75K	ENGLISH	MARRIED	NON-HISPANIC WHITE ONLY	FEMALE	0-1	ALL HOSPITAL FACILITIES	ALL PROVIDERS	ALL PROVIDERS	0	PRIVATE INSURANCE ONLY	LOUISIANA	1
461	32337	0	NO	17	>= 45 YEARS	COLLEGE GRADUATE	9TH TO 12TH GRADE	ABOVE POVERTY > $75K	ENGLISH	MARRIED	NON-HISPANIC WHITE ONLY	FEMALE	0-1	ALL HOSPITAL FACILITIES	ALL PROVIDERS	ALL PROVIDERS	0	PRIVATE INSURANCE ONLY	MINNESOTA	3
462	1270	0	NO	13	>= 45 YEARS	LESS THAN 12 YEARS	6TH TO 8TH GRADE		SPANISH	MARRIED	HISPANIC	MALE	0-1	ALL PRIVATE FACILITIES	ALL PROVIDERS	ALL PROVIDERS	0	ANY MEDICAID	TEXAS	2
463	9699	0	NO	15	35 TO 44 YEARS	COLLEGE GRADUATE	6TH TO 8TH GRADE	ABOVE POVERTY <= $75K	ENGLISH	MARRIED	NON-HISPANIC OTHER + MULTIPLE RACE	FEMALE	0-1	ALL PUBLIC FACILITIES	ALL PROVIDERS	ALL PROVIDERS	1	ANY MEDICAID	SOUTH DAKOTA	2
464	29579	0	NO	14	>= 45 YEARS	COLLEGE GRADUATE	9TH TO 12TH GRADE	ABOVE POVERTY > $75K	ENGLISH	MARRIED	NON-HISPANIC OTHER + MULTIPLE RACE	MALE	2	ALL PRIVATE FACILITIES	NO PROVIDERS	ALL PROVIDERS	0	PRIVATE INSURANCE ONLY	NEW JERSEY	4
465	34372	0	NO	15	35 TO 44 YEARS	MORE THAN 12 YEARS, NON-COLLEGE GRAD	9TH TO 12TH GRADE	ABOVE POVERTY > $75K	ENGLISH	MARRIED	NON-HISPANIC WHITE ONLY	MALE	0-1	ALL HOSPITAL FACILITIES			0	UNINSURED	NEW HAMPSHIRE	3
466	20058	0	NO	17	>= 45 YEARS	COLLEGE GRADUATE	9TH TO 12TH GRADE	ABOVE POVERTY > $75K	ENGLISH	MARRIED	NON-HISPANIC WHITE ONLY	MALE	0-1	ALL PRIVATE FACILITIES	ALL PROVIDERS	ALL PROVIDERS	0	PRIVATE INSURANCE ONLY	NEW JERSEY	4
467	43500	0	NO	13	35 TO 44 YEARS	COLLEGE GRADUATE	6TH TO 8TH GRADE	ABOVE POVERTY > $75K	ENGLISH	MARRIED	NON-HISPANIC WHITE ONLY	MALE	0-1	ALL PRIVATE FACILITIES	ALL PROVIDERS	NO PROVIDERS	1	PRIVATE INSURANCE ONLY	TEXAS	2
468	4281	0	YES	17	35 TO 44 YEARS	LESS THAN 12 YEARS	9TH TO 12TH GRADE	ABOVE POVERTY <= $75K	ENGLISH	NEVER MARRIED/WIDOWED/DIVORCED/SEPARATED/DECEASED/LIVING WITH PARTNER	NON-HISPANIC WHITE ONLY	FEMALE	2	ALL PUBLIC FACILITIES	ALL PROVIDERS	ALL PROVIDERS	0	ANY MEDICAID	OREGON	3
469	33509	0	NO	15	>= 45 YEARS	COLLEGE GRADUATE	9TH TO 12TH GRADE	ABOVE POVERTY > $75K	ENGLISH	MARRIED	NON-HISPANIC WHITE ONLY	MALE	0-1	ALL PRIVATE FACILITIES	ALL PROVIDERS	ALL PROVIDERS	2	PRIVATE INSURANCE ONLY	IDAHO	1
470	29500	0	NO	17	>= 45 YEARS	MORE THAN 12 YEARS, NON-COLLEGE GRAD	9TH TO 12TH GRADE	ABOVE POVERTY > $75K	ENGLISH	MARRIED	NON-HISPANIC WHITE ONLY	FEMALE	0-1	ALL PRIVATE FACILITIES	ALL PROVIDERS	NO PROVIDERS	0	PRIVATE INSURANCE ONLY	PENNSYLVANIA	3
471	3631	0	NO	16	>= 45 YEARS	12 YEARS	9TH TO 12TH GRADE	BELOW POVERTY	ENGLISH	NEVER MARRIED/WIDOWED/DIVORCED/SEPARATED/DECEASED/LIVING WITH PARTNER	HISPANIC	MALE	2	MIXED	SOME BUT POSSIBLY OR DEFINITELY NOT ALL PROVIDERS	SOME BUT POSSIBLY OR DEFINITELY NOT ALL PROVIDERS	0	ANY MEDICAID	ARIZONA	2
472	25867	0	NO	16	35 TO 44 YEARS	MORE THAN 12 YEARS, NON-COLLEGE GRAD	9TH TO 12TH GRADE	BELOW POVERTY	ENGLISH	MARRIED	HISPANIC	MALE	0-1	ALL HOSPITAL FACILITIES	ALL PROVIDERS	ALL PROVIDERS	0	PRIVATE INSURANCE ONLY	NEW YORK	4
473	22421	0	NO	14	<= 34 YEARS	MORE THAN 12 YEARS, NON-COLLEGE GRAD	6TH TO 8TH GRADE	ABOVE POVERTY > $75K	ENGLISH	MARRIED	NON-HISPANIC WHITE ONLY	MALE	2	MIXED	ALL PROVIDERS	SOME BUT POSSIBLY OR DEFINITELY NOT ALL PROVIDERS	0	PRIVATE INSURANCE ONLY	KANSAS	2
474	36771	0	NO	14	>= 45 YEARS	COLLEGE GRADUATE	6TH TO 8TH GRADE	ABOVE POVERTY > $75K	ENGLISH	MARRIED	NON-HISPANIC WHITE ONLY	MALE	2	ALL PUBLIC FACILITIES	ALL PROVIDERS	SOME BUT POSSIBLY OR DEFINITELY NOT ALL PROVIDERS	0	PRIVATE INSURANCE ONLY	KANSAS	2
475	23280	0	NO	14	>= 45 YEARS	COLLEGE GRADUATE	6TH TO 8TH GRADE	ABOVE POVERTY > $75K	ENGLISH	MARRIED	NON-HISPANIC WHITE ONLY	MALE	3/3+	ALL PRIVATE FACILITIES	ALL PROVIDERS	ALL PROVIDERS	1	PRIVATE INSURANCE ONLY	VIRGINIA	4
476	24859	0	NO	16	>= 45 YEARS	COLLEGE GRADUATE	9TH TO 12TH GRADE	ABOVE POVERTY <= $75K	ENGLISH	MARRIED	NON-HISPANIC WHITE ONLY	FEMALE	0-1	ALL PRIVATE FACILITIES	ALL PROVIDERS	ALL PROVIDERS	0	PRIVATE INSURANCE ONLY	NEBRASKA	3
477	28206	0	NO	13	>= 45 YEARS	12 YEARS	6TH TO 8TH GRADE	ABOVE POVERTY <= $75K	ENGLISH	MARRIED	NON-HISPANIC WHITE ONLY	MALE	2	ALL PRIVATE FACILITIES	NO PROVIDERS	ALL PROVIDERS	0	PRIVATE INSURANCE ONLY	CONNECTICUT	4
478	38913	0	NO	14	>= 45 YEARS	COLLEGE GRADUATE	6TH TO 8TH GRADE	ABOVE POVERTY > $75K	ENGLISH	MARRIED	NON-HISPANIC WHITE ONLY	MALE	0-1	ALL PRIVATE FACILITIES	NO PROVIDERS	NO PROVIDERS	0	PRIVATE INSURANCE ONLY	DISTRICT OF COLUMBIA	4
479	32313	0	NO	17	>= 45 YEARS	COLLEGE GRADUATE	9TH TO 12TH GRADE	ABOVE POVERTY > $75K	ENGLISH	MARRIED	NON-HISPANIC WHITE ONLY	MALE	0-1	ALL PRIVATE FACILITIES	NO PROVIDERS	ALL PROVIDERS	0	PRIVATE INSURANCE ONLY	SOUTH CAROLINA	1
480	38984	0	NO	14	>= 45 YEARS	COLLEGE GRADUATE	6TH TO 8TH GRADE	ABOVE POVERTY > $75K	ENGLISH	MARRIED	NON-HISPANIC WHITE ONLY	MALE	2	MIXED	SOME BUT POSSIBLY OR DEFINITELY NOT ALL PROVIDERS	SOME BUT POSSIBLY OR DEFINITELY NOT ALL PROVIDERS	0	PRIVATE INSURANCE ONLY	WEST VIRGINIA	2
481	19508	0	NO	17	>= 45 YEARS	COLLEGE GRADUATE	9TH TO 12TH GRADE	ABOVE POVERTY > $75K	ENGLISH	MARRIED	NON-HISPANIC WHITE ONLY	MALE	0-1	ALL PRIVATE FACILITIES	ALL PROVIDERS	ALL PROVIDERS	0	PRIVATE INSURANCE ONLY	FLORIDA	3
482	22367	0	YES	17	>= 45 YEARS	MORE THAN 12 YEARS, NON-COLLEGE GRAD	9TH TO 12TH GRADE	BELOW POVERTY	ENGLISH	MARRIED	NON-HISPANIC WHITE ONLY	MALE	0-1	ALL PRIVATE FACILITIES	ALL PROVIDERS	ALL PROVIDERS	0	ANY MEDICAID	NEW YORK	4
483	22886	0	NO	13	>= 45 YEARS	COLLEGE GRADUATE	6TH TO 8TH GRADE	ABOVE POVERTY > $75K	ENGLISH	MARRIED	NON-HISPANIC WHITE ONLY	FEMALE	2	ALL PRIVATE FACILITIES	SOME BUT POSSIBLY OR DEFINITELY NOT ALL PROVIDERS	ALL PROVIDERS	1	PRIVATE INSURANCE ONLY	NORTH CAROLINA	2
484	13155	0	NO	13	>= 45 YEARS	LESS THAN 12 YEARS	6TH TO 8TH GRADE	BELOW POVERTY	SPANISH	MARRIED	HISPANIC	FEMALE	0-1	ALL PRIVATE FACILITIES	ALL PROVIDERS	ALL PROVIDERS	0	ANY MEDICAID	NEVADA	2
485	25444	0	NO	17	>= 45 YEARS	MORE THAN 12 YEARS, NON-COLLEGE GRAD	9TH TO 12TH GRADE	ABOVE POVERTY > $75K	ENGLISH	MARRIED	NON-HISPANIC WHITE ONLY	MALE	0-1	ALL PRIVATE FACILITIES	NO PROVIDERS	ALL PROVIDERS	0	PRIVATE INSURANCE ONLY	NEW HAMPSHIRE	3
486	23831	0	YES	13	<= 34 YEARS	MORE THAN 12 YEARS, NON-COLLEGE GRAD	6TH TO 8TH GRADE	BELOW POVERTY	ENGLISH	MARRIED	NON-HISPANIC WHITE ONLY	FEMALE	0-1	ALL PRIVATE FACILITIES	ALL PROVIDERS	ALL PROVIDERS	0	ANY MEDICAID	KENTUCKY	2
487	5333	0	YES	14	>= 45 YEARS	COLLEGE GRADUATE	9TH TO 12TH GRADE	ABOVE POVERTY > $75K	ENGLISH	MARRIED	NON-HISPANIC WHITE ONLY	MALE	0-1	ALL PRIVATE FACILITIES	NO PROVIDERS	ALL PROVIDERS	1	ANY MEDICAID	ILLINOIS	3
488	4382	0	NO	13	>= 45 YEARS	12 YEARS	6TH TO 8TH GRADE	BELOW POVERTY	ENGLISH	NEVER MARRIED/WIDOWED/DIVORCED/SEPARATED/DECEASED/LIVING WITH PARTNER	NON-HISPANIC BLACK ONLY	FEMALE	0-1	MIXED	ALL PROVIDERS	ALL PROVIDERS	0	ANY MEDICAID	LOUISIANA	1
489	5734	0	NO	17	>= 45 YEARS	COLLEGE GRADUATE	9TH TO 12TH GRADE	ABOVE POVERTY <= $75K	ENGLISH	MARRIED	NON-HISPANIC OTHER + MULTIPLE RACE	FEMALE	2	ALL PRIVATE FACILITIES	ALL PROVIDERS	ALL PROVIDERS	0	PRIVATE INSURANCE ONLY	HAWAII	4
490	33415	0	NO	15	35 TO 44 YEARS	COLLEGE GRADUATE	9TH TO 12TH GRADE	ABOVE POVERTY <= $75K	ENGLISH	MARRIED	NON-HISPANIC WHITE ONLY	MALE	3/3+	ALL PRIVATE FACILITIES	ALL PROVIDERS	ALL PROVIDERS	0	PRIVATE INSURANCE ONLY	LOUISIANA	1
491	37558	0	NO	13	>= 45 YEARS	COLLEGE GRADUATE	6TH TO 8TH GRADE	ABOVE POVERTY <= $75K	ENGLISH	MARRIED	NON-HISPANIC WHITE ONLY	FEMALE	3/3+	MIXED	ALL PROVIDERS	ALL PROVIDERS	0	PRIVATE INSURANCE ONLY	ALASKA	2
492	38281	0	NO	16	>= 45 YEARS	COLLEGE GRADUATE	9TH TO 12TH GRADE	ABOVE POVERTY <= $75K	ENGLISH	MARRIED	HISPANIC	MALE	0-1	ALL PRIVATE FACILITIES	ALL PROVIDERS	ALL PROVIDERS	0	ANY MEDICAID	HAWAII	4
493	11946	0		15	35 TO 44 YEARS	MORE THAN 12 YEARS, NON-COLLEGE GRAD	9TH TO 12TH GRADE		ENGLISH	NEVER MARRIED/WIDOWED/DIVORCED/SEPARATED/DECEASED/LIVING WITH PARTNER	NON-HISPANIC WHITE ONLY	MALE	0-1	ALL HOSPITAL FACILITIES	ALL PROVIDERS	ALL PROVIDERS	0	ANY MEDICAID	INDIANA	1
494	18833	0	NO	16	35 TO 44 YEARS	LESS THAN 12 YEARS	9TH TO 12TH GRADE	BELOW POVERTY	SPANISH	MARRIED	HISPANIC	FEMALE	0-1	ALL HOSPITAL FACILITIES	ALL PROVIDERS	ALL PROVIDERS	0	PRIVATE INSURANCE ONLY	OREGON	3
495	24428	0	NO	13	>= 45 YEARS	MORE THAN 12 YEARS, NON-COLLEGE GRAD	6TH TO 8TH GRADE	ABOVE POVERTY <= $75K	ENGLISH	MARRIED	NON-HISPANIC WHITE ONLY	FEMALE	0-1	MIXED	ALL PROVIDERS	ALL PROVIDERS	0	ANY MEDICAID	ARIZONA	2
496	33017	0	YES	14	>= 45 YEARS	COLLEGE GRADUATE	9TH TO 12TH GRADE	ABOVE POVERTY > $75K	ENGLISH	MARRIED	NON-HISPANIC BLACK ONLY	MALE	2	ALL PRIVATE FACILITIES	SOME BUT POSSIBLY OR DEFINITELY NOT ALL PROVIDERS	NO PROVIDERS	0	PRIVATE INSURANCE ONLY	ALABAMA	1
497	18782	0	NO	14	35 TO 44 YEARS	MORE THAN 12 YEARS, NON-COLLEGE GRAD	6TH TO 8TH GRADE	ABOVE POVERTY <= $75K	ENGLISH	NEVER MARRIED/WIDOWED/DIVORCED/SEPARATED/DECEASED/LIVING WITH PARTNER	HISPANIC	MALE	0-1	ALL STD/SCHOOL/TEEN CLINICS OR OTHER FACILITIES	ALL PROVIDERS	NO PROVIDERS	0	OTHER INSURANCE	TEXAS	2
498	38139	0	NO	17	>= 45 YEARS	MORE THAN 12 YEARS, NON-COLLEGE GRAD	9TH TO 12TH GRADE	ABOVE POVERTY > $75K	ENGLISH	MARRIED	NON-HISPANIC WHITE ONLY	FEMALE	0-1	ALL PRIVATE FACILITIES	ALL PROVIDERS	ALL PROVIDERS	0	PRIVATE INSURANCE ONLY	NEW YORK	4
499	13701	0	YES	13	35 TO 44 YEARS	COLLEGE GRADUATE	6TH TO 8TH GRADE	ABOVE POVERTY <= $75K	ENGLISH	NEVER MARRIED/WIDOWED/DIVORCED/SEPARATED/DECEASED/LIVING WITH PARTNER	NON-HISPANIC OTHER + MULTIPLE RACE	MALE	2	ALL HOSPITAL FACILITIES	SOME BUT POSSIBLY OR DEFINITELY NOT ALL PROVIDERS	SOME BUT POSSIBLY OR DEFINITELY NOT ALL PROVIDERS	2	ANY MEDICAID	IOWA	3
500	1401	0	NO	13	35 TO 44 YEARS	LESS THAN 12 YEARS	6TH TO 8TH GRADE	ABOVE POVERTY <= $75K	ENGLISH	NEVER MARRIED/WIDOWED/DIVORCED/SEPARATED/DECEASED/LIVING WITH PARTNER	HISPANIC	MALE	0-1	ALL PRIVATE FACILITIES	ALL PROVIDERS	ALL PROVIDERS	1	ANY MEDICAID	RHODE ISLAND	4
501	4350	0	YES	14	>= 45 YEARS	COLLEGE GRADUATE	6TH TO 8TH GRADE	ABOVE POVERTY > $75K	ENGLISH	MARRIED	NON-HISPANIC WHITE ONLY	MALE	3/3+	ALL STD/SCHOOL/TEEN CLINICS OR OTHER FACILITIES			1	OTHER INSURANCE	VIRGINIA	4
502	37544	0	YES	15	>= 45 YEARS	COLLEGE GRADUATE	9TH TO 12TH GRADE	ABOVE POVERTY > $75K	ENGLISH	MARRIED	NON-HISPANIC WHITE ONLY	MALE	0-1	ALL PRIVATE FACILITIES	ALL PROVIDERS	NO PROVIDERS	0	PRIVATE INSURANCE ONLY	DELAWARE	3
503	31035	0	YES	17	35 TO 44 YEARS	MORE THAN 12 YEARS, NON-COLLEGE GRAD	9TH TO 12TH GRADE	BELOW POVERTY	ENGLISH	MARRIED	NON-HISPANIC WHITE ONLY	MALE	0-1	ALL PUBLIC FACILITIES	ALL PROVIDERS	ALL PROVIDERS	0	ANY MEDICAID	VERMONT	4
504	7256	0	NO	13	>= 45 YEARS	MORE THAN 12 YEARS, NON-COLLEGE GRAD	6TH TO 8TH GRADE	ABOVE POVERTY > $75K	ENGLISH	MARRIED	NON-HISPANIC WHITE ONLY	MALE	0-1	ALL PRIVATE FACILITIES	NO PROVIDERS	ALL PROVIDERS	2	PRIVATE INSURANCE ONLY	OHIO	2
505	22242	0	NO	14	>= 45 YEARS	COLLEGE GRADUATE	9TH TO 12TH GRADE	ABOVE POVERTY > $75K	ENGLISH	MARRIED	NON-HISPANIC WHITE ONLY	FEMALE	0-1	ALL PRIVATE FACILITIES	ALL PROVIDERS	ALL PROVIDERS	1	PRIVATE INSURANCE ONLY	KANSAS	2
506	30071	0	NO	14	35 TO 44 YEARS	MORE THAN 12 YEARS, NON-COLLEGE GRAD	6TH TO 8TH GRADE	ABOVE POVERTY > $75K	ENGLISH	MARRIED	NON-HISPANIC WHITE ONLY	FEMALE	0-1	MIXED	NO PROVIDERS	ALL PROVIDERS	0	ANY MEDICAID	NEW HAMPSHIRE	3
507	24024	0	NO	14	35 TO 44 YEARS	MORE THAN 12 YEARS, NON-COLLEGE GRAD	9TH TO 12TH GRADE	ABOVE POVERTY <= $75K	ENGLISH	MARRIED	NON-HISPANIC WHITE ONLY	FEMALE	2	MIXED	ALL PROVIDERS	ALL PROVIDERS	2	PRIVATE INSURANCE ONLY	NORTH DAKOTA	1
508	41035	0	YES	14	>= 45 YEARS	MORE THAN 12 YEARS, NON-COLLEGE GRAD	6TH TO 8TH GRADE	ABOVE POVERTY > $75K	ENGLISH	MARRIED	NON-HISPANIC WHITE ONLY	MALE	2	MIXED			2	PRIVATE INSURANCE ONLY	OHIO	2
509	28903	0	NO	13	35 TO 44 YEARS	12 YEARS	6TH TO 8TH GRADE	BELOW POVERTY	ENGLISH	NEVER MARRIED/WIDOWED/DIVORCED/SEPARATED/DECEASED/LIVING WITH PARTNER	NON-HISPANIC OTHER + MULTIPLE RACE	MALE	0-1	ALL HOSPITAL FACILITIES	ALL PROVIDERS	ALL PROVIDERS	0	ANY MEDICAID	IOWA	3
510	423	0	NO	13	35 TO 44 YEARS	COLLEGE GRADUATE	6TH TO 8TH GRADE	ABOVE POVERTY > $75K	ENGLISH	MARRIED	NON-HISPANIC WHITE ONLY	MALE	2	MIXED		ALL PROVIDERS	0	PRIVATE INSURANCE ONLY	NEW HAMPSHIRE	3
511	17196	0	NO	15	<= 34 YEARS	12 YEARS	9TH TO 12TH GRADE	BELOW POVERTY	ENGLISH	MARRIED	HISPANIC	FEMALE	2	ALL PRIVATE FACILITIES	ALL PROVIDERS	ALL PROVIDERS	1	OTHER INSURANCE	ALABAMA	1
512	37096	0	NO	15	>= 45 YEARS	COLLEGE GRADUATE	6TH TO 8TH GRADE	ABOVE POVERTY <= $75K	ENGLISH	MARRIED	NON-HISPANIC OTHER + MULTIPLE RACE	FEMALE	0-1	ALL PRIVATE FACILITIES	ALL PROVIDERS	ALL PROVIDERS	0	PRIVATE INSURANCE ONLY	GEORGIA	1
513	31409	0	NO	15	>= 45 YEARS	COLLEGE GRADUATE	9TH TO 12TH GRADE	ABOVE POVERTY <= $75K	ENGLISH	MARRIED	NON-HISPANIC WHITE ONLY	MALE	3/3+	MIXED	ALL PROVIDERS	SOME BUT POSSIBLY OR DEFINITELY NOT ALL PROVIDERS	1	PRIVATE INSURANCE ONLY	NORTH CAROLINA	2
514	42468	0	YES	16	>= 45 YEARS	12 YEARS	9TH TO 12TH GRADE	BELOW POVERTY	OTHER	MARRIED	NON-HISPANIC OTHER + MULTIPLE RACE	MALE	0-1	ALL HOSPITAL FACILITIES		NO PROVIDERS	0	ANY MEDICAID	COLORADO	3
515	17485	0	NO	15	>= 45 YEARS	COLLEGE GRADUATE	9TH TO 12TH GRADE	ABOVE POVERTY > $75K	ENGLISH	MARRIED	NON-HISPANIC WHITE ONLY	MALE	0-1	ALL PRIVATE FACILITIES	ALL PROVIDERS	ALL PROVIDERS	0	PRIVATE INSURANCE ONLY	DELAWARE	3
516	1702	0	NO	13	>= 45 YEARS	COLLEGE GRADUATE	6TH TO 8TH GRADE	ABOVE POVERTY > $75K	ENGLISH	MARRIED	NON-HISPANIC WHITE ONLY	FEMALE	0-1	ALL HOSPITAL FACILITIES	NO PROVIDERS	NO PROVIDERS	3	PRIVATE INSURANCE ONLY	NEW HAMPSHIRE	3
517	8294	0	NO	13	<= 34 YEARS	12 YEARS	6TH TO 8TH GRADE	ABOVE POVERTY > $75K	ENGLISH	NEVER MARRIED/WIDOWED/DIVORCED/SEPARATED/DECEASED/LIVING WITH PARTNER	NON-HISPANIC WHITE ONLY	MALE	2	ALL PUBLIC FACILITIES	ALL PROVIDERS	ALL PROVIDERS	0	PRIVATE INSURANCE ONLY	MISSOURI	1
518	19097	0	NO	16	35 TO 44 YEARS	12 YEARS	9TH TO 12TH GRADE	BELOW POVERTY	ENGLISH	MARRIED	NON-HISPANIC WHITE ONLY	MALE	0-1	ALL PRIVATE FACILITIES	ALL PROVIDERS	ALL PROVIDERS	0	PRIVATE INSURANCE ONLY	WASHINGTON	4
519	25682	0	NO	13	35 TO 44 YEARS	LESS THAN 12 YEARS	6TH TO 8TH GRADE	BELOW POVERTY	SPANISH	MARRIED	HISPANIC	MALE	3/3+	ALL STD/SCHOOL/TEEN CLINICS OR OTHER FACILITIES			3	ANY MEDICAID	NEVADA	2
520	26867	0	YES	15	>= 45 YEARS	COLLEGE GRADUATE	9TH TO 12TH GRADE	ABOVE POVERTY > $75K	ENGLISH	MARRIED	NON-HISPANIC OTHER + MULTIPLE RACE	FEMALE	0-1	ALL PRIVATE FACILITIES	NO PROVIDERS	ALL PROVIDERS	1	PRIVATE INSURANCE ONLY	MARYLAND	4
521	23214	0	NO	13	<= 34 YEARS	MORE THAN 12 YEARS, NON-COLLEGE GRAD	6TH TO 8TH GRADE	ABOVE POVERTY > $75K	ENGLISH	MARRIED	NON-HISPANIC OTHER + MULTIPLE RACE	FEMALE	0-1	ALL PRIVATE FACILITIES	ALL PROVIDERS	ALL PROVIDERS	1	PRIVATE INSURANCE ONLY	ALASKA	2
522	40222	0	YES	17	>= 45 YEARS	12 YEARS	9TH TO 12TH GRADE	ABOVE POVERTY > $75K	ENGLISH	MARRIED	NON-HISPANIC WHITE ONLY	MALE	0-1	ALL PRIVATE FACILITIES	ALL PROVIDERS	ALL PROVIDERS	0	PRIVATE INSURANCE ONLY	NEW YORK	4
523	8444	0	NO	14	>= 45 YEARS	MORE THAN 12 YEARS, NON-COLLEGE GRAD	6TH TO 8TH GRADE	ABOVE POVERTY <= $75K	ENGLISH	MARRIED	NON-HISPANIC WHITE ONLY	FEMALE	0-1	ALL PUBLIC FACILITIES	ALL PROVIDERS	ALL PROVIDERS	2	PRIVATE INSURANCE ONLY	NORTH DAKOTA	1
524	6621	0	NO	13	>= 45 YEARS	COLLEGE GRADUATE	6TH TO 8TH GRADE	ABOVE POVERTY > $75K	ENGLISH	MARRIED	NON-HISPANIC WHITE ONLY	MALE	0-1	ALL PRIVATE FACILITIES		ALL PROVIDERS	2	PRIVATE INSURANCE ONLY	CONNECTICUT	4
525	25927	0	NO	14	>= 45 YEARS	COLLEGE GRADUATE	6TH TO 8TH GRADE	ABOVE POVERTY > $75K	ENGLISH	MARRIED	NON-HISPANIC WHITE ONLY	MALE	3/3+	ALL PUBLIC FACILITIES	ALL PROVIDERS	SOME BUT POSSIBLY OR DEFINITELY NOT ALL PROVIDERS	0	PRIVATE INSURANCE ONLY	KENTUCKY	2
526	2126	0	NO	13	>= 45 YEARS	COLLEGE GRADUATE	6TH TO 8TH GRADE	ABOVE POVERTY > $75K	ENGLISH	NEVER MARRIED/WIDOWED/DIVORCED/SEPARATED/DECEASED/LIVING WITH PARTNER	NON-HISPANIC BLACK ONLY	MALE	0-1	ALL PRIVATE FACILITIES		NO PROVIDERS	3	OTHER INSURANCE	VIRGINIA	4
527	13883	0	YES	17	35 TO 44 YEARS	COLLEGE GRADUATE	9TH TO 12TH GRADE	ABOVE POVERTY > $75K	ENGLISH	MARRIED	NON-HISPANIC WHITE ONLY	MALE	0-1	ALL HOSPITAL FACILITIES	ALL PROVIDERS	ALL PROVIDERS	0	PRIVATE INSURANCE ONLY	SOUTH DAKOTA	2
528	9569	0	NO	16	>= 45 YEARS	COLLEGE GRADUATE	9TH TO 12TH GRADE	ABOVE POVERTY > $75K	ENGLISH	MARRIED	NON-HISPANIC WHITE ONLY	FEMALE	0-1	ALL HOSPITAL FACILITIES	ALL PROVIDERS	ALL PROVIDERS	0	PRIVATE INSURANCE ONLY	VERMONT	4
529	15778	0	NO	16	35 TO 44 YEARS	MORE THAN 12 YEARS, NON-COLLEGE GRAD	9TH TO 12TH GRADE		ENGLISH	MARRIED	NON-HISPANIC WHITE ONLY	FEMALE	0-1	ALL PRIVATE FACILITIES		NO PROVIDERS	0	PRIVATE INSURANCE ONLY	ALABAMA	1
530	13530	0	NO	14	>= 45 YEARS	COLLEGE GRADUATE	9TH TO 12TH GRADE		ENGLISH	NEVER MARRIED/WIDOWED/DIVORCED/SEPARATED/DECEASED/LIVING WITH PARTNER	NON-HISPANIC OTHER + MULTIPLE RACE	MALE	0-1				0	PRIVATE INSURANCE ONLY	MONTANA	1
531	505	0	YES	17	35 TO 44 YEARS	LESS THAN 12 YEARS	9TH TO 12TH GRADE	BELOW POVERTY	ENGLISH	NEVER MARRIED/WIDOWED/DIVORCED/SEPARATED/DECEASED/LIVING WITH PARTNER	NON-HISPANIC BLACK ONLY	FEMALE	0-1	ALL PUBLIC FACILITIES	ALL PROVIDERS	ALL PROVIDERS	0	ANY MEDICAID	TEXAS	2
532	31462	0	NO	16	>= 45 YEARS	COLLEGE GRADUATE	9TH TO 12TH GRADE	ABOVE POVERTY > $75K	ENGLISH	MARRIED	NON-HISPANIC WHITE ONLY	MALE	0-1	ALL HOSPITAL FACILITIES		ALL PROVIDERS	2	PRIVATE INSURANCE ONLY	ILLINOIS	3
533	40447	0	YES	16	>= 45 YEARS	MORE THAN 12 YEARS, NON-COLLEGE GRAD	9TH TO 12TH GRADE	ABOVE POVERTY > $75K	ENGLISH	MARRIED	NON-HISPANIC WHITE ONLY	MALE	2	ALL PRIVATE FACILITIES	NO PROVIDERS	ALL PROVIDERS	0	PRIVATE INSURANCE ONLY	TEXAS	2
534	41755	0	YES	14	35 TO 44 YEARS	COLLEGE GRADUATE	9TH TO 12TH GRADE	ABOVE POVERTY > $75K	ENGLISH	MARRIED	NON-HISPANIC WHITE ONLY	MALE	2	ALL PRIVATE FACILITIES	SOME BUT POSSIBLY OR DEFINITELY NOT ALL PROVIDERS	SOME BUT POSSIBLY OR DEFINITELY NOT ALL PROVIDERS	1	PRIVATE INSURANCE ONLY	ALABAMA	1
535	27775	0	NO	14	35 TO 44 YEARS	COLLEGE GRADUATE	9TH TO 12TH GRADE	ABOVE POVERTY > $75K	ENGLISH	MARRIED	NON-HISPANIC WHITE ONLY	FEMALE	0-1	ALL HOSPITAL FACILITIES	ALL PROVIDERS	ALL PROVIDERS	1	PRIVATE INSURANCE ONLY	NEVADA	2
536	2655	0	NO	14	35 TO 44 YEARS	12 YEARS	6TH TO 8TH GRADE	ABOVE POVERTY <= $75K	ENGLISH	MARRIED	HISPANIC	MALE	0-1	ALL PRIVATE FACILITIES	ALL PROVIDERS	ALL PROVIDERS	2	ANY MEDICAID	TEXAS	2
537	16905	0	NO	14	>= 45 YEARS	COLLEGE GRADUATE	6TH TO 8TH GRADE	ABOVE POVERTY > $75K	ENGLISH	MARRIED	NON-HISPANIC WHITE ONLY	MALE	2	ALL PRIVATE FACILITIES	ALL PROVIDERS	NO PROVIDERS	0	PRIVATE INSURANCE ONLY	ALABAMA	1
538	3679	0	NO	17	>= 45 YEARS	COLLEGE GRADUATE	9TH TO 12TH GRADE	ABOVE POVERTY > $75K	ENGLISH	NEVER MARRIED/WIDOWED/DIVORCED/SEPARATED/DECEASED/LIVING WITH PARTNER	NON-HISPANIC WHITE ONLY	FEMALE	0-1	ALL STD/SCHOOL/TEEN CLINICS OR OTHER FACILITIES			0	PRIVATE INSURANCE ONLY	WEST VIRGINIA	2
539	31956	0	NO	13	>= 45 YEARS	COLLEGE GRADUATE	6TH TO 8TH GRADE	ABOVE POVERTY > $75K	ENGLISH	MARRIED	NON-HISPANIC WHITE ONLY	FEMALE	0-1	ALL PRIVATE FACILITIES	ALL PROVIDERS	NO PROVIDERS	1	PRIVATE INSURANCE ONLY	TEXAS	2
540	21241	0	NO	16	>= 45 YEARS	COLLEGE GRADUATE	9TH TO 12TH GRADE	ABOVE POVERTY > $75K	ENGLISH	NEVER MARRIED/WIDOWED/DIVORCED/SEPARATED/DECEASED/LIVING WITH PARTNER	NON-HISPANIC WHITE ONLY	MALE	3/3+	MIXED	SOME BUT POSSIBLY OR DEFINITELY NOT ALL PROVIDERS	SOME BUT POSSIBLY OR DEFINITELY NOT ALL PROVIDERS	0	PRIVATE INSURANCE ONLY	MINNESOTA	3
541	29250	0	NO	13	35 TO 44 YEARS	COLLEGE GRADUATE	6TH TO 8TH GRADE	ABOVE POVERTY > $75K	ENGLISH	MARRIED	NON-HISPANIC WHITE ONLY	MALE	0-1	ALL HOSPITAL FACILITIES		ALL PROVIDERS	0	PRIVATE INSURANCE ONLY	KENTUCKY	2
542	31486	0	NO	14	<= 34 YEARS	COLLEGE GRADUATE	6TH TO 8TH GRADE	ABOVE POVERTY <= $75K	ENGLISH	NEVER MARRIED/WIDOWED/DIVORCED/SEPARATED/DECEASED/LIVING WITH PARTNER	NON-HISPANIC WHITE ONLY	FEMALE	0-1	ALL HOSPITAL FACILITIES	ALL PROVIDERS	ALL PROVIDERS	0	PRIVATE INSURANCE ONLY	KANSAS	2
543	41908	0	NO	17	>= 45 YEARS	COLLEGE GRADUATE	9TH TO 12TH GRADE	ABOVE POVERTY > $75K	ENGLISH	MARRIED	NON-HISPANIC WHITE ONLY	MALE	3/3+	MIXED	SOME BUT POSSIBLY OR DEFINITELY NOT ALL PROVIDERS	SOME BUT POSSIBLY OR DEFINITELY NOT ALL PROVIDERS	0	PRIVATE INSURANCE ONLY	WEST VIRGINIA	2
544	3660	0	NO	14	>= 45 YEARS	COLLEGE GRADUATE	9TH TO 12TH GRADE	ABOVE POVERTY > $75K	ENGLISH	MARRIED	NON-HISPANIC OTHER + MULTIPLE RACE	FEMALE	0-1	MIXED	NO PROVIDERS	ALL PROVIDERS	1	PRIVATE INSURANCE ONLY	NEW HAMPSHIRE	3
545	42393	0	NO	16	35 TO 44 YEARS	12 YEARS	9TH TO 12TH GRADE	ABOVE POVERTY <= $75K	ENGLISH	NEVER MARRIED/WIDOWED/DIVORCED/SEPARATED/DECEASED/LIVING WITH PARTNER	NON-HISPANIC WHITE ONLY	MALE	2	MIXED	ALL PROVIDERS	ALL PROVIDERS	1	ANY MEDICAID	OHIO	2
546	22840	0	YES	16	>= 45 YEARS	COLLEGE GRADUATE	9TH TO 12TH GRADE	ABOVE POVERTY > $75K	ENGLISH	MARRIED	NON-HISPANIC WHITE ONLY	FEMALE	0-1	ALL PRIVATE FACILITIES	ALL PROVIDERS	ALL PROVIDERS	0	PRIVATE INSURANCE ONLY	NEW YORK	4
547	11096	0	NO	16	>= 45 YEARS	COLLEGE GRADUATE	9TH TO 12TH GRADE	ABOVE POVERTY > $75K	ENGLISH	MARRIED	NON-HISPANIC WHITE ONLY	FEMALE	0-1	ALL PRIVATE FACILITIES	NO PROVIDERS	ALL PROVIDERS	0	PRIVATE INSURANCE ONLY	TENNESSEE	1
548	31345	0	NO	13	>= 45 YEARS	LESS THAN 12 YEARS	6TH TO 8TH GRADE	BELOW POVERTY	SPANISH	MARRIED	HISPANIC	FEMALE	0-1	ALL PUBLIC FACILITIES	ALL PROVIDERS	ALL PROVIDERS	1	ANY MEDICAID	TENNESSEE	1
549	12721	0	NO	16	>= 45 YEARS	12 YEARS	HS GRAD/GED COMPLETED/ENROLLED IN GED PROGRAM	BELOW POVERTY	ENGLISH	MARRIED	NON-HISPANIC WHITE ONLY	FEMALE	2	MIXED	SOME BUT POSSIBLY OR DEFINITELY NOT ALL PROVIDERS	ALL PROVIDERS	0	ANY MEDICAID	GEORGIA	1
550	20741	0	NO	13	35 TO 44 YEARS	MORE THAN 12 YEARS, NON-COLLEGE GRAD	6TH TO 8TH GRADE	ABOVE POVERTY <= $75K	ENGLISH	MARRIED	NON-HISPANIC WHITE ONLY	FEMALE	2	MIXED	SOME BUT POSSIBLY OR DEFINITELY NOT ALL PROVIDERS	ALL PROVIDERS	2	PRIVATE INSURANCE ONLY	NORTH DAKOTA	1
551	22384	0	NO	14	>= 45 YEARS	COLLEGE GRADUATE	9TH TO 12TH GRADE	ABOVE POVERTY > $75K	ENGLISH	MARRIED	NON-HISPANIC OTHER + MULTIPLE RACE	FEMALE	0-1	ALL PRIVATE FACILITIES		ALL PROVIDERS	1	PRIVATE INSURANCE ONLY	CONNECTICUT	4
552	5370	0	YES	14	35 TO 44 YEARS	COLLEGE GRADUATE	6TH TO 8TH GRADE	ABOVE POVERTY <= $75K	ENGLISH	MARRIED	NON-HISPANIC WHITE ONLY	FEMALE	0-1	ALL PRIVATE FACILITIES	ALL PROVIDERS	ALL PROVIDERS	1	PRIVATE INSURANCE ONLY	DELAWARE	3
553	30309	0	NO	14	>= 45 YEARS	MORE THAN 12 YEARS, NON-COLLEGE GRAD	9TH TO 12TH GRADE	ABOVE POVERTY > $75K	ENGLISH	MARRIED	NON-HISPANIC WHITE ONLY	MALE	0-1	ALL PRIVATE FACILITIES	ALL PROVIDERS	ALL PROVIDERS	1	PRIVATE INSURANCE ONLY	CONNECTICUT	4
554	2347	0	NO	15	>= 45 YEARS	COLLEGE GRADUATE	9TH TO 12TH GRADE	ABOVE POVERTY <= $75K	ENGLISH	NEVER MARRIED/WIDOWED/DIVORCED/SEPARATED/DECEASED/LIVING WITH PARTNER	NON-HISPANIC WHITE ONLY	MALE	0-1	ALL HOSPITAL FACILITIES	ALL PROVIDERS	ALL PROVIDERS	0	PRIVATE INSURANCE ONLY	NORTH CAROLINA	2
555	4669	0	NO	15	35 TO 44 YEARS	COLLEGE GRADUATE	9TH TO 12TH GRADE	ABOVE POVERTY > $75K	ENGLISH	MARRIED	NON-HISPANIC WHITE ONLY	FEMALE	0-1	ALL PRIVATE FACILITIES	ALL PROVIDERS	ALL PROVIDERS	0	PRIVATE INSURANCE ONLY	MINNESOTA	3
556	27149	0	YES	17	35 TO 44 YEARS	LESS THAN 12 YEARS	9TH TO 12TH GRADE	ABOVE POVERTY > $75K	ENGLISH	NEVER MARRIED/WIDOWED/DIVORCED/SEPARATED/DECEASED/LIVING WITH PARTNER	NON-HISPANIC WHITE ONLY	MALE	3/3+	ALL PUBLIC FACILITIES			0	PRIVATE INSURANCE ONLY	TENNESSEE	1
557	39393	0	NO	17	35 TO 44 YEARS	MORE THAN 12 YEARS, NON-COLLEGE GRAD	9TH TO 12TH GRADE	ABOVE POVERTY <= $75K	ENGLISH	MARRIED	NON-HISPANIC WHITE ONLY	MALE	3/3+	MIXED	ALL PROVIDERS	ALL PROVIDERS	0	PRIVATE INSURANCE ONLY	NEVADA	2
558	40945	0	NO	14	35 TO 44 YEARS	COLLEGE GRADUATE	6TH TO 8TH GRADE	ABOVE POVERTY > $75K	ENGLISH	MARRIED	NON-HISPANIC OTHER + MULTIPLE RACE	FEMALE	0-1	ALL PRIVATE FACILITIES	ALL PROVIDERS	ALL PROVIDERS	2	PRIVATE INSURANCE ONLY	MASSACHUSETTS	4
559	31034	0	YES	13	>= 45 YEARS	MORE THAN 12 YEARS, NON-COLLEGE GRAD	6TH TO 8TH GRADE	ABOVE POVERTY <= $75K	ENGLISH	MARRIED	NON-HISPANIC WHITE ONLY	MALE	0-1	ALL PRIVATE FACILITIES	ALL PROVIDERS	ALL PROVIDERS	0	ANY MEDICAID	MAINE	4
560	8221	0	NO	16	>= 45 YEARS	COLLEGE GRADUATE	9TH TO 12TH GRADE	ABOVE POVERTY > $75K	ENGLISH	MARRIED	NON-HISPANIC WHITE ONLY	MALE	0-1	ALL PRIVATE FACILITIES	ALL PROVIDERS	ALL PROVIDERS	0	PRIVATE INSURANCE ONLY	TEXAS	2
561	19333	0	NO	16	35 TO 44 YEARS	12 YEARS	9TH TO 12TH GRADE	ABOVE POVERTY <= $75K	ENGLISH	MARRIED	NON-HISPANIC WHITE ONLY	FEMALE	0-1	ALL PRIVATE FACILITIES	NO PROVIDERS	ALL PROVIDERS	0	PRIVATE INSURANCE ONLY	NEW HAMPSHIRE	3
562	7240	0	NO	16	>= 45 YEARS	COLLEGE GRADUATE	9TH TO 12TH GRADE	ABOVE POVERTY > $75K	ENGLISH	NEVER MARRIED/WIDOWED/DIVORCED/SEPARATED/DECEASED/LIVING WITH PARTNER	HISPANIC	FEMALE	0-1	ALL PUBLIC FACILITIES	ALL PROVIDERS	ALL PROVIDERS	0	OTHER INSURANCE	COLORADO	3
563	406	0	NO	17	>= 45 YEARS	COLLEGE GRADUATE	9TH TO 12TH GRADE	ABOVE POVERTY <= $75K	ENGLISH	NEVER MARRIED/WIDOWED/DIVORCED/SEPARATED/DECEASED/LIVING WITH PARTNER	HISPANIC	MALE	0-1	ALL PRIVATE FACILITIES			0	PRIVATE INSURANCE ONLY	SOUTH CAROLINA	1
564	30894	0	YES	15	>= 45 YEARS	12 YEARS	9TH TO 12TH GRADE	ABOVE POVERTY <= $75K	ENGLISH	MARRIED	NON-HISPANIC WHITE ONLY	FEMALE	0-1	ALL PUBLIC FACILITIES	ALL PROVIDERS	ALL PROVIDERS	0	ANY MEDICAID	OREGON	3
565	1486	0	YES	16	35 TO 44 YEARS	12 YEARS	9TH TO 12TH GRADE	ABOVE POVERTY <= $75K	ENGLISH	MARRIED	NON-HISPANIC WHITE ONLY	MALE	0-1	ALL PUBLIC FACILITIES	ALL PROVIDERS	ALL PROVIDERS	0	PRIVATE INSURANCE ONLY	MICHIGAN	2
566	8021	0	NO	13	>= 45 YEARS	12 YEARS	6TH TO 8TH GRADE	BELOW POVERTY	ENGLISH	MARRIED	NON-HISPANIC WHITE ONLY	FEMALE	0-1	ALL PRIVATE FACILITIES	ALL PROVIDERS	ALL PROVIDERS	1	ANY MEDICAID	VERMONT	4
567	38503	0	NO	13	35 TO 44 YEARS	COLLEGE GRADUATE	6TH TO 8TH GRADE	ABOVE POVERTY > $75K	ENGLISH	MARRIED	NON-HISPANIC WHITE ONLY	MALE	3/3+	MIXED			2	PRIVATE INSURANCE ONLY	KANSAS	2
568	33969	0	NO	14	>= 45 YEARS	12 YEARS	6TH TO 8TH GRADE	ABOVE POVERTY <= $75K	ENGLISH	NEVER MARRIED/WIDOWED/DIVORCED/SEPARATED/DECEASED/LIVING WITH PARTNER	NON-HISPANIC WHITE ONLY	FEMALE	2	MIXED	SOME BUT POSSIBLY OR DEFINITELY NOT ALL PROVIDERS	ALL PROVIDERS	0	ANY MEDICAID	ARIZONA	2
569	35897	0	NO	15	35 TO 44 YEARS	MORE THAN 12 YEARS, NON-COLLEGE GRAD	9TH TO 12TH GRADE	ABOVE POVERTY > $75K	ENGLISH	MARRIED	NON-HISPANIC WHITE ONLY	FEMALE	2	MIXED	ALL PROVIDERS	ALL PROVIDERS	0	PRIVATE INSURANCE ONLY	NORTH CAROLINA	2
570	737	0	NO	16	35 TO 44 YEARS	COLLEGE GRADUATE	9TH TO 12TH GRADE	ABOVE POVERTY > $75K	ENGLISH	MARRIED	NON-HISPANIC OTHER + MULTIPLE RACE	FEMALE	2	ALL PRIVATE FACILITIES	ALL PROVIDERS	ALL PROVIDERS	0	PRIVATE INSURANCE ONLY	VIRGINIA	4
571	36095	0	NO	14	>= 45 YEARS	MORE THAN 12 YEARS, NON-COLLEGE GRAD	6TH TO 8TH GRADE	ABOVE POVERTY > $75K	ENGLISH	MARRIED	NON-HISPANIC WHITE ONLY	MALE	0-1	ALL PUBLIC FACILITIES	ALL PROVIDERS	ALL PROVIDERS	0	PRIVATE INSURANCE ONLY	MISSISSIPPI	1
572	2663	0	NO	17	>= 45 YEARS	COLLEGE GRADUATE	9TH TO 12TH GRADE		ENGLISH	MARRIED	NON-HISPANIC WHITE ONLY	MALE	0-1	ALL PRIVATE FACILITIES	ALL PROVIDERS	ALL PROVIDERS	0	PRIVATE INSURANCE ONLY	WYOMING	1
573	36801	0	NO	14	>= 45 YEARS	COLLEGE GRADUATE	9TH TO 12TH GRADE	ABOVE POVERTY > $75K	ENGLISH	MARRIED	NON-HISPANIC WHITE ONLY	FEMALE	2	ALL PRIVATE FACILITIES	ALL PROVIDERS	ALL PROVIDERS	0	PRIVATE INSURANCE ONLY	MINNESOTA	3
574	39063	0	NO	14	>= 45 YEARS	MORE THAN 12 YEARS, NON-COLLEGE GRAD	6TH TO 8TH GRADE	ABOVE POVERTY > $75K	ENGLISH	MARRIED	NON-HISPANIC WHITE ONLY	MALE	0-1	ALL PRIVATE FACILITIES	ALL PROVIDERS	ALL PROVIDERS	0	PRIVATE INSURANCE ONLY	FLORIDA	3
575	16071	0	NO	15	35 TO 44 YEARS	MORE THAN 12 YEARS, NON-COLLEGE GRAD	9TH TO 12TH GRADE	ABOVE POVERTY > $75K	ENGLISH	MARRIED	NON-HISPANIC WHITE ONLY	FEMALE	0-1	ALL HOSPITAL FACILITIES	ALL PROVIDERS	ALL PROVIDERS	0	PRIVATE INSURANCE ONLY	MAINE	4
576	15767	0	NO	13	35 TO 44 YEARS	MORE THAN 12 YEARS, NON-COLLEGE GRAD	6TH TO 8TH GRADE	ABOVE POVERTY <= $75K	ENGLISH	MARRIED	NON-HISPANIC WHITE ONLY	FEMALE	0-1	ALL PRIVATE FACILITIES	ALL PROVIDERS	ALL PROVIDERS	0	PRIVATE INSURANCE ONLY	SOUTH DAKOTA	2
577	24691	0	NO	16	>= 45 YEARS	COLLEGE GRADUATE	9TH TO 12TH GRADE	ABOVE POVERTY > $75K	ENGLISH	MARRIED	NON-HISPANIC WHITE ONLY	MALE	2	ALL PRIVATE FACILITIES	NO PROVIDERS	NO PROVIDERS	0	PRIVATE INSURANCE ONLY	NEW JERSEY	4
578	39074	0	YES	15	35 TO 44 YEARS	LESS THAN 12 YEARS	6TH TO 8TH GRADE	BELOW POVERTY	ENGLISH	MARRIED	NON-HISPANIC WHITE ONLY	FEMALE	0-1	ALL PRIVATE FACILITIES	ALL PROVIDERS	NO PROVIDERS	1	ANY MEDICAID	GEORGIA	1
579	15494	0	YES	17	35 TO 44 YEARS	COLLEGE GRADUATE	9TH TO 12TH GRADE	ABOVE POVERTY > $75K	ENGLISH	MARRIED	NON-HISPANIC WHITE ONLY	MALE	3/3+	MIXED	ALL PROVIDERS	ALL PROVIDERS	0	PRIVATE INSURANCE ONLY	NEW MEXICO	3
580	26941	0	NO	17	>= 45 YEARS	LESS THAN 12 YEARS	9TH TO 12TH GRADE	ABOVE POVERTY <= $75K	ENGLISH	NEVER MARRIED/WIDOWED/DIVORCED/SEPARATED/DECEASED/LIVING WITH PARTNER	NON-HISPANIC BLACK ONLY	FEMALE	0-1	ALL PUBLIC FACILITIES	ALL PROVIDERS	ALL PROVIDERS	1	ANY MEDICAID	GEORGIA	1
581	40656	0	NO	17	>= 45 YEARS	COLLEGE GRADUATE	9TH TO 12TH GRADE	ABOVE POVERTY > $75K	ENGLISH	MARRIED	HISPANIC	FEMALE	2	ALL PRIVATE FACILITIES	ALL PROVIDERS	ALL PROVIDERS	0	PRIVATE INSURANCE ONLY	IOWA	3
582	19927	0	YES	17	35 TO 44 YEARS	LESS THAN 12 YEARS	9TH TO 12TH GRADE	ABOVE POVERTY <= $75K	ENGLISH	MARRIED	NON-HISPANIC WHITE ONLY	MALE	0-1	ALL PUBLIC FACILITIES	ALL PROVIDERS	ALL PROVIDERS	0	ANY MEDICAID	VERMONT	4
583	20351	0	NO	14	35 TO 44 YEARS	MORE THAN 12 YEARS, NON-COLLEGE GRAD	6TH TO 8TH GRADE	ABOVE POVERTY > $75K	ENGLISH	MARRIED	NON-HISPANIC WHITE ONLY	FEMALE	0-1	ALL PRIVATE FACILITIES	ALL PROVIDERS	NO PROVIDERS	2	PRIVATE INSURANCE ONLY	PENNSYLVANIA	3
584	22881	0	YES	15	>= 45 YEARS	COLLEGE GRADUATE	9TH TO 12TH GRADE	ABOVE POVERTY > $75K	ENGLISH	MARRIED	NON-HISPANIC WHITE ONLY	FEMALE	0-1	ALL PRIVATE FACILITIES	NO PROVIDERS	ALL PROVIDERS	0	PRIVATE INSURANCE ONLY	CONNECTICUT	4
585	30213	0	YES	17	>= 45 YEARS	COLLEGE GRADUATE	9TH TO 12TH GRADE	ABOVE POVERTY <= $75K	ENGLISH	MARRIED	NON-HISPANIC WHITE ONLY	MALE	0-1	ALL PUBLIC FACILITIES	ALL PROVIDERS	ALL PROVIDERS	0	PRIVATE INSURANCE ONLY	WYOMING	1
586	21191	0	NO	15	>= 45 YEARS	COLLEGE GRADUATE	9TH TO 12TH GRADE	ABOVE POVERTY > $75K	ENGLISH	MARRIED	NON-HISPANIC WHITE ONLY	FEMALE	3/3+	MIXED	ALL PROVIDERS	ALL PROVIDERS	0	PRIVATE INSURANCE ONLY	SOUTH CAROLINA	1
587	17807	0	NO	15	35 TO 44 YEARS	LESS THAN 12 YEARS	9TH TO 12TH GRADE	BELOW POVERTY	SPANISH	NEVER MARRIED/WIDOWED/DIVORCED/SEPARATED/DECEASED/LIVING WITH PARTNER	HISPANIC	MALE	0-1	ALL STD/SCHOOL/TEEN CLINICS OR OTHER FACILITIES	ALL PROVIDERS	ALL PROVIDERS	0	UNINSURED	TEXAS	2
588	39958	0	NO	15	>= 45 YEARS	COLLEGE GRADUATE	9TH TO 12TH GRADE	ABOVE POVERTY > $75K	ENGLISH	MARRIED	NON-HISPANIC WHITE ONLY	MALE	0-1	ALL PRIVATE FACILITIES	ALL PROVIDERS	ALL PROVIDERS	0	PRIVATE INSURANCE ONLY	FLORIDA	3
589	16206	0	NO	16	>= 45 YEARS	COLLEGE GRADUATE	9TH TO 12TH GRADE	ABOVE POVERTY > $75K	ENGLISH	MARRIED	NON-HISPANIC OTHER + MULTIPLE RACE	MALE	0-1	ALL PRIVATE FACILITIES		ALL PROVIDERS	0	PRIVATE INSURANCE ONLY	TEXAS	2
590	24657	0	NO	13	35 TO 44 YEARS	LESS THAN 12 YEARS	6TH TO 8TH GRADE	BELOW POVERTY	SPANISH	MARRIED	HISPANIC	MALE	0-1	ALL PUBLIC FACILITIES	ALL PROVIDERS	ALL PROVIDERS	1	ANY MEDICAID	NEW YORK	4
591	642	0	NO	13	>= 45 YEARS	COLLEGE GRADUATE	6TH TO 8TH GRADE	ABOVE POVERTY > $75K	ENGLISH	MARRIED	NON-HISPANIC WHITE ONLY	MALE	0-1	ALL PRIVATE FACILITIES	NO PROVIDERS	NO PROVIDERS	1	PRIVATE INSURANCE ONLY	ILLINOIS	3
592	13381	0	NO	17	>= 45 YEARS	COLLEGE GRADUATE	9TH TO 12TH GRADE	ABOVE POVERTY > $75K	ENGLISH	NEVER MARRIED/WIDOWED/DIVORCED/SEPARATED/DECEASED/LIVING WITH PARTNER	NON-HISPANIC OTHER + MULTIPLE RACE	FEMALE	2	ALL PRIVATE FACILITIES	NO PROVIDERS	ALL PROVIDERS	0	PRIVATE INSURANCE ONLY	PENNSYLVANIA	3
593	14822	0	NO	16	>= 45 YEARS	MORE THAN 12 YEARS, NON-COLLEGE GRAD	9TH TO 12TH GRADE	ABOVE POVERTY > $75K	ENGLISH	MARRIED	NON-HISPANIC WHITE ONLY	MALE	0-1	ALL PRIVATE FACILITIES	ALL PROVIDERS	NO PROVIDERS	0	PRIVATE INSURANCE ONLY	COLORADO	3
594	8704	0	NO	17	>= 45 YEARS	COLLEGE GRADUATE	9TH TO 12TH GRADE	ABOVE POVERTY > $75K	ENGLISH	MARRIED	NON-HISPANIC WHITE ONLY	MALE	0-1	ALL PRIVATE FACILITIES	NO PROVIDERS	ALL PROVIDERS	0	PRIVATE INSURANCE ONLY	PENNSYLVANIA	3
595	34547	0	NO	17	>= 45 YEARS	COLLEGE GRADUATE	9TH TO 12TH GRADE	ABOVE POVERTY > $75K	ENGLISH	NEVER MARRIED/WIDOWED/DIVORCED/SEPARATED/DECEASED/LIVING WITH PARTNER	NON-HISPANIC OTHER + MULTIPLE RACE	FEMALE	2	MIXED	ALL PROVIDERS	NO PROVIDERS	0	PRIVATE INSURANCE ONLY	INDIANA	1
596	84	0	YES	14	>= 45 YEARS	COLLEGE GRADUATE	9TH TO 12TH GRADE	BELOW POVERTY	ENGLISH	NEVER MARRIED/WIDOWED/DIVORCED/SEPARATED/DECEASED/LIVING WITH PARTNER	HISPANIC	MALE	0-1	ALL PRIVATE FACILITIES	ALL PROVIDERS	ALL PROVIDERS	1	ANY MEDICAID	NEW MEXICO	3
597	30060	0	NO	13	35 TO 44 YEARS	MORE THAN 12 YEARS, NON-COLLEGE GRAD	6TH TO 8TH GRADE	ABOVE POVERTY > $75K	ENGLISH	MARRIED	NON-HISPANIC WHITE ONLY	MALE	0-1	ALL PRIVATE FACILITIES	ALL PROVIDERS	ALL PROVIDERS	0	PRIVATE INSURANCE ONLY	KENTUCKY	2
598	34405	0	NO	13	>= 45 YEARS	COLLEGE GRADUATE	6TH TO 8TH GRADE	ABOVE POVERTY > $75K	ENGLISH	MARRIED	NON-HISPANIC WHITE ONLY	MALE	0-1	ALL PRIVATE FACILITIES	ALL PROVIDERS	ALL PROVIDERS	3	PRIVATE INSURANCE ONLY	TEXAS	2
599	27093	0	NO	14	>= 45 YEARS	12 YEARS	6TH TO 8TH GRADE	ABOVE POVERTY > $75K	ENGLISH	MARRIED	NON-HISPANIC WHITE ONLY	MALE	0-1	ALL PRIVATE FACILITIES	NO PROVIDERS	NO PROVIDERS	0	PRIVATE INSURANCE ONLY	TEXAS	2
600	39114	0	NO	14	35 TO 44 YEARS	12 YEARS	9TH TO 12TH GRADE	ABOVE POVERTY > $75K	ENGLISH	MARRIED	NON-HISPANIC OTHER + MULTIPLE RACE	FEMALE	2	MIXED		SOME BUT POSSIBLY OR DEFINITELY NOT ALL PROVIDERS	2	PRIVATE INSURANCE ONLY	HAWAII	4
601	27595	0	NO	15	>= 45 YEARS	COLLEGE GRADUATE	9TH TO 12TH GRADE	ABOVE POVERTY > $75K	ENGLISH	MARRIED	NON-HISPANIC WHITE ONLY	FEMALE	0-1	ALL STD/SCHOOL/TEEN CLINICS OR OTHER FACILITIES	ALL PROVIDERS		1	PRIVATE INSURANCE ONLY	ILLINOIS	3
602	30235	0	NO	15	35 TO 44 YEARS	COLLEGE GRADUATE	9TH TO 12TH GRADE	ABOVE POVERTY > $75K	ENGLISH	MARRIED	NON-HISPANIC WHITE ONLY	MALE	2	ALL PUBLIC FACILITIES			0	PRIVATE INSURANCE ONLY	INDIANA	1
603	6358	0	YES	17	35 TO 44 YEARS	COLLEGE GRADUATE	9TH TO 12TH GRADE	ABOVE POVERTY > $75K	ENGLISH	MARRIED	NON-HISPANIC BLACK ONLY	FEMALE	2	ALL HOSPITAL FACILITIES	ALL PROVIDERS	ALL PROVIDERS	0	ANY MEDICAID	WASHINGTON	4
604	18369	0	NO	16	>= 45 YEARS	COLLEGE GRADUATE	9TH TO 12TH GRADE	ABOVE POVERTY <= $75K	ENGLISH	MARRIED	NON-HISPANIC WHITE ONLY	FEMALE	2	MIXED	ALL PROVIDERS	ALL PROVIDERS	0	PRIVATE INSURANCE ONLY	WYOMING	1
605	36228	0	YES	17	>= 45 YEARS	12 YEARS	9TH TO 12TH GRADE	ABOVE POVERTY <= $75K	ENGLISH	NEVER MARRIED/WIDOWED/DIVORCED/SEPARATED/DECEASED/LIVING WITH PARTNER	NON-HISPANIC BLACK ONLY	FEMALE	0-1	ALL HOSPITAL FACILITIES			0	ANY MEDICAID	ARKANSAS	1
606	29222	0	NO	16	>= 45 YEARS	COLLEGE GRADUATE	9TH TO 12TH GRADE	ABOVE POVERTY <= $75K	SPANISH	NEVER MARRIED/WIDOWED/DIVORCED/SEPARATED/DECEASED/LIVING WITH PARTNER	HISPANIC	FEMALE	0-1	ALL PRIVATE FACILITIES	ALL PROVIDERS	NO PROVIDERS	0	ANY MEDICAID	ARIZONA	2
607	13860	0	YES	16	>= 45 YEARS	12 YEARS	9TH TO 12TH GRADE	ABOVE POVERTY <= $75K	ENGLISH	MARRIED	NON-HISPANIC WHITE ONLY	MALE	3/3+	MIXED	SOME BUT POSSIBLY OR DEFINITELY NOT ALL PROVIDERS	SOME BUT POSSIBLY OR DEFINITELY NOT ALL PROVIDERS	1	OTHER INSURANCE	NORTH CAROLINA	2
608	25119	0	NO	13	<= 34 YEARS	MORE THAN 12 YEARS, NON-COLLEGE GRAD	6TH TO 8TH GRADE	BELOW POVERTY	ENGLISH	NEVER MARRIED/WIDOWED/DIVORCED/SEPARATED/DECEASED/LIVING WITH PARTNER	HISPANIC	FEMALE	2	ALL PUBLIC FACILITIES	ALL PROVIDERS	NO PROVIDERS	1	ANY MEDICAID	NEBRASKA	3
609	10027	0	NO	13	>= 45 YEARS	COLLEGE GRADUATE	6TH TO 8TH GRADE	ABOVE POVERTY > $75K	ENGLISH	MARRIED	NON-HISPANIC OTHER + MULTIPLE RACE	MALE	2	MIXED	SOME BUT POSSIBLY OR DEFINITELY NOT ALL PROVIDERS	SOME BUT POSSIBLY OR DEFINITELY NOT ALL PROVIDERS	2	PRIVATE INSURANCE ONLY	VIRGINIA	4
610	7395	0	NO	13	>= 45 YEARS	COLLEGE GRADUATE	6TH TO 8TH GRADE	ABOVE POVERTY > $75K	ENGLISH	MARRIED	NON-HISPANIC OTHER + MULTIPLE RACE	FEMALE	2	ALL HOSPITAL FACILITIES			3	PRIVATE INSURANCE ONLY	PENNSYLVANIA	3
611	12136	0	NO	13	>= 45 YEARS	LESS THAN 12 YEARS	6TH TO 8TH GRADE	BELOW POVERTY	ENGLISH	NEVER MARRIED/WIDOWED/DIVORCED/SEPARATED/DECEASED/LIVING WITH PARTNER	NON-HISPANIC WHITE ONLY	FEMALE	0-1	ALL PRIVATE FACILITIES	ALL PROVIDERS	ALL PROVIDERS	1	ANY MEDICAID	MISSISSIPPI	1
612	28243	0	NO	14	35 TO 44 YEARS	12 YEARS	6TH TO 8TH GRADE	ABOVE POVERTY <= $75K	ENGLISH	NEVER MARRIED/WIDOWED/DIVORCED/SEPARATED/DECEASED/LIVING WITH PARTNER	NON-HISPANIC WHITE ONLY	FEMALE	0-1	ALL PRIVATE FACILITIES	ALL PROVIDERS	ALL PROVIDERS	2	ANY MEDICAID	WEST VIRGINIA	2
613	35214	0	NO	16	>= 45 YEARS	COLLEGE GRADUATE	9TH TO 12TH GRADE	ABOVE POVERTY > $75K	ENGLISH	MARRIED	NON-HISPANIC WHITE ONLY	FEMALE	0-1	ALL PRIVATE FACILITIES	ALL PROVIDERS	ALL PROVIDERS	0	PRIVATE INSURANCE ONLY	GEORGIA	1
614	29974	0	NO	15	>= 45 YEARS	COLLEGE GRADUATE	9TH TO 12TH GRADE	ABOVE POVERTY > $75K	ENGLISH	MARRIED	NON-HISPANIC WHITE ONLY	MALE	0-1	ALL PRIVATE FACILITIES	ALL PROVIDERS	ALL PROVIDERS	0	PRIVATE INSURANCE ONLY	MASSACHUSETTS	4
615	24038	0	YES	14	35 TO 44 YEARS	COLLEGE GRADUATE	9TH TO 12TH GRADE	ABOVE POVERTY <= $75K	ENGLISH	MARRIED	NON-HISPANIC BLACK ONLY	MALE	0-1	ALL PUBLIC FACILITIES	ALL PROVIDERS	ALL PROVIDERS	1	PRIVATE INSURANCE ONLY	TEXAS	2
616	25779	0	NO	14	35 TO 44 YEARS	COLLEGE GRADUATE	6TH TO 8TH GRADE	ABOVE POVERTY > $75K	ENGLISH	MARRIED	NON-HISPANIC WHITE ONLY	FEMALE	3/3+	MIXED	SOME BUT POSSIBLY OR DEFINITELY NOT ALL PROVIDERS	ALL PROVIDERS	3	PRIVATE INSURANCE ONLY	UTAH	3
617	21157	0	YES	15	>= 45 YEARS	COLLEGE GRADUATE	9TH TO 12TH GRADE	ABOVE POVERTY > $75K	ENGLISH	MARRIED	NON-HISPANIC BLACK ONLY	MALE	2	ALL PRIVATE FACILITIES		ALL PROVIDERS	1	PRIVATE INSURANCE ONLY	SOUTH CAROLINA	1
618	38750	0	NO	15	35 TO 44 YEARS	COLLEGE GRADUATE	9TH TO 12TH GRADE	ABOVE POVERTY > $75K	ENGLISH	MARRIED	NON-HISPANIC OTHER + MULTIPLE RACE	MALE	2	ALL PRIVATE FACILITIES	ALL PROVIDERS	ALL PROVIDERS	2	PRIVATE INSURANCE ONLY	TEXAS	2
619	9757	0	YES	14	35 TO 44 YEARS	MORE THAN 12 YEARS, NON-COLLEGE GRAD	6TH TO 8TH GRADE	BELOW POVERTY	ENGLISH	NEVER MARRIED/WIDOWED/DIVORCED/SEPARATED/DECEASED/LIVING WITH PARTNER	NON-HISPANIC BLACK ONLY	MALE	0-1	ALL HOSPITAL FACILITIES	ALL PROVIDERS	ALL PROVIDERS	1	ANY MEDICAID	MISSOURI	1
620	4227	0	YES	15	>= 45 YEARS	MORE THAN 12 YEARS, NON-COLLEGE GRAD	9TH TO 12TH GRADE	ABOVE POVERTY <= $75K	ENGLISH	MARRIED	NON-HISPANIC OTHER + MULTIPLE RACE	MALE	0-1	ALL PUBLIC FACILITIES	ALL PROVIDERS	ALL PROVIDERS	1	OTHER INSURANCE	OKLAHOMA	2
621	32877	0	NO	15	>= 45 YEARS	COLLEGE GRADUATE	9TH TO 12TH GRADE	ABOVE POVERTY > $75K	ENGLISH	MARRIED	NON-HISPANIC WHITE ONLY	MALE	0-1	ALL HOSPITAL FACILITIES			0	PRIVATE INSURANCE ONLY	MINNESOTA	3
622	39856	0	NO	13	35 TO 44 YEARS	LESS THAN 12 YEARS	6TH TO 8TH GRADE	BELOW POVERTY	SPANISH	NEVER MARRIED/WIDOWED/DIVORCED/SEPARATED/DECEASED/LIVING WITH PARTNER	HISPANIC	MALE	2	ALL PUBLIC FACILITIES	ALL PROVIDERS	ALL PROVIDERS	3	ANY MEDICAID	TEXAS	2
623	3898	0	YES	15	35 TO 44 YEARS	MORE THAN 12 YEARS, NON-COLLEGE GRAD	9TH TO 12TH GRADE	ABOVE POVERTY <= $75K	ENGLISH	NEVER MARRIED/WIDOWED/DIVORCED/SEPARATED/DECEASED/LIVING WITH PARTNER	HISPANIC	MALE	2	MIXED	SOME BUT POSSIBLY OR DEFINITELY NOT ALL PROVIDERS	SOME BUT POSSIBLY OR DEFINITELY NOT ALL PROVIDERS	0	ANY MEDICAID	RHODE ISLAND	4
624	343	0	YES	17	35 TO 44 YEARS	COLLEGE GRADUATE	9TH TO 12TH GRADE	ABOVE POVERTY > $75K	ENGLISH	MARRIED	NON-HISPANIC WHITE ONLY	MALE	2				0	PRIVATE INSURANCE ONLY	UTAH	3
625	43528	0	NO	17	>= 45 YEARS	COLLEGE GRADUATE	9TH TO 12TH GRADE	ABOVE POVERTY <= $75K	ENGLISH	MARRIED	NON-HISPANIC WHITE ONLY	MALE	0-1	ALL PRIVATE FACILITIES		ALL PROVIDERS	0	PRIVATE INSURANCE ONLY	MINNESOTA	3
626	26777	0	NO	17	>= 45 YEARS	MORE THAN 12 YEARS, NON-COLLEGE GRAD	9TH TO 12TH GRADE		ENGLISH	MARRIED	NON-HISPANIC WHITE ONLY	MALE	3/3+	MIXED	SOME BUT POSSIBLY OR DEFINITELY NOT ALL PROVIDERS	SOME BUT POSSIBLY OR DEFINITELY NOT ALL PROVIDERS	1	PRIVATE INSURANCE ONLY	PENNSYLVANIA	3
627	13933	0	NO	13	>= 45 YEARS	COLLEGE GRADUATE	6TH TO 8TH GRADE	ABOVE POVERTY > $75K	ENGLISH	MARRIED	NON-HISPANIC OTHER + MULTIPLE RACE	FEMALE	0-1	ALL PRIVATE FACILITIES	ALL PROVIDERS	ALL PROVIDERS	3	PRIVATE INSURANCE ONLY	CALIFORNIA	4
628	22946	0	NO	14	35 TO 44 YEARS	COLLEGE GRADUATE	9TH TO 12TH GRADE	ABOVE POVERTY > $75K	ENGLISH	MARRIED	NON-HISPANIC WHITE ONLY	FEMALE	2	MIXED	SOME BUT POSSIBLY OR DEFINITELY NOT ALL PROVIDERS	ALL PROVIDERS	0	PRIVATE INSURANCE ONLY	VERMONT	4
629	10588	0	NO	17	>= 45 YEARS	COLLEGE GRADUATE	9TH TO 12TH GRADE	ABOVE POVERTY > $75K	ENGLISH	MARRIED	NON-HISPANIC WHITE ONLY	MALE	2	MIXED	SOME BUT POSSIBLY OR DEFINITELY NOT ALL PROVIDERS	SOME BUT POSSIBLY OR DEFINITELY NOT ALL PROVIDERS	0	PRIVATE INSURANCE ONLY	OKLAHOMA	2
630	30331	0	NO	14	35 TO 44 YEARS	COLLEGE GRADUATE	6TH TO 8TH GRADE	ABOVE POVERTY > $75K	ENGLISH	MARRIED	NON-HISPANIC OTHER + MULTIPLE RACE	MALE	0-1	ALL PRIVATE FACILITIES	NO PROVIDERS	ALL PROVIDERS	1	PRIVATE INSURANCE ONLY	MARYLAND	4
631	9978	0	NO	15	35 TO 44 YEARS	12 YEARS	9TH TO 12TH GRADE	BELOW POVERTY	ENGLISH	NEVER MARRIED/WIDOWED/DIVORCED/SEPARATED/DECEASED/LIVING WITH PARTNER	NON-HISPANIC BLACK ONLY	FEMALE	0-1	ALL HOSPITAL FACILITIES			0	ANY MEDICAID	OHIO	2
632	27007	0	NO	16	>= 45 YEARS	COLLEGE GRADUATE	9TH TO 12TH GRADE	ABOVE POVERTY > $75K	ENGLISH	MARRIED	NON-HISPANIC WHITE ONLY	FEMALE	3/3+	MIXED	SOME BUT POSSIBLY OR DEFINITELY NOT ALL PROVIDERS	SOME BUT POSSIBLY OR DEFINITELY NOT ALL PROVIDERS	0	PRIVATE INSURANCE ONLY	NEW HAMPSHIRE	3
633	42933	0	NO	16	>= 45 YEARS	MORE THAN 12 YEARS, NON-COLLEGE GRAD	9TH TO 12TH GRADE	BELOW POVERTY	ENGLISH	MARRIED	NON-HISPANIC WHITE ONLY	MALE	2	ALL PUBLIC FACILITIES	ALL PROVIDERS	ALL PROVIDERS	0	ANY MEDICAID	NORTH CAROLINA	2
634	43267	0	YES	14	35 TO 44 YEARS	COLLEGE GRADUATE	6TH TO 8TH GRADE	ABOVE POVERTY > $75K	ENGLISH	MARRIED	NON-HISPANIC WHITE ONLY	MALE	3/3+	ALL PUBLIC FACILITIES	ALL PROVIDERS	ALL PROVIDERS	1	PRIVATE INSURANCE ONLY	OHIO	2
635	11206	0	NO	13	35 TO 44 YEARS	COLLEGE GRADUATE	6TH TO 8TH GRADE	ABOVE POVERTY > $75K	ENGLISH	MARRIED	NON-HISPANIC WHITE ONLY	FEMALE	0-1	ALL PRIVATE FACILITIES	NO PROVIDERS	NO PROVIDERS	3	PRIVATE INSURANCE ONLY	MISSOURI	1
636	11926	0	NO	15	>= 45 YEARS	12 YEARS	9TH TO 12TH GRADE	BELOW POVERTY	OTHER	MARRIED	NON-HISPANIC WHITE ONLY	MALE	2	MIXED	SOME BUT POSSIBLY OR DEFINITELY NOT ALL PROVIDERS	ALL PROVIDERS	3	ANY MEDICAID	CALIFORNIA	4
637	2682	0	YES	17	>= 45 YEARS	LESS THAN 12 YEARS	9TH TO 12TH GRADE	BELOW POVERTY	SPANISH	MARRIED	HISPANIC	FEMALE	0-1	ALL PRIVATE FACILITIES	ALL PROVIDERS	ALL PROVIDERS	0	ANY MEDICAID	TEXAS	2
638	6121	0	YES	15	>= 45 YEARS	12 YEARS	9TH TO 12TH GRADE	ABOVE POVERTY > $75K	ENGLISH	MARRIED	NON-HISPANIC WHITE ONLY	FEMALE	3/3+	ALL PUBLIC FACILITIES	ALL PROVIDERS	ALL PROVIDERS	0	PRIVATE INSURANCE ONLY	OKLAHOMA	2
639	39532	0	YES	13	>= 45 YEARS	COLLEGE GRADUATE	6TH TO 8TH GRADE	ABOVE POVERTY > $75K	ENGLISH	MARRIED	NON-HISPANIC WHITE ONLY	FEMALE	2	MIXED	ALL PROVIDERS	SOME BUT POSSIBLY OR DEFINITELY NOT ALL PROVIDERS	3	PRIVATE INSURANCE ONLY	COLORADO	3
640	15149	0	NO	17	>= 45 YEARS	COLLEGE GRADUATE	9TH TO 12TH GRADE	ABOVE POVERTY <= $75K	ENGLISH	NEVER MARRIED/WIDOWED/DIVORCED/SEPARATED/DECEASED/LIVING WITH PARTNER	NON-HISPANIC WHITE ONLY	FEMALE	2	ALL PRIVATE FACILITIES	ALL PROVIDERS	ALL PROVIDERS	0	ANY MEDICAID	ALASKA	2
641	37285	0	NO	17	>= 45 YEARS	COLLEGE GRADUATE	9TH TO 12TH GRADE	ABOVE POVERTY > $75K	ENGLISH	MARRIED	NON-HISPANIC WHITE ONLY	MALE	3/3+	MIXED	SOME BUT POSSIBLY OR DEFINITELY NOT ALL PROVIDERS	SOME BUT POSSIBLY OR DEFINITELY NOT ALL PROVIDERS	0	PRIVATE INSURANCE ONLY	MARYLAND	4
642	22543	0	NO	14	35 TO 44 YEARS	MORE THAN 12 YEARS, NON-COLLEGE GRAD	6TH TO 8TH GRADE	BELOW POVERTY	ENGLISH	NEVER MARRIED/WIDOWED/DIVORCED/SEPARATED/DECEASED/LIVING WITH PARTNER	NON-HISPANIC OTHER + MULTIPLE RACE	MALE	0-1	ALL PUBLIC FACILITIES	ALL PROVIDERS	ALL PROVIDERS	0	UNINSURED	KANSAS	2
643	4620	0	NO	17	>= 45 YEARS	MORE THAN 12 YEARS, NON-COLLEGE GRAD	9TH TO 12TH GRADE	ABOVE POVERTY > $75K	ENGLISH	MARRIED	NON-HISPANIC WHITE ONLY	MALE	0-1	ALL PRIVATE FACILITIES	ALL PROVIDERS	ALL PROVIDERS	0	PRIVATE INSURANCE ONLY	RHODE ISLAND	4
644	19558	0	YES	16	>= 45 YEARS	COLLEGE GRADUATE	9TH TO 12TH GRADE	ABOVE POVERTY > $75K	ENGLISH	MARRIED	NON-HISPANIC WHITE ONLY	MALE	3/3+	MIXED	SOME BUT POSSIBLY OR DEFINITELY NOT ALL PROVIDERS	SOME BUT POSSIBLY OR DEFINITELY NOT ALL PROVIDERS	2	PRIVATE INSURANCE ONLY	TENNESSEE	1
645	34471	0	NO	13	35 TO 44 YEARS	COLLEGE GRADUATE	6TH TO 8TH GRADE	ABOVE POVERTY <= $75K	ENGLISH	MARRIED	NON-HISPANIC OTHER + MULTIPLE RACE	MALE	2	ALL STD/SCHOOL/TEEN CLINICS OR OTHER FACILITIES	NO PROVIDERS	NO PROVIDERS	2	OTHER INSURANCE	HAWAII	4
646	25910	0	YES	14	>= 45 YEARS	12 YEARS	6TH TO 8TH GRADE	ABOVE POVERTY > $75K	ENGLISH	MARRIED	NON-HISPANIC WHITE ONLY	FEMALE	0-1	ALL PUBLIC FACILITIES	ALL PROVIDERS	ALL PROVIDERS	1	PRIVATE INSURANCE ONLY	SOUTH DAKOTA	2
647	18986	0	NO	13	>= 45 YEARS	LESS THAN 12 YEARS	6TH TO 8TH GRADE		ENGLISH	NEVER MARRIED/WIDOWED/DIVORCED/SEPARATED/DECEASED/LIVING WITH PARTNER	NON-HISPANIC BLACK ONLY	MALE	2	MIXED	NO PROVIDERS		0	UNINSURED	ILLINOIS	3
648	13263	0	NO	16	>= 45 YEARS	COLLEGE GRADUATE	9TH TO 12TH GRADE	ABOVE POVERTY > $75K	ENGLISH	MARRIED	NON-HISPANIC WHITE ONLY	MALE	0-1	ALL PRIVATE FACILITIES	ALL PROVIDERS	ALL PROVIDERS	0	PRIVATE INSURANCE ONLY	DELAWARE	3
649	39991	0	NO	14	>= 45 YEARS	12 YEARS	6TH TO 8TH GRADE	BELOW POVERTY	ENGLISH	MARRIED	NON-HISPANIC OTHER + MULTIPLE RACE	FEMALE	3/3+				0	ANY MEDICAID	ALASKA	2
650	38999	0	NO	13	35 TO 44 YEARS	MORE THAN 12 YEARS, NON-COLLEGE GRAD	6TH TO 8TH GRADE	ABOVE POVERTY <= $75K	ENGLISH	NEVER MARRIED/WIDOWED/DIVORCED/SEPARATED/DECEASED/LIVING WITH PARTNER	NON-HISPANIC WHITE ONLY	FEMALE	0-1	MIXED	ALL PROVIDERS	ALL PROVIDERS	0	ANY MEDICAID	KENTUCKY	2
651	16298	0	YES	16	35 TO 44 YEARS	MORE THAN 12 YEARS, NON-COLLEGE GRAD	9TH TO 12TH GRADE		ENGLISH	NEVER MARRIED/WIDOWED/DIVORCED/SEPARATED/DECEASED/LIVING WITH PARTNER	NON-HISPANIC BLACK ONLY	FEMALE	0-1	ALL PUBLIC FACILITIES			0	OTHER INSURANCE	MISSISSIPPI	1
652	6414	0	NO	16	35 TO 44 YEARS	COLLEGE GRADUATE	9TH TO 12TH GRADE	ABOVE POVERTY > $75K	ENGLISH	MARRIED	NON-HISPANIC WHITE ONLY	MALE	0-1	ALL PRIVATE FACILITIES	ALL PROVIDERS	ALL PROVIDERS	0	PRIVATE INSURANCE ONLY	FLORIDA	3
653	31663	0	NO	16	>= 45 YEARS	MORE THAN 12 YEARS, NON-COLLEGE GRAD	9TH TO 12TH GRADE	ABOVE POVERTY > $75K	ENGLISH	MARRIED	NON-HISPANIC WHITE ONLY	MALE	0-1	ALL PRIVATE FACILITIES		ALL PROVIDERS	1	PRIVATE INSURANCE ONLY	NEBRASKA	3
654	20080	0	NO	17	>= 45 YEARS	COLLEGE GRADUATE	9TH TO 12TH GRADE	ABOVE POVERTY > $75K	ENGLISH	MARRIED	NON-HISPANIC OTHER + MULTIPLE RACE	MALE	2	ALL PUBLIC FACILITIES	ALL PROVIDERS	ALL PROVIDERS	0	PRIVATE INSURANCE ONLY	NORTH DAKOTA	1
655	33990	0	YES	15	>= 45 YEARS	LESS THAN 12 YEARS	9TH TO 12TH GRADE	BELOW POVERTY	ENGLISH	NEVER MARRIED/WIDOWED/DIVORCED/SEPARATED/DECEASED/LIVING WITH PARTNER	NON-HISPANIC WHITE ONLY	FEMALE	0-1	MIXED	ALL PROVIDERS	ALL PROVIDERS	0	ANY MEDICAID	TENNESSEE	1
656	5351	0	YES	17	>= 45 YEARS	MORE THAN 12 YEARS, NON-COLLEGE GRAD	9TH TO 12TH GRADE	ABOVE POVERTY <= $75K	ENGLISH	MARRIED	NON-HISPANIC WHITE ONLY	MALE	0-1	ALL PRIVATE FACILITIES	ALL PROVIDERS		0	ANY MEDICAID	CALIFORNIA	4
657	35861	0	NO	13	<= 34 YEARS	LESS THAN 12 YEARS	6TH TO 8TH GRADE	ABOVE POVERTY > $75K	ENGLISH	MARRIED	HISPANIC	MALE	2	ALL HOSPITAL FACILITIES	ALL PROVIDERS	ALL PROVIDERS	3	ANY MEDICAID	NEW MEXICO	3
658	15093	0	YES	13	>= 45 YEARS	12 YEARS	6TH TO 8TH GRADE	ABOVE POVERTY <= $75K	ENGLISH	NEVER MARRIED/WIDOWED/DIVORCED/SEPARATED/DECEASED/LIVING WITH PARTNER	NON-HISPANIC WHITE ONLY	FEMALE	0-1	ALL PUBLIC FACILITIES	ALL PROVIDERS	ALL PROVIDERS	0	ANY MEDICAID	IDAHO	1
659	30339	0	NO	16	>= 45 YEARS	COLLEGE GRADUATE	9TH TO 12TH GRADE	ABOVE POVERTY > $75K	ENGLISH	MARRIED	NON-HISPANIC WHITE ONLY	MALE	0-1	ALL PRIVATE FACILITIES	ALL PROVIDERS	ALL PROVIDERS	0	PRIVATE INSURANCE ONLY	NEW JERSEY	4
660	36418	0	NO	17	35 TO 44 YEARS	COLLEGE GRADUATE	9TH TO 12TH GRADE	ABOVE POVERTY > $75K	ENGLISH	MARRIED	NON-HISPANIC BLACK ONLY	MALE	2	ALL PUBLIC FACILITIES	ALL PROVIDERS	ALL PROVIDERS	0	PRIVATE INSURANCE ONLY	MISSISSIPPI	1
661	31094	0	NO	15	>= 45 YEARS	MORE THAN 12 YEARS, NON-COLLEGE GRAD	9TH TO 12TH GRADE	ABOVE POVERTY > $75K	ENGLISH	MARRIED	HISPANIC	MALE	2	ALL PRIVATE FACILITIES	SOME BUT POSSIBLY OR DEFINITELY NOT ALL PROVIDERS	ALL PROVIDERS	0	PRIVATE INSURANCE ONLY	PENNSYLVANIA	3
662	40615	0	NO	17	35 TO 44 YEARS	12 YEARS	9TH TO 12TH GRADE	ABOVE POVERTY <= $75K	ENGLISH	MARRIED	NON-HISPANIC WHITE ONLY	MALE	2	MIXED	ALL PROVIDERS	SOME BUT POSSIBLY OR DEFINITELY NOT ALL PROVIDERS	0	PRIVATE INSURANCE ONLY	TENNESSEE	1
663	19866	0	NO	15	>= 45 YEARS	MORE THAN 12 YEARS, NON-COLLEGE GRAD	9TH TO 12TH GRADE	ABOVE POVERTY > $75K	ENGLISH	MARRIED	NON-HISPANIC WHITE ONLY	MALE	3/3+	ALL PRIVATE FACILITIES			0	PRIVATE INSURANCE ONLY	WASHINGTON	4
664	17100	0	NO	17	>= 45 YEARS	MORE THAN 12 YEARS, NON-COLLEGE GRAD	9TH TO 12TH GRADE	ABOVE POVERTY > $75K	ENGLISH	MARRIED	NON-HISPANIC WHITE ONLY	MALE	2	ALL PRIVATE FACILITIES		NO PROVIDERS	0	PRIVATE INSURANCE ONLY	NEW JERSEY	4
665	12698	0	YES	13	>= 45 YEARS	COLLEGE GRADUATE	6TH TO 8TH GRADE	ABOVE POVERTY > $75K	ENGLISH	MARRIED	NON-HISPANIC BLACK ONLY	FEMALE	2	MIXED	ALL PROVIDERS	ALL PROVIDERS	1	PRIVATE INSURANCE ONLY	TEXAS	2
666	39777	0	NO	14	>= 45 YEARS	12 YEARS	9TH TO 12TH GRADE	ABOVE POVERTY <= $75K	ENGLISH	MARRIED	NON-HISPANIC WHITE ONLY	FEMALE	0-1				0	PRIVATE INSURANCE ONLY	RHODE ISLAND	4
667	26302	0	NO	13	>= 45 YEARS	COLLEGE GRADUATE	6TH TO 8TH GRADE	ABOVE POVERTY > $75K	ENGLISH	MARRIED	NON-HISPANIC WHITE ONLY	FEMALE	0-1	ALL PRIVATE FACILITIES	ALL PROVIDERS	ALL PROVIDERS	2	PRIVATE INSURANCE ONLY	NEW JERSEY	4
668	8572	0	NO	16	>= 45 YEARS	COLLEGE GRADUATE	9TH TO 12TH GRADE	ABOVE POVERTY > $75K	ENGLISH	MARRIED	NON-HISPANIC WHITE ONLY	MALE	3/3+	ALL PRIVATE FACILITIES	NO PROVIDERS	ALL PROVIDERS	0	PRIVATE INSURANCE ONLY	MISSISSIPPI	1
669	41032	0	NO	15	>= 45 YEARS	COLLEGE GRADUATE	9TH TO 12TH GRADE	ABOVE POVERTY > $75K	ENGLISH	MARRIED	NON-HISPANIC WHITE ONLY	MALE	0-1	ALL PRIVATE FACILITIES	ALL PROVIDERS	ALL PROVIDERS	0	PRIVATE INSURANCE ONLY	MINNESOTA	3
670	13098	0	NO	17	35 TO 44 YEARS	COLLEGE GRADUATE	9TH TO 12TH GRADE	ABOVE POVERTY > $75K	ENGLISH	NEVER MARRIED/WIDOWED/DIVORCED/SEPARATED/DECEASED/LIVING WITH PARTNER	NON-HISPANIC WHITE ONLY	MALE	0-1	ALL HOSPITAL FACILITIES	ALL PROVIDERS	ALL PROVIDERS	0	PRIVATE INSURANCE ONLY	SOUTH DAKOTA	2
671	18058	0	NO	15	>= 45 YEARS	COLLEGE GRADUATE	9TH TO 12TH GRADE	ABOVE POVERTY > $75K	ENGLISH	MARRIED	NON-HISPANIC WHITE ONLY	MALE	0-1	ALL PRIVATE FACILITIES	NO PROVIDERS	NO PROVIDERS	0	PRIVATE INSURANCE ONLY	VIRGINIA	4
672	25436	0	NO	15	>= 45 YEARS	COLLEGE GRADUATE	9TH TO 12TH GRADE	ABOVE POVERTY > $75K	ENGLISH	MARRIED	NON-HISPANIC WHITE ONLY	FEMALE	2		SOME BUT POSSIBLY OR DEFINITELY NOT ALL PROVIDERS		1	PRIVATE INSURANCE ONLY	OHIO	2
673	18866	0	NO	15	35 TO 44 YEARS	COLLEGE GRADUATE	9TH TO 12TH GRADE	ABOVE POVERTY <= $75K	ENGLISH	NEVER MARRIED/WIDOWED/DIVORCED/SEPARATED/DECEASED/LIVING WITH PARTNER	NON-HISPANIC WHITE ONLY	MALE	0-1	ALL PRIVATE FACILITIES		ALL PROVIDERS	0	PRIVATE INSURANCE ONLY	VERMONT	4
674	4745	0	YES	14	>= 45 YEARS	COLLEGE GRADUATE	9TH TO 12TH GRADE	ABOVE POVERTY > $75K	ENGLISH	MARRIED	NON-HISPANIC WHITE ONLY	FEMALE	2	ALL PRIVATE FACILITIES	ALL PROVIDERS	ALL PROVIDERS	0	PRIVATE INSURANCE ONLY	CONNECTICUT	4
675	25077	0	YES	16	35 TO 44 YEARS	MORE THAN 12 YEARS, NON-COLLEGE GRAD	9TH TO 12TH GRADE	ABOVE POVERTY <= $75K	ENGLISH	NEVER MARRIED/WIDOWED/DIVORCED/SEPARATED/DECEASED/LIVING WITH PARTNER	NON-HISPANIC WHITE ONLY	MALE	0-1	ALL PUBLIC FACILITIES	ALL PROVIDERS	ALL PROVIDERS	0	ANY MEDICAID	ARKANSAS	1
676	1742	0	YES	17	35 TO 44 YEARS	LESS THAN 12 YEARS	9TH TO 12TH GRADE		ENGLISH	MARRIED	NON-HISPANIC OTHER + MULTIPLE RACE	MALE	2	ALL PUBLIC FACILITIES	ALL PROVIDERS	ALL PROVIDERS	0	OTHER INSURANCE	NEW MEXICO	3
677	3647	0	NO	14	<= 34 YEARS	12 YEARS	6TH TO 8TH GRADE	ABOVE POVERTY <= $75K	ENGLISH	NEVER MARRIED/WIDOWED/DIVORCED/SEPARATED/DECEASED/LIVING WITH PARTNER	NON-HISPANIC WHITE ONLY	FEMALE	0-1	ALL PRIVATE FACILITIES	NO PROVIDERS	ALL PROVIDERS	2	ANY MEDICAID	NEW HAMPSHIRE	3
678	39173	0	NO	14	>= 45 YEARS	COLLEGE GRADUATE	9TH TO 12TH GRADE	ABOVE POVERTY > $75K	ENGLISH	MARRIED	NON-HISPANIC WHITE ONLY	FEMALE	2	MIXED	ALL PROVIDERS	ALL PROVIDERS	0	PRIVATE INSURANCE ONLY	NEW YORK	4
679	30799	0	NO	16	>= 45 YEARS	MORE THAN 12 YEARS, NON-COLLEGE GRAD	9TH TO 12TH GRADE	ABOVE POVERTY <= $75K	ENGLISH	MARRIED	NON-HISPANIC WHITE ONLY	MALE	3/3+	MIXED	SOME BUT POSSIBLY OR DEFINITELY NOT ALL PROVIDERS	SOME BUT POSSIBLY OR DEFINITELY NOT ALL PROVIDERS	0	ANY MEDICAID	ILLINOIS	3
680	4826	0	NO	14	35 TO 44 YEARS	MORE THAN 12 YEARS, NON-COLLEGE GRAD	9TH TO 12TH GRADE	ABOVE POVERTY <= $75K	ENGLISH	MARRIED	NON-HISPANIC WHITE ONLY	MALE	0-1	ALL PUBLIC FACILITIES	ALL PROVIDERS		0	ANY MEDICAID	WYOMING	1
681	34543	0	NO	17	>= 45 YEARS	COLLEGE GRADUATE	9TH TO 12TH GRADE	ABOVE POVERTY <= $75K	ENGLISH	MARRIED	NON-HISPANIC WHITE ONLY	FEMALE	0-1	ALL PRIVATE FACILITIES	NO PROVIDERS	NO PROVIDERS	0	PRIVATE INSURANCE ONLY	VIRGINIA	4
682	32468	0	NO	15	>= 45 YEARS	COLLEGE GRADUATE	9TH TO 12TH GRADE	ABOVE POVERTY > $75K	ENGLISH	MARRIED	NON-HISPANIC OTHER + MULTIPLE RACE	MALE	0-1	ALL PRIVATE FACILITIES	NO PROVIDERS	NO PROVIDERS	0	PRIVATE INSURANCE ONLY	PENNSYLVANIA	3
683	6634	0	NO	16	35 TO 44 YEARS	12 YEARS	9TH TO 12TH GRADE	ABOVE POVERTY <= $75K	ENGLISH	NEVER MARRIED/WIDOWED/DIVORCED/SEPARATED/DECEASED/LIVING WITH PARTNER	NON-HISPANIC OTHER + MULTIPLE RACE	FEMALE	0-1	ALL PUBLIC FACILITIES	ALL PROVIDERS	ALL PROVIDERS	0	ANY MEDICAID	ALASKA	2
684	37250	0	YES	13	>= 45 YEARS	12 YEARS	6TH TO 8TH GRADE	ABOVE POVERTY <= $75K	ENGLISH	NEVER MARRIED/WIDOWED/DIVORCED/SEPARATED/DECEASED/LIVING WITH PARTNER	NON-HISPANIC WHITE ONLY	MALE	0-1	ALL PUBLIC FACILITIES	NO PROVIDERS	ALL PROVIDERS	0	ANY MEDICAID	NEW HAMPSHIRE	3
685	42963	0	YES	17	>= 45 YEARS	12 YEARS	9TH TO 12TH GRADE	ABOVE POVERTY <= $75K	ENGLISH	MARRIED	NON-HISPANIC WHITE ONLY	FEMALE	0-1	ALL HOSPITAL FACILITIES	ALL PROVIDERS	ALL PROVIDERS	1	ANY MEDICAID	RHODE ISLAND	4
686	33659	0	NO	15	>= 45 YEARS	COLLEGE GRADUATE	9TH TO 12TH GRADE	ABOVE POVERTY > $75K	ENGLISH	MARRIED	NON-HISPANIC WHITE ONLY	FEMALE	0-1	ALL PRIVATE FACILITIES	NO PROVIDERS	ALL PROVIDERS	0	OTHER INSURANCE	MASSACHUSETTS	4
687	17224	0	NO	15	>= 45 YEARS	12 YEARS	9TH TO 12TH GRADE	ABOVE POVERTY <= $75K	ENGLISH	MARRIED	NON-HISPANIC WHITE ONLY	MALE	0-1	ALL PUBLIC FACILITIES	ALL PROVIDERS	ALL PROVIDERS	0	PRIVATE INSURANCE ONLY	MAINE	4
688	6262	0	NO	15	>= 45 YEARS	COLLEGE GRADUATE	9TH TO 12TH GRADE	ABOVE POVERTY > $75K	ENGLISH	MARRIED	NON-HISPANIC WHITE ONLY	MALE	0-1	ALL PRIVATE FACILITIES	ALL PROVIDERS	ALL PROVIDERS	0	PRIVATE INSURANCE ONLY	OREGON	3
689	41854	0	YES	13	>= 45 YEARS	COLLEGE GRADUATE	6TH TO 8TH GRADE	ABOVE POVERTY > $75K	ENGLISH	MARRIED	NON-HISPANIC WHITE ONLY	MALE	3/3+	ALL PRIVATE FACILITIES	ALL PROVIDERS	ALL PROVIDERS	0	PRIVATE INSURANCE ONLY	MAINE	4
690	29725	0	NO	14	35 TO 44 YEARS	12 YEARS	6TH TO 8TH GRADE	BELOW POVERTY	ENGLISH	NEVER MARRIED/WIDOWED/DIVORCED/SEPARATED/DECEASED/LIVING WITH PARTNER	NON-HISPANIC OTHER + MULTIPLE RACE	FEMALE	0-1	ALL HOSPITAL FACILITIES	ALL PROVIDERS	ALL PROVIDERS	1	OTHER INSURANCE	NEW MEXICO	3
691	7215	0	NO	13	>= 45 YEARS	12 YEARS	6TH TO 8TH GRADE	ABOVE POVERTY <= $75K	ENGLISH	NEVER MARRIED/WIDOWED/DIVORCED/SEPARATED/DECEASED/LIVING WITH PARTNER	NON-HISPANIC BLACK ONLY	FEMALE	2		SOME BUT POSSIBLY OR DEFINITELY NOT ALL PROVIDERS	SOME BUT POSSIBLY OR DEFINITELY NOT ALL PROVIDERS	0	OTHER INSURANCE	PENNSYLVANIA	3
692	37560	0	NO	15	>= 45 YEARS	COLLEGE GRADUATE	9TH TO 12TH GRADE	ABOVE POVERTY <= $75K	ENGLISH	MARRIED	NON-HISPANIC WHITE ONLY	MALE	3/3+	ALL PRIVATE FACILITIES	ALL PROVIDERS	ALL PROVIDERS	0	PRIVATE INSURANCE ONLY	WEST VIRGINIA	2
693	24332	0	NO	16	>= 45 YEARS	MORE THAN 12 YEARS, NON-COLLEGE GRAD	9TH TO 12TH GRADE	ABOVE POVERTY > $75K	ENGLISH	MARRIED	NON-HISPANIC WHITE ONLY	MALE	0-1	MIXED	ALL PROVIDERS	ALL PROVIDERS	0	PRIVATE INSURANCE ONLY	MICHIGAN	2
694	3308	0	YES	13	35 TO 44 YEARS	MORE THAN 12 YEARS, NON-COLLEGE GRAD	6TH TO 8TH GRADE	BELOW POVERTY	ENGLISH	NEVER MARRIED/WIDOWED/DIVORCED/SEPARATED/DECEASED/LIVING WITH PARTNER	NON-HISPANIC BLACK ONLY	MALE	0-1	ALL HOSPITAL FACILITIES	ALL PROVIDERS	ALL PROVIDERS	3	ANY MEDICAID	OREGON	3
695	21721	0	YES	14	>= 45 YEARS	COLLEGE GRADUATE	6TH TO 8TH GRADE	ABOVE POVERTY > $75K	ENGLISH	MARRIED	NON-HISPANIC OTHER + MULTIPLE RACE	FEMALE	0-1	ALL PRIVATE FACILITIES	ALL PROVIDERS	ALL PROVIDERS	1	PRIVATE INSURANCE ONLY	HAWAII	4
696	35405	0	YES	13	35 TO 44 YEARS	12 YEARS	6TH TO 8TH GRADE	ABOVE POVERTY <= $75K	ENGLISH	MARRIED	NON-HISPANIC WHITE ONLY	FEMALE	2	MIXED	ALL PROVIDERS	ALL PROVIDERS	3	ANY MEDICAID	NORTH CAROLINA	2
697	7527	0	NO	16	35 TO 44 YEARS	MORE THAN 12 YEARS, NON-COLLEGE GRAD	9TH TO 12TH GRADE	ABOVE POVERTY <= $75K	ENGLISH	NEVER MARRIED/WIDOWED/DIVORCED/SEPARATED/DECEASED/LIVING WITH PARTNER	NON-HISPANIC BLACK ONLY	FEMALE	3/3+	MIXED	ALL PROVIDERS	ALL PROVIDERS	3	ANY MEDICAID	MISSISSIPPI	1
698	42474	0	NO	15	35 TO 44 YEARS	COLLEGE GRADUATE	9TH TO 12TH GRADE	ABOVE POVERTY > $75K	ENGLISH	MARRIED	HISPANIC	FEMALE	0-1	ALL PRIVATE FACILITIES		ALL PROVIDERS	2	PRIVATE INSURANCE ONLY	RHODE ISLAND	4
699	27071	0	NO	17	>= 45 YEARS	COLLEGE GRADUATE	9TH TO 12TH GRADE	ABOVE POVERTY > $75K	ENGLISH	MARRIED	NON-HISPANIC WHITE ONLY	MALE	0-1				0	PRIVATE INSURANCE ONLY	WISCONSIN	3
700	21417	0	YES	17	>= 45 YEARS	COLLEGE GRADUATE	9TH TO 12TH GRADE	ABOVE POVERTY > $75K	ENGLISH	MARRIED	NON-HISPANIC WHITE ONLY	FEMALE	0-1	ALL PRIVATE FACILITIES	ALL PROVIDERS	NO PROVIDERS	0	PRIVATE INSURANCE ONLY	PENNSYLVANIA	3
701	41305	0	NO	17	>= 45 YEARS	COLLEGE GRADUATE	9TH TO 12TH GRADE	ABOVE POVERTY > $75K	ENGLISH	MARRIED	NON-HISPANIC WHITE ONLY	MALE	0-1	ALL HOSPITAL FACILITIES		ALL PROVIDERS	0	PRIVATE INSURANCE ONLY	NEW HAMPSHIRE	3
702	20697	0	NO	17	>= 45 YEARS	COLLEGE GRADUATE	9TH TO 12TH GRADE	ABOVE POVERTY > $75K	ENGLISH	MARRIED	NON-HISPANIC OTHER + MULTIPLE RACE	FEMALE	3/3+	ALL PRIVATE FACILITIES			2	PRIVATE INSURANCE ONLY	TEXAS	2
703	38302	0	NO	15	>= 45 YEARS	COLLEGE GRADUATE	9TH TO 12TH GRADE	ABOVE POVERTY > $75K	ENGLISH	MARRIED	NON-HISPANIC WHITE ONLY	FEMALE	0-1	ALL PRIVATE FACILITIES		NO PROVIDERS	0	PRIVATE INSURANCE ONLY	VIRGINIA	4
704	42565	0	YES	16	>= 45 YEARS	COLLEGE GRADUATE	NOT IN SCHOOL/OTHER	ABOVE POVERTY > $75K	ENGLISH	MARRIED	NON-HISPANIC WHITE ONLY	MALE	0-1	ALL PRIVATE FACILITIES		NO PROVIDERS	0	OTHER INSURANCE	NEW YORK	4
705	10801	0	NO	17	35 TO 44 YEARS	LESS THAN 12 YEARS	9TH TO 12TH GRADE	BELOW POVERTY	ENGLISH	MARRIED	HISPANIC	MALE	3/3+	MIXED	SOME BUT POSSIBLY OR DEFINITELY NOT ALL PROVIDERS		0	ANY MEDICAID	IOWA	3
706	1255	0	NO	15	>= 45 YEARS	MORE THAN 12 YEARS, NON-COLLEGE GRAD	9TH TO 12TH GRADE	ABOVE POVERTY > $75K	ENGLISH	MARRIED	HISPANIC	FEMALE	0-1	ALL HOSPITAL FACILITIES	ALL PROVIDERS	ALL PROVIDERS	1	PRIVATE INSURANCE ONLY	NEW MEXICO	3
707	17772	0	NO	13	35 TO 44 YEARS	COLLEGE GRADUATE	6TH TO 8TH GRADE	ABOVE POVERTY <= $75K	ENGLISH	MARRIED	NON-HISPANIC WHITE ONLY	MALE	2	ALL PRIVATE FACILITIES	ALL PROVIDERS	ALL PROVIDERS	0	PRIVATE INSURANCE ONLY	KANSAS	2
708	29969	0	NO	16	>= 45 YEARS	COLLEGE GRADUATE	9TH TO 12TH GRADE	ABOVE POVERTY > $75K	ENGLISH	MARRIED	NON-HISPANIC WHITE ONLY	FEMALE	2	ALL STD/SCHOOL/TEEN CLINICS OR OTHER FACILITIES		NO PROVIDERS	0	PRIVATE INSURANCE ONLY	TEXAS	2
709	5411	0	NO	13	<= 34 YEARS	12 YEARS	9TH TO 12TH GRADE	BELOW POVERTY	ENGLISH	MARRIED	NON-HISPANIC WHITE ONLY	MALE	0-1	ALL PUBLIC FACILITIES	ALL PROVIDERS	ALL PROVIDERS	2	ANY MEDICAID	NEW YORK	4
710	5668	0	NO	15	>= 45 YEARS	COLLEGE GRADUATE	9TH TO 12TH GRADE	ABOVE POVERTY > $75K	ENGLISH	MARRIED	NON-HISPANIC OTHER + MULTIPLE RACE	FEMALE	0-1	ALL HOSPITAL FACILITIES	ALL PROVIDERS	ALL PROVIDERS	0	PRIVATE INSURANCE ONLY	WASHINGTON	4
711	10463	0	NO	14	35 TO 44 YEARS	MORE THAN 12 YEARS, NON-COLLEGE GRAD	9TH TO 12TH GRADE	ABOVE POVERTY <= $75K	ENGLISH	MARRIED	NON-HISPANIC WHITE ONLY	MALE	3/3+	MIXED		ALL PROVIDERS	0	ANY MEDICAID	IOWA	3
712	34358	0	NO	17	35 TO 44 YEARS	MORE THAN 12 YEARS, NON-COLLEGE GRAD	9TH TO 12TH GRADE	BELOW POVERTY	ENGLISH	NEVER MARRIED/WIDOWED/DIVORCED/SEPARATED/DECEASED/LIVING WITH PARTNER	NON-HISPANIC BLACK ONLY	MALE	0-1	ALL PUBLIC FACILITIES	ALL PROVIDERS	NO PROVIDERS	0	ANY MEDICAID	ALABAMA	1
713	12553	0	NO	15	>= 45 YEARS	COLLEGE GRADUATE	9TH TO 12TH GRADE	ABOVE POVERTY > $75K	ENGLISH	MARRIED	NON-HISPANIC WHITE ONLY	MALE	0-1	ALL HOSPITAL FACILITIES	ALL PROVIDERS	ALL PROVIDERS	0	PRIVATE INSURANCE ONLY	VERMONT	4
714	4917	0	NO	13	>= 45 YEARS	12 YEARS	6TH TO 8TH GRADE	BELOW POVERTY	ENGLISH	NEVER MARRIED/WIDOWED/DIVORCED/SEPARATED/DECEASED/LIVING WITH PARTNER	NON-HISPANIC WHITE ONLY	FEMALE	0-1	ALL PUBLIC FACILITIES	ALL PROVIDERS	ALL PROVIDERS	2	ANY MEDICAID	MAINE	4
715	6673	0	NO	16	35 TO 44 YEARS	MORE THAN 12 YEARS, NON-COLLEGE GRAD	9TH TO 12TH GRADE	ABOVE POVERTY <= $75K	ENGLISH	MARRIED	NON-HISPANIC WHITE ONLY	FEMALE	2	ALL PRIVATE FACILITIES	ALL PROVIDERS	ALL PROVIDERS	0	ANY MEDICAID	ALASKA	2
716	17578	0	NO	15	>= 45 YEARS	COLLEGE GRADUATE	9TH TO 12TH GRADE	ABOVE POVERTY > $75K	ENGLISH	MARRIED	NON-HISPANIC WHITE ONLY	MALE	0-1	ALL PRIVATE FACILITIES		ALL PROVIDERS	0	PRIVATE INSURANCE ONLY	MARYLAND	4
717	12086	0	YES	13	>= 45 YEARS	MORE THAN 12 YEARS, NON-COLLEGE GRAD	6TH TO 8TH GRADE	ABOVE POVERTY <= $75K	ENGLISH	MARRIED	HISPANIC	MALE	3/3+	ALL PRIVATE FACILITIES	ALL PROVIDERS	ALL PROVIDERS	2	ANY MEDICAID	DELAWARE	3
718	32915	0	NO	16	35 TO 44 YEARS	COLLEGE GRADUATE	9TH TO 12TH GRADE	ABOVE POVERTY > $75K	ENGLISH	MARRIED	NON-HISPANIC WHITE ONLY	MALE	0-1	ALL PRIVATE FACILITIES	ALL PROVIDERS	NO PROVIDERS	0	PRIVATE INSURANCE ONLY	TEXAS	2
719	26045	0	NO	15	35 TO 44 YEARS	COLLEGE GRADUATE	9TH TO 12TH GRADE		ENGLISH	NEVER MARRIED/WIDOWED/DIVORCED/SEPARATED/DECEASED/LIVING WITH PARTNER	HISPANIC	MALE	0-1	ALL PRIVATE FACILITIES			0	PRIVATE INSURANCE ONLY	TEXAS	2
720	22649	0	NO	15	>= 45 YEARS	COLLEGE GRADUATE	9TH TO 12TH GRADE	ABOVE POVERTY <= $75K	ENGLISH	NEVER MARRIED/WIDOWED/DIVORCED/SEPARATED/DECEASED/LIVING WITH PARTNER	NON-HISPANIC WHITE ONLY	MALE	2	ALL PRIVATE FACILITIES	ALL PROVIDERS	ALL PROVIDERS	0	PRIVATE INSURANCE ONLY	NEVADA	2
721	21719	0	NO	16	>= 45 YEARS	COLLEGE GRADUATE	9TH TO 12TH GRADE	ABOVE POVERTY > $75K	ENGLISH	MARRIED	NON-HISPANIC WHITE ONLY	FEMALE	0-1	ALL PRIVATE FACILITIES	ALL PROVIDERS	ALL PROVIDERS	0	PRIVATE INSURANCE ONLY	MASSACHUSETTS	4
722	24505	0	NO	14	>= 45 YEARS	COLLEGE GRADUATE	9TH TO 12TH GRADE	ABOVE POVERTY > $75K	ENGLISH	MARRIED	NON-HISPANIC WHITE ONLY	FEMALE	2	ALL HOSPITAL FACILITIES	SOME BUT POSSIBLY OR DEFINITELY NOT ALL PROVIDERS	SOME BUT POSSIBLY OR DEFINITELY NOT ALL PROVIDERS	1	PRIVATE INSURANCE ONLY	MAINE	4
723	19776	0	NO	17	>= 45 YEARS	12 YEARS	9TH TO 12TH GRADE	ABOVE POVERTY <= $75K	ENGLISH	MARRIED	NON-HISPANIC BLACK ONLY	MALE	2	MIXED			0	ANY MEDICAID	MINNESOTA	3
724	36218	0	NO	16	>= 45 YEARS	COLLEGE GRADUATE	9TH TO 12TH GRADE	ABOVE POVERTY > $75K	ENGLISH	MARRIED	NON-HISPANIC WHITE ONLY	MALE	0-1	ALL PRIVATE FACILITIES	ALL PROVIDERS	ALL PROVIDERS	0	PRIVATE INSURANCE ONLY	NEW YORK	4
725	37531	0	NO	15	>= 45 YEARS	MORE THAN 12 YEARS, NON-COLLEGE GRAD	9TH TO 12TH GRADE	ABOVE POVERTY > $75K	ENGLISH	MARRIED	NON-HISPANIC OTHER + MULTIPLE RACE	FEMALE	3/3+	MIXED	ALL PROVIDERS	SOME BUT POSSIBLY OR DEFINITELY NOT ALL PROVIDERS	0	PRIVATE INSURANCE ONLY	ILLINOIS	3
726	33815	0	NO	16	>= 45 YEARS	COLLEGE GRADUATE	9TH TO 12TH GRADE	ABOVE POVERTY > $75K	ENGLISH	MARRIED	HISPANIC	MALE	0-1	ALL PRIVATE FACILITIES	ALL PROVIDERS	NO PROVIDERS	0	PRIVATE INSURANCE ONLY	FLORIDA	3
727	37820	0	NO	16	>= 45 YEARS	MORE THAN 12 YEARS, NON-COLLEGE GRAD	9TH TO 12TH GRADE	ABOVE POVERTY <= $75K	ENGLISH	MARRIED	NON-HISPANIC WHITE ONLY	FEMALE	3/3+	ALL HOSPITAL FACILITIES		ALL PROVIDERS	0	PRIVATE INSURANCE ONLY	WASHINGTON	4
728	16620	0	NO	16	>= 45 YEARS	LESS THAN 12 YEARS	9TH TO 12TH GRADE	ABOVE POVERTY <= $75K	ENGLISH	MARRIED	NON-HISPANIC WHITE ONLY	MALE	2	MIXED	ALL PROVIDERS	ALL PROVIDERS	0	PRIVATE INSURANCE ONLY	WASHINGTON	4
729	904	0	NO	16	35 TO 44 YEARS	LESS THAN 12 YEARS	9TH TO 12TH GRADE	BELOW POVERTY	OTHER	NEVER MARRIED/WIDOWED/DIVORCED/SEPARATED/DECEASED/LIVING WITH PARTNER	NON-HISPANIC BLACK ONLY	FEMALE	0-1	ALL PUBLIC FACILITIES	ALL PROVIDERS	ALL PROVIDERS	0	ANY MEDICAID	ILLINOIS	3
730	6577	0	NO	15	>= 45 YEARS	COLLEGE GRADUATE	9TH TO 12TH GRADE	ABOVE POVERTY > $75K	ENGLISH	MARRIED	NON-HISPANIC WHITE ONLY	FEMALE	2	MIXED	ALL PROVIDERS	SOME BUT POSSIBLY OR DEFINITELY NOT ALL PROVIDERS	0	PRIVATE INSURANCE ONLY	ALASKA	2
731	4283	0	NO	17	>= 45 YEARS	COLLEGE GRADUATE	9TH TO 12TH GRADE	ABOVE POVERTY > $75K	ENGLISH	MARRIED	NON-HISPANIC WHITE ONLY	MALE	2	ALL PUBLIC FACILITIES	ALL PROVIDERS	ALL PROVIDERS	0	PRIVATE INSURANCE ONLY	CALIFORNIA	4
732	38398	0	NO	16	35 TO 44 YEARS	COLLEGE GRADUATE	9TH TO 12TH GRADE	ABOVE POVERTY > $75K	ENGLISH	MARRIED	NON-HISPANIC BLACK ONLY	MALE	0-1	ALL PRIVATE FACILITIES	ALL PROVIDERS	ALL PROVIDERS	1	PRIVATE INSURANCE ONLY	NEW YORK	4
733	1873	0	NO	15	>= 45 YEARS	12 YEARS	9TH TO 12TH GRADE	ABOVE POVERTY <= $75K	ENGLISH	MARRIED	NON-HISPANIC OTHER + MULTIPLE RACE	MALE	0-1	ALL PRIVATE FACILITIES		ALL PROVIDERS	1	PRIVATE INSURANCE ONLY	HAWAII	4
734	32536	0	YES	17	>= 45 YEARS	COLLEGE GRADUATE	9TH TO 12TH GRADE	ABOVE POVERTY <= $75K	ENGLISH	NEVER MARRIED/WIDOWED/DIVORCED/SEPARATED/DECEASED/LIVING WITH PARTNER	NON-HISPANIC WHITE ONLY	MALE	3/3+	MIXED	SOME BUT POSSIBLY OR DEFINITELY NOT ALL PROVIDERS	SOME BUT POSSIBLY OR DEFINITELY NOT ALL PROVIDERS	1	PRIVATE INSURANCE ONLY	VIRGINIA	4
735	21184	0	NO	14	>= 45 YEARS	12 YEARS	6TH TO 8TH GRADE	ABOVE POVERTY > $75K	ENGLISH	MARRIED	NON-HISPANIC WHITE ONLY	FEMALE	0-1	ALL PRIVATE FACILITIES	ALL PROVIDERS		0	PRIVATE INSURANCE ONLY	NEW YORK	4
736	39894	0	NO	15	35 TO 44 YEARS	COLLEGE GRADUATE	9TH TO 12TH GRADE	ABOVE POVERTY > $75K	ENGLISH	MARRIED	NON-HISPANIC WHITE ONLY	FEMALE	0-1	ALL PUBLIC FACILITIES	ALL PROVIDERS	ALL PROVIDERS	0	PRIVATE INSURANCE ONLY	KANSAS	2
737	22293	0	NO	15	>= 45 YEARS	MORE THAN 12 YEARS, NON-COLLEGE GRAD	9TH TO 12TH GRADE	ABOVE POVERTY > $75K	ENGLISH	MARRIED	NON-HISPANIC WHITE ONLY	MALE	3/3+	MIXED			0	ANY MEDICAID	CALIFORNIA	4
738	34923	0	NO	13	<= 34 YEARS	LESS THAN 12 YEARS	6TH TO 8TH GRADE	ABOVE POVERTY <= $75K	ENGLISH	NEVER MARRIED/WIDOWED/DIVORCED/SEPARATED/DECEASED/LIVING WITH PARTNER	NON-HISPANIC OTHER + MULTIPLE RACE	MALE	0-1	ALL PRIVATE FACILITIES	ALL PROVIDERS	ALL PROVIDERS	2	ANY MEDICAID	MASSACHUSETTS	4
739	42370	0	YES	14	35 TO 44 YEARS	COLLEGE GRADUATE	9TH TO 12TH GRADE	ABOVE POVERTY > $75K	ENGLISH	MARRIED	NON-HISPANIC WHITE ONLY	MALE	0-1	ALL PRIVATE FACILITIES	ALL PROVIDERS	ALL PROVIDERS	1	PRIVATE INSURANCE ONLY	MASSACHUSETTS	4
740	36994	0	NO	14	35 TO 44 YEARS	COLLEGE GRADUATE	9TH TO 12TH GRADE	ABOVE POVERTY <= $75K	ENGLISH	MARRIED	NON-HISPANIC WHITE ONLY	MALE	2	ALL HOSPITAL FACILITIES	NO PROVIDERS	ALL PROVIDERS	0	PRIVATE INSURANCE ONLY	MAINE	4
741	34121	0	NO	15	35 TO 44 YEARS	COLLEGE GRADUATE	9TH TO 12TH GRADE	ABOVE POVERTY > $75K	ENGLISH	MARRIED	NON-HISPANIC WHITE ONLY	FEMALE	0-1	ALL PUBLIC FACILITIES	ALL PROVIDERS	ALL PROVIDERS	0	PRIVATE INSURANCE ONLY	ILLINOIS	3
742	25570	0	NO	15	35 TO 44 YEARS	MORE THAN 12 YEARS, NON-COLLEGE GRAD	9TH TO 12TH GRADE	ABOVE POVERTY > $75K	ENGLISH	MARRIED	NON-HISPANIC WHITE ONLY	MALE	0-1	ALL HOSPITAL FACILITIES	ALL PROVIDERS	ALL PROVIDERS	0	PRIVATE INSURANCE ONLY	IOWA	3
743	22026	0	YES	17	>= 45 YEARS	COLLEGE GRADUATE	9TH TO 12TH GRADE	ABOVE POVERTY > $75K	ENGLISH	MARRIED	NON-HISPANIC WHITE ONLY	FEMALE	3/3+	MIXED		SOME BUT POSSIBLY OR DEFINITELY NOT ALL PROVIDERS	0	PRIVATE INSURANCE ONLY	NEW JERSEY	4
744	26464	0	YES	16	>= 45 YEARS	COLLEGE GRADUATE	9TH TO 12TH GRADE	ABOVE POVERTY <= $75K	ENGLISH	NEVER MARRIED/WIDOWED/DIVORCED/SEPARATED/DECEASED/LIVING WITH PARTNER	NON-HISPANIC WHITE ONLY	FEMALE	0-1	ALL HOSPITAL FACILITIES	ALL PROVIDERS	ALL PROVIDERS	0	ANY MEDICAID	NORTH DAKOTA	1
745	19819	0	NO	17	>= 45 YEARS	COLLEGE GRADUATE	9TH TO 12TH GRADE	ABOVE POVERTY > $75K	ENGLISH	MARRIED	NON-HISPANIC WHITE ONLY	MALE	0-1	ALL PRIVATE FACILITIES			1	PRIVATE INSURANCE ONLY	NEW JERSEY	4
746	18608	0	NO	13	>= 45 YEARS	COLLEGE GRADUATE	6TH TO 8TH GRADE	ABOVE POVERTY > $75K	ENGLISH	MARRIED	NON-HISPANIC WHITE ONLY	FEMALE	2	ALL PRIVATE FACILITIES		ALL PROVIDERS	2	PRIVATE INSURANCE ONLY	NEW YORK	4
747	43394	0	YES	14	35 TO 44 YEARS	MORE THAN 12 YEARS, NON-COLLEGE GRAD	9TH TO 12TH GRADE	ABOVE POVERTY <= $75K	ENGLISH	MARRIED	NON-HISPANIC WHITE ONLY	FEMALE	0-1	ALL HOSPITAL FACILITIES	NO PROVIDERS	ALL PROVIDERS	1	ANY MEDICAID	NEW HAMPSHIRE	3
748	7217	0	NO	13	>= 45 YEARS	MORE THAN 12 YEARS, NON-COLLEGE GRAD	6TH TO 8TH GRADE	ABOVE POVERTY > $75K	ENGLISH	MARRIED	NON-HISPANIC WHITE ONLY	MALE	0-1	ALL PRIVATE FACILITIES	ALL PROVIDERS	ALL PROVIDERS	3	PRIVATE INSURANCE ONLY	RHODE ISLAND	4
749	38802	0	NO	14	>= 45 YEARS	COLLEGE GRADUATE	6TH TO 8TH GRADE	ABOVE POVERTY > $75K	ENGLISH	MARRIED	NON-HISPANIC WHITE ONLY	MALE	0-1	ALL PRIVATE FACILITIES		NO PROVIDERS	0	PRIVATE INSURANCE ONLY	MARYLAND	4
750	3842	0	NO	16	>= 45 YEARS	12 YEARS	9TH TO 12TH GRADE	ABOVE POVERTY <= $75K	ENGLISH	MARRIED	NON-HISPANIC WHITE ONLY	MALE	0-1	ALL HOSPITAL FACILITIES		ALL PROVIDERS	0	PRIVATE INSURANCE ONLY	WEST VIRGINIA	2
751	7043	0	NO	14	>= 45 YEARS	COLLEGE GRADUATE	9TH TO 12TH GRADE	ABOVE POVERTY > $75K	ENGLISH	MARRIED	NON-HISPANIC WHITE ONLY	MALE	0-1	ALL PRIVATE FACILITIES	NO PROVIDERS	ALL PROVIDERS	2	PRIVATE INSURANCE ONLY	VERMONT	4
752	23713	0	NO	14	>= 45 YEARS	COLLEGE GRADUATE	6TH TO 8TH GRADE	ABOVE POVERTY > $75K	ENGLISH	MARRIED	NON-HISPANIC WHITE ONLY	MALE	2	ALL PRIVATE FACILITIES	ALL PROVIDERS	SOME BUT POSSIBLY OR DEFINITELY NOT ALL PROVIDERS	1	PRIVATE INSURANCE ONLY	OREGON	3
753	35507	0	NO	13	<= 34 YEARS	MORE THAN 12 YEARS, NON-COLLEGE GRAD	6TH TO 8TH GRADE	ABOVE POVERTY <= $75K	ENGLISH	NEVER MARRIED/WIDOWED/DIVORCED/SEPARATED/DECEASED/LIVING WITH PARTNER	NON-HISPANIC WHITE ONLY	MALE	2	ALL STD/SCHOOL/TEEN CLINICS OR OTHER FACILITIES	ALL PROVIDERS	ALL PROVIDERS	0	ANY MEDICAID	WASHINGTON	4
754	5595	0	NO	16	>= 45 YEARS	COLLEGE GRADUATE	9TH TO 12TH GRADE	ABOVE POVERTY > $75K	ENGLISH	MARRIED	NON-HISPANIC WHITE ONLY	FEMALE	3/3+	ALL PRIVATE FACILITIES	ALL PROVIDERS	ALL PROVIDERS	0	PRIVATE INSURANCE ONLY	MARYLAND	4
755	43018	0	NO	14	35 TO 44 YEARS	COLLEGE GRADUATE	6TH TO 8TH GRADE	ABOVE POVERTY > $75K	ENGLISH	MARRIED	NON-HISPANIC WHITE ONLY	MALE	0-1	ALL PRIVATE FACILITIES	ALL PROVIDERS	ALL PROVIDERS	0	PRIVATE INSURANCE ONLY	WASHINGTON	4
756	5149	0	NO	16	>= 45 YEARS	COLLEGE GRADUATE	9TH TO 12TH GRADE	ABOVE POVERTY > $75K	ENGLISH	MARRIED	NON-HISPANIC WHITE ONLY	MALE	0-1	ALL HOSPITAL FACILITIES	ALL PROVIDERS	ALL PROVIDERS	2	PRIVATE INSURANCE ONLY	MAINE	4
757	15481	0	NO	15	>= 45 YEARS	COLLEGE GRADUATE	9TH TO 12TH GRADE	ABOVE POVERTY > $75K	ENGLISH	MARRIED	NON-HISPANIC OTHER + MULTIPLE RACE	FEMALE	0-1	ALL PRIVATE FACILITIES	ALL PROVIDERS	ALL PROVIDERS	1	PRIVATE INSURANCE ONLY	COLORADO	3
758	4206	0	NO	16	>= 45 YEARS	COLLEGE GRADUATE	9TH TO 12TH GRADE	ABOVE POVERTY > $75K	ENGLISH	MARRIED	NON-HISPANIC WHITE ONLY	FEMALE	0-1	ALL HOSPITAL FACILITIES	ALL PROVIDERS	ALL PROVIDERS	0	PRIVATE INSURANCE ONLY	WISCONSIN	3
759	28233	0	NO	13	>= 45 YEARS	COLLEGE GRADUATE	6TH TO 8TH GRADE	ABOVE POVERTY > $75K	ENGLISH	MARRIED	NON-HISPANIC BLACK ONLY	MALE	3/3+	ALL PRIVATE FACILITIES	SOME BUT POSSIBLY OR DEFINITELY NOT ALL PROVIDERS	ALL PROVIDERS	0	PRIVATE INSURANCE ONLY	DISTRICT OF COLUMBIA	4
760	37845	0	NO	13	35 TO 44 YEARS	COLLEGE GRADUATE	6TH TO 8TH GRADE	ABOVE POVERTY > $75K	ENGLISH	MARRIED	HISPANIC	MALE	0-1	ALL PRIVATE FACILITIES	ALL PROVIDERS	ALL PROVIDERS	2	ANY MEDICAID	COLORADO	3
761	30457	0	NO	14	35 TO 44 YEARS	MORE THAN 12 YEARS, NON-COLLEGE GRAD	6TH TO 8TH GRADE	ABOVE POVERTY <= $75K	ENGLISH	MARRIED	NON-HISPANIC WHITE ONLY	MALE	3/3+	MIXED	ALL PROVIDERS	SOME BUT POSSIBLY OR DEFINITELY NOT ALL PROVIDERS	1	OTHER INSURANCE	SOUTH CAROLINA	1
762	31444	0	YES	15	<= 34 YEARS	LESS THAN 12 YEARS	6TH TO 8TH GRADE	ABOVE POVERTY <= $75K	ENGLISH	MARRIED	NON-HISPANIC WHITE ONLY	FEMALE	0-1	ALL PRIVATE FACILITIES	ALL PROVIDERS	ALL PROVIDERS	1	ANY MEDICAID	ILLINOIS	3
763	1085	0	NO	16	>= 45 YEARS	LESS THAN 12 YEARS	9TH TO 12TH GRADE	ABOVE POVERTY <= $75K	ENGLISH	NEVER MARRIED/WIDOWED/DIVORCED/SEPARATED/DECEASED/LIVING WITH PARTNER	HISPANIC	FEMALE	0-1	ALL PRIVATE FACILITIES	ALL PROVIDERS	NO PROVIDERS	0	PRIVATE INSURANCE ONLY	NEW JERSEY	4
764	8890	0	NO	14	>= 45 YEARS	COLLEGE GRADUATE	9TH TO 12TH GRADE	ABOVE POVERTY > $75K	ENGLISH	MARRIED	NON-HISPANIC OTHER + MULTIPLE RACE	FEMALE	0-1	ALL HOSPITAL FACILITIES	ALL PROVIDERS		0	PRIVATE INSURANCE ONLY	NORTH CAROLINA	2
765	32602	0	NO	13	35 TO 44 YEARS	MORE THAN 12 YEARS, NON-COLLEGE GRAD	6TH TO 8TH GRADE	BELOW POVERTY	ENGLISH	NEVER MARRIED/WIDOWED/DIVORCED/SEPARATED/DECEASED/LIVING WITH PARTNER	NON-HISPANIC OTHER + MULTIPLE RACE	MALE	0-1	ALL PRIVATE FACILITIES	NO PROVIDERS	ALL PROVIDERS	3	OTHER INSURANCE	PENNSYLVANIA	3
766	14501	0	NO	14	35 TO 44 YEARS	COLLEGE GRADUATE	6TH TO 8TH GRADE	ABOVE POVERTY > $75K	ENGLISH	MARRIED	NON-HISPANIC WHITE ONLY	FEMALE	0-1	ALL HOSPITAL FACILITIES		ALL PROVIDERS	0	PRIVATE INSURANCE ONLY	ILLINOIS	3
767	33776	0	NO	17	>= 45 YEARS	12 YEARS	9TH TO 12TH GRADE		ENGLISH	MARRIED	NON-HISPANIC WHITE ONLY	FEMALE	0-1	ALL PUBLIC FACILITIES	ALL PROVIDERS	ALL PROVIDERS	0	ANY MEDICAID	MISSOURI	1
768	33954	0	NO	16	>= 45 YEARS	MORE THAN 12 YEARS, NON-COLLEGE GRAD	9TH TO 12TH GRADE	ABOVE POVERTY <= $75K	ENGLISH	MARRIED	NON-HISPANIC WHITE ONLY	FEMALE	0-1	ALL PRIVATE FACILITIES	ALL PROVIDERS	ALL PROVIDERS	0	PRIVATE INSURANCE ONLY	RHODE ISLAND	4
769	38788	0	NO	17	>= 45 YEARS	MORE THAN 12 YEARS, NON-COLLEGE GRAD	9TH TO 12TH GRADE	ABOVE POVERTY <= $75K	ENGLISH	NEVER MARRIED/WIDOWED/DIVORCED/SEPARATED/DECEASED/LIVING WITH PARTNER	NON-HISPANIC WHITE ONLY	MALE	2	MIXED	NO PROVIDERS	ALL PROVIDERS	0	PRIVATE INSURANCE ONLY	NEW HAMPSHIRE	3
770	32665	0	YES	13	>= 45 YEARS	COLLEGE GRADUATE	6TH TO 8TH GRADE	ABOVE POVERTY > $75K	ENGLISH	MARRIED	NON-HISPANIC WHITE ONLY	MALE	2	MIXED	SOME BUT POSSIBLY OR DEFINITELY NOT ALL PROVIDERS	SOME BUT POSSIBLY OR DEFINITELY NOT ALL PROVIDERS	2	PRIVATE INSURANCE ONLY	DISTRICT OF COLUMBIA	4
771	1067	0	NO	17	35 TO 44 YEARS	LESS THAN 12 YEARS	HS GRAD/GED COMPLETED/ENROLLED IN GED PROGRAM		ENGLISH	MARRIED	NON-HISPANIC WHITE ONLY	FEMALE	0-1	ALL PUBLIC FACILITIES	ALL PROVIDERS	ALL PROVIDERS	0	UNINSURED	INDIANA	1
772	21784	0	NO	13	35 TO 44 YEARS	COLLEGE GRADUATE	6TH TO 8TH GRADE	ABOVE POVERTY > $75K	ENGLISH	MARRIED	NON-HISPANIC WHITE ONLY	FEMALE	2	MIXED	SOME BUT POSSIBLY OR DEFINITELY NOT ALL PROVIDERS	SOME BUT POSSIBLY OR DEFINITELY NOT ALL PROVIDERS	2	PRIVATE INSURANCE ONLY	DELAWARE	3
773	42215	0	YES	13	35 TO 44 YEARS	MORE THAN 12 YEARS, NON-COLLEGE GRAD	6TH TO 8TH GRADE	BELOW POVERTY	ENGLISH	NEVER MARRIED/WIDOWED/DIVORCED/SEPARATED/DECEASED/LIVING WITH PARTNER	NON-HISPANIC BLACK ONLY	FEMALE	2	MIXED	ALL PROVIDERS	ALL PROVIDERS	2	ANY MEDICAID	LOUISIANA	1
774	4594	0	NO	13	>= 45 YEARS	COLLEGE GRADUATE	6TH TO 8TH GRADE	ABOVE POVERTY > $75K	ENGLISH	MARRIED	NON-HISPANIC WHITE ONLY	MALE	0-1	ALL PRIVATE FACILITIES	ALL PROVIDERS	ALL PROVIDERS	2	PRIVATE INSURANCE ONLY	OREGON	3
775	33106	0	NO	16	>= 45 YEARS	COLLEGE GRADUATE	9TH TO 12TH GRADE	ABOVE POVERTY > $75K	ENGLISH	MARRIED	NON-HISPANIC WHITE ONLY	FEMALE	0-1	ALL PRIVATE FACILITIES	NO PROVIDERS	NO PROVIDERS	0	PRIVATE INSURANCE ONLY	DISTRICT OF COLUMBIA	4
776	42488	0	NO	13	35 TO 44 YEARS	12 YEARS	6TH TO 8TH GRADE	BELOW POVERTY	OTHER	MARRIED	NON-HISPANIC OTHER + MULTIPLE RACE	FEMALE	2	ALL PRIVATE FACILITIES	NO PROVIDERS	ALL PROVIDERS	3	ANY MEDICAID	NEW YORK	4
777	39161	0	NO	14	>= 45 YEARS	MORE THAN 12 YEARS, NON-COLLEGE GRAD	9TH TO 12TH GRADE	ABOVE POVERTY <= $75K	ENGLISH	MARRIED	NON-HISPANIC WHITE ONLY	FEMALE	2	ALL PRIVATE FACILITIES	ALL PROVIDERS	ALL PROVIDERS	1	PRIVATE INSURANCE ONLY	MARYLAND	4
778	1582	0	NO	13	>= 45 YEARS	MORE THAN 12 YEARS, NON-COLLEGE GRAD	6TH TO 8TH GRADE	ABOVE POVERTY <= $75K	ENGLISH	NEVER MARRIED/WIDOWED/DIVORCED/SEPARATED/DECEASED/LIVING WITH PARTNER	NON-HISPANIC BLACK ONLY	MALE	2	ALL HOSPITAL FACILITIES		ALL PROVIDERS	1	ANY MEDICAID	MARYLAND	4
779	31431	0	YES	16	35 TO 44 YEARS	COLLEGE GRADUATE	9TH TO 12TH GRADE	ABOVE POVERTY > $75K	ENGLISH	MARRIED	NON-HISPANIC OTHER + MULTIPLE RACE	MALE	2	ALL PRIVATE FACILITIES	ALL PROVIDERS	ALL PROVIDERS	2	PRIVATE INSURANCE ONLY	ILLINOIS	3
780	41226	0	YES	17	35 TO 44 YEARS	COLLEGE GRADUATE	9TH TO 12TH GRADE	ABOVE POVERTY > $75K	ENGLISH	MARRIED	NON-HISPANIC BLACK ONLY	MALE	0-1	ALL PRIVATE FACILITIES	ALL PROVIDERS	ALL PROVIDERS	0	PRIVATE INSURANCE ONLY	OHIO	2
781	39284	0	NO	13	35 TO 44 YEARS	COLLEGE GRADUATE	6TH TO 8TH GRADE	ABOVE POVERTY > $75K	ENGLISH	MARRIED	NON-HISPANIC WHITE ONLY	MALE	3/3+	ALL PRIVATE FACILITIES		SOME BUT POSSIBLY OR DEFINITELY NOT ALL PROVIDERS	2	PRIVATE INSURANCE ONLY	MARYLAND	4
782	5235	0	NO	16	>= 45 YEARS	COLLEGE GRADUATE	9TH TO 12TH GRADE	ABOVE POVERTY > $75K	ENGLISH	MARRIED	NON-HISPANIC WHITE ONLY	MALE	0-1	ALL PRIVATE FACILITIES	ALL PROVIDERS	NO PROVIDERS	0	PRIVATE INSURANCE ONLY	FLORIDA	3
783	14414	0	YES	15	35 TO 44 YEARS	LESS THAN 12 YEARS	9TH TO 12TH GRADE	ABOVE POVERTY <= $75K	ENGLISH	MARRIED	NON-HISPANIC WHITE ONLY	FEMALE	2	MIXED	ALL PROVIDERS	ALL PROVIDERS	0	PRIVATE INSURANCE ONLY	WASHINGTON	4
784	26756	0	YES	16	>= 45 YEARS	COLLEGE GRADUATE	9TH TO 12TH GRADE	ABOVE POVERTY > $75K	ENGLISH	NEVER MARRIED/WIDOWED/DIVORCED/SEPARATED/DECEASED/LIVING WITH PARTNER	NON-HISPANIC WHITE ONLY	MALE	2	ALL PRIVATE FACILITIES	SOME BUT POSSIBLY OR DEFINITELY NOT ALL PROVIDERS	SOME BUT POSSIBLY OR DEFINITELY NOT ALL PROVIDERS	2	PRIVATE INSURANCE ONLY	ILLINOIS	3
785	22610	0	NO	16	>= 45 YEARS	12 YEARS	9TH TO 12TH GRADE	ABOVE POVERTY <= $75K	ENGLISH	MARRIED	NON-HISPANIC WHITE ONLY	FEMALE	2	MIXED	SOME BUT POSSIBLY OR DEFINITELY NOT ALL PROVIDERS	ALL PROVIDERS	0	UNINSURED	ARKANSAS	1
786	12528	0	NO	15	>= 45 YEARS	COLLEGE GRADUATE	9TH TO 12TH GRADE	ABOVE POVERTY > $75K	ENGLISH	NEVER MARRIED/WIDOWED/DIVORCED/SEPARATED/DECEASED/LIVING WITH PARTNER	NON-HISPANIC WHITE ONLY	FEMALE	0-1	ALL PRIVATE FACILITIES	ALL PROVIDERS	ALL PROVIDERS	0	PRIVATE INSURANCE ONLY	RHODE ISLAND	4
787	39790	0	NO	17	>= 45 YEARS	LESS THAN 12 YEARS	9TH TO 12TH GRADE		SPANISH	MARRIED	HISPANIC	MALE	0-1	ALL PRIVATE FACILITIES	NO PROVIDERS	ALL PROVIDERS	0	ANY MEDICAID	CALIFORNIA	4
788	1053	0	NO	13	>= 45 YEARS	12 YEARS	6TH TO 8TH GRADE	ABOVE POVERTY <= $75K	ENGLISH	MARRIED	HISPANIC	MALE	0-1	ALL PRIVATE FACILITIES	ALL PROVIDERS	ALL PROVIDERS	1	ANY MEDICAID	TEXAS	2
789	11041	0	NO	14	35 TO 44 YEARS	MORE THAN 12 YEARS, NON-COLLEGE GRAD	6TH TO 8TH GRADE	ABOVE POVERTY <= $75K	ENGLISH	NEVER MARRIED/WIDOWED/DIVORCED/SEPARATED/DECEASED/LIVING WITH PARTNER	NON-HISPANIC WHITE ONLY	FEMALE	3/3+	ALL PRIVATE FACILITIES	ALL PROVIDERS	ALL PROVIDERS	0	ANY MEDICAID	IOWA	3
790	7820	0	NO	14	<= 34 YEARS	MORE THAN 12 YEARS, NON-COLLEGE GRAD	6TH TO 8TH GRADE	BELOW POVERTY	ENGLISH	MARRIED	HISPANIC	MALE	2	MIXED	ALL PROVIDERS	ALL PROVIDERS	0	ANY MEDICAID	MISSISSIPPI	1
791	34249	0	NO	17	>= 45 YEARS	LESS THAN 12 YEARS	9TH TO 12TH GRADE	ABOVE POVERTY <= $75K	SPANISH	MARRIED	HISPANIC	MALE	0-1	ALL HOSPITAL FACILITIES	ALL PROVIDERS	ALL PROVIDERS	0	ANY MEDICAID	DELAWARE	3
792	23597	0	NO	16	>= 45 YEARS	COLLEGE GRADUATE	9TH TO 12TH GRADE	ABOVE POVERTY > $75K	ENGLISH	MARRIED	NON-HISPANIC WHITE ONLY	MALE	0-1	ALL PRIVATE FACILITIES	NO PROVIDERS	NO PROVIDERS	0	PRIVATE INSURANCE ONLY	NEW JERSEY	4
793	37789	0	NO	15	35 TO 44 YEARS	MORE THAN 12 YEARS, NON-COLLEGE GRAD	9TH TO 12TH GRADE		ENGLISH	MARRIED	NON-HISPANIC WHITE ONLY	MALE	0-1	ALL PRIVATE FACILITIES	ALL PROVIDERS	ALL PROVIDERS	0	PRIVATE INSURANCE ONLY	CONNECTICUT	4
794	22010	0	NO	14	>= 45 YEARS	MORE THAN 12 YEARS, NON-COLLEGE GRAD	9TH TO 12TH GRADE	ABOVE POVERTY <= $75K	ENGLISH	MARRIED	NON-HISPANIC WHITE ONLY	FEMALE	2	ALL PRIVATE FACILITIES	ALL PROVIDERS	ALL PROVIDERS	1	PRIVATE INSURANCE ONLY	VIRGINIA	4
795	28115	0	YES	16	>= 45 YEARS	LESS THAN 12 YEARS	9TH TO 12TH GRADE	ABOVE POVERTY <= $75K	ENGLISH	MARRIED	HISPANIC	FEMALE	0-1	ALL HOSPITAL FACILITIES	NO PROVIDERS	ALL PROVIDERS	0	ANY MEDICAID	CALIFORNIA	4
796	5465	0	NO	17	>= 45 YEARS	COLLEGE GRADUATE	9TH TO 12TH GRADE		ENGLISH	MARRIED	NON-HISPANIC WHITE ONLY	MALE	0-1	ALL PRIVATE FACILITIES	ALL PROVIDERS	ALL PROVIDERS	2	PRIVATE INSURANCE ONLY	OHIO	2
797	35576	0	NO	15	35 TO 44 YEARS	MORE THAN 12 YEARS, NON-COLLEGE GRAD	9TH TO 12TH GRADE	ABOVE POVERTY > $75K	ENGLISH	MARRIED	NON-HISPANIC WHITE ONLY	MALE	3/3+	MIXED	ALL PROVIDERS	ALL PROVIDERS	1	PRIVATE INSURANCE ONLY	ARKANSAS	1
798	14592	0	NO	17	>= 45 YEARS	COLLEGE GRADUATE	9TH TO 12TH GRADE	ABOVE POVERTY > $75K	ENGLISH	NEVER MARRIED/WIDOWED/DIVORCED/SEPARATED/DECEASED/LIVING WITH PARTNER	NON-HISPANIC WHITE ONLY	FEMALE	3/3+	MIXED	SOME BUT POSSIBLY OR DEFINITELY NOT ALL PROVIDERS	SOME BUT POSSIBLY OR DEFINITELY NOT ALL PROVIDERS	0	PRIVATE INSURANCE ONLY	MASSACHUSETTS	4
799	18443	0	NO	17	>= 45 YEARS	COLLEGE GRADUATE	9TH TO 12TH GRADE	ABOVE POVERTY > $75K	ENGLISH	MARRIED	NON-HISPANIC WHITE ONLY	FEMALE	0-1	ALL PRIVATE FACILITIES	ALL PROVIDERS	NO PROVIDERS	0	PRIVATE INSURANCE ONLY	NEVADA	2
800	27023	0	NO	16	>= 45 YEARS	COLLEGE GRADUATE	9TH TO 12TH GRADE	ABOVE POVERTY <= $75K	ENGLISH	NEVER MARRIED/WIDOWED/DIVORCED/SEPARATED/DECEASED/LIVING WITH PARTNER	NON-HISPANIC BLACK ONLY	FEMALE	3/3+	ALL HOSPITAL FACILITIES			0	PRIVATE INSURANCE ONLY	LOUISIANA	1
801	9395	0	NO	16	>= 45 YEARS	LESS THAN 12 YEARS	9TH TO 12TH GRADE	ABOVE POVERTY <= $75K	SPANISH	MARRIED	HISPANIC	MALE	0-1	ALL PUBLIC FACILITIES	ALL PROVIDERS	ALL PROVIDERS	0	UNINSURED	TEXAS	2
802	10190	0	NO	15	35 TO 44 YEARS	LESS THAN 12 YEARS	9TH TO 12TH GRADE	ABOVE POVERTY <= $75K	SPANISH	NEVER MARRIED/WIDOWED/DIVORCED/SEPARATED/DECEASED/LIVING WITH PARTNER	HISPANIC	MALE	0-1	ALL PRIVATE FACILITIES	ALL PROVIDERS	ALL PROVIDERS	1	OTHER INSURANCE	NEW YORK	4
803	23583	0	NO	13	35 TO 44 YEARS	MORE THAN 12 YEARS, NON-COLLEGE GRAD	6TH TO 8TH GRADE	ABOVE POVERTY > $75K	ENGLISH	MARRIED	NON-HISPANIC OTHER + MULTIPLE RACE	FEMALE	2	MIXED	ALL PROVIDERS	ALL PROVIDERS	2	OTHER INSURANCE	NORTH DAKOTA	1
804	38146	0	YES	17	>= 45 YEARS	MORE THAN 12 YEARS, NON-COLLEGE GRAD	9TH TO 12TH GRADE	ABOVE POVERTY > $75K	ENGLISH	MARRIED	NON-HISPANIC WHITE ONLY	MALE	0-1	ALL PRIVATE FACILITIES	NO PROVIDERS	ALL PROVIDERS	0	UNINSURED	ALABAMA	1
805	35021	0	NO	15	35 TO 44 YEARS	MORE THAN 12 YEARS, NON-COLLEGE GRAD	9TH TO 12TH GRADE	ABOVE POVERTY <= $75K	ENGLISH	NEVER MARRIED/WIDOWED/DIVORCED/SEPARATED/DECEASED/LIVING WITH PARTNER	NON-HISPANIC WHITE ONLY	MALE	2	ALL PUBLIC FACILITIES	NO PROVIDERS	ALL PROVIDERS	0	UNINSURED	ARKANSAS	1
806	27290	0	NO	15	<= 34 YEARS	12 YEARS	9TH TO 12TH GRADE	ABOVE POVERTY <= $75K	ENGLISH	NEVER MARRIED/WIDOWED/DIVORCED/SEPARATED/DECEASED/LIVING WITH PARTNER	NON-HISPANIC WHITE ONLY	MALE	3/3+	MIXED	SOME BUT POSSIBLY OR DEFINITELY NOT ALL PROVIDERS	SOME BUT POSSIBLY OR DEFINITELY NOT ALL PROVIDERS	1	PRIVATE INSURANCE ONLY	WYOMING	1
807	7064	0	NO	16	>= 45 YEARS	COLLEGE GRADUATE	9TH TO 12TH GRADE	ABOVE POVERTY > $75K	ENGLISH	MARRIED	NON-HISPANIC WHITE ONLY	MALE	0-1	ALL HOSPITAL FACILITIES	ALL PROVIDERS	ALL PROVIDERS	0	PRIVATE INSURANCE ONLY	NEW JERSEY	4
808	21868	0	NO	13	35 TO 44 YEARS	MORE THAN 12 YEARS, NON-COLLEGE GRAD	6TH TO 8TH GRADE	ABOVE POVERTY > $75K	ENGLISH	MARRIED	NON-HISPANIC WHITE ONLY	FEMALE	2	ALL PRIVATE FACILITIES	ALL PROVIDERS	NO PROVIDERS	0	PRIVATE INSURANCE ONLY	ALASKA	2
809	8853	0	NO	14	>= 45 YEARS	COLLEGE GRADUATE	6TH TO 8TH GRADE	ABOVE POVERTY > $75K	ENGLISH	MARRIED	NON-HISPANIC WHITE ONLY	MALE	0-1	ALL PRIVATE FACILITIES	ALL PROVIDERS	ALL PROVIDERS	0	PRIVATE INSURANCE ONLY	ALASKA	2
810	20666	0	NO	13	35 TO 44 YEARS	COLLEGE GRADUATE	6TH TO 8TH GRADE	ABOVE POVERTY > $75K	ENGLISH	MARRIED	NON-HISPANIC WHITE ONLY	MALE	0-1	ALL HOSPITAL FACILITIES	ALL PROVIDERS	ALL PROVIDERS	3	PRIVATE INSURANCE ONLY	SOUTH DAKOTA	2
811	19569	0	NO	14	>= 45 YEARS	COLLEGE GRADUATE	9TH TO 12TH GRADE	ABOVE POVERTY <= $75K	ENGLISH	MARRIED	HISPANIC	MALE	0-1				0	PRIVATE INSURANCE ONLY	TEXAS	2
812	13463	0	NO	14	>= 45 YEARS	COLLEGE GRADUATE	6TH TO 8TH GRADE	ABOVE POVERTY > $75K	ENGLISH	MARRIED	NON-HISPANIC OTHER + MULTIPLE RACE	MALE	0-1	ALL PRIVATE FACILITIES	ALL PROVIDERS	ALL PROVIDERS	1	PRIVATE INSURANCE ONLY	HAWAII	4
813	18429	0	NO	13	<= 34 YEARS	LESS THAN 12 YEARS	6TH TO 8TH GRADE	ABOVE POVERTY <= $75K	ENGLISH	NEVER MARRIED/WIDOWED/DIVORCED/SEPARATED/DECEASED/LIVING WITH PARTNER	NON-HISPANIC WHITE ONLY	MALE	0-1	ALL PRIVATE FACILITIES	ALL PROVIDERS	ALL PROVIDERS	0	ANY MEDICAID	OHIO	2
814	33114	0	YES	14	35 TO 44 YEARS	MORE THAN 12 YEARS, NON-COLLEGE GRAD	6TH TO 8TH GRADE	BELOW POVERTY	ENGLISH	MARRIED	NON-HISPANIC OTHER + MULTIPLE RACE	MALE	3/3+	ALL HOSPITAL FACILITIES	ALL PROVIDERS	ALL PROVIDERS	0	ANY MEDICAID	NORTH CAROLINA	2
815	35631	0	NO	13	>= 45 YEARS	COLLEGE GRADUATE	6TH TO 8TH GRADE	ABOVE POVERTY > $75K	ENGLISH	MARRIED	NON-HISPANIC WHITE ONLY	MALE	0-1	ALL PRIVATE FACILITIES	ALL PROVIDERS	ALL PROVIDERS	2	PRIVATE INSURANCE ONLY	FLORIDA	3
816	35981	0	YES	14	35 TO 44 YEARS	COLLEGE GRADUATE	9TH TO 12TH GRADE	ABOVE POVERTY > $75K	ENGLISH	MARRIED	NON-HISPANIC WHITE ONLY	FEMALE	3/3+	MIXED		SOME BUT POSSIBLY OR DEFINITELY NOT ALL PROVIDERS	1	PRIVATE INSURANCE ONLY	CONNECTICUT	4
817	41176	0	NO	17	>= 45 YEARS	12 YEARS	9TH TO 12TH GRADE	ABOVE POVERTY > $75K	ENGLISH	MARRIED	HISPANIC	MALE	3/3+		SOME BUT POSSIBLY OR DEFINITELY NOT ALL PROVIDERS	SOME BUT POSSIBLY OR DEFINITELY NOT ALL PROVIDERS	0	OTHER INSURANCE	MARYLAND	4
818	24367	0	NO	13	>= 45 YEARS	COLLEGE GRADUATE	6TH TO 8TH GRADE	ABOVE POVERTY > $75K	ENGLISH	MARRIED	NON-HISPANIC WHITE ONLY	MALE	0-1	ALL PRIVATE FACILITIES	NO PROVIDERS	NO PROVIDERS	0	PRIVATE INSURANCE ONLY	VIRGINIA	4
819	39935	0	NO	14	35 TO 44 YEARS	12 YEARS	9TH TO 12TH GRADE	ABOVE POVERTY > $75K	ENGLISH	MARRIED	NON-HISPANIC WHITE ONLY	MALE	0-1	ALL PRIVATE FACILITIES	ALL PROVIDERS	ALL PROVIDERS	1	PRIVATE INSURANCE ONLY	NEW YORK	4
820	43498	0	YES	16	35 TO 44 YEARS	COLLEGE GRADUATE	9TH TO 12TH GRADE	ABOVE POVERTY <= $75K	ENGLISH	MARRIED	NON-HISPANIC WHITE ONLY	MALE	3/3+	MIXED	ALL PROVIDERS	SOME BUT POSSIBLY OR DEFINITELY NOT ALL PROVIDERS	0	ANY MEDICAID	NEBRASKA	3
821	19185	0	NO	13	35 TO 44 YEARS	COLLEGE GRADUATE	6TH TO 8TH GRADE	ABOVE POVERTY > $75K	ENGLISH	MARRIED	NON-HISPANIC WHITE ONLY	FEMALE	0-1	ALL HOSPITAL FACILITIES	ALL PROVIDERS	ALL PROVIDERS	1	PRIVATE INSURANCE ONLY	WYOMING	1
822	35237	0	NO	16	35 TO 44 YEARS	LESS THAN 12 YEARS	9TH TO 12TH GRADE	ABOVE POVERTY <= $75K	ENGLISH	MARRIED	NON-HISPANIC OTHER + MULTIPLE RACE	MALE	0-1	ALL PUBLIC FACILITIES	ALL PROVIDERS	NO PROVIDERS	0	PRIVATE INSURANCE ONLY	ARIZONA	2
823	43160	0	NO	17	>= 45 YEARS	COLLEGE GRADUATE	9TH TO 12TH GRADE	ABOVE POVERTY <= $75K	ENGLISH	MARRIED	NON-HISPANIC OTHER + MULTIPLE RACE	FEMALE	0-1	ALL PRIVATE FACILITIES	ALL PROVIDERS	NO PROVIDERS	0	PRIVATE INSURANCE ONLY	ILLINOIS	3
824	29501	0	NO	16	>= 45 YEARS	12 YEARS	9TH TO 12TH GRADE	ABOVE POVERTY <= $75K	ENGLISH	NEVER MARRIED/WIDOWED/DIVORCED/SEPARATED/DECEASED/LIVING WITH PARTNER	NON-HISPANIC BLACK ONLY	FEMALE	0-1	ALL STD/SCHOOL/TEEN CLINICS OR OTHER FACILITIES			0	PRIVATE INSURANCE ONLY	GEORGIA	1
825	36683	0	NO	15	35 TO 44 YEARS	COLLEGE GRADUATE	9TH TO 12TH GRADE	ABOVE POVERTY <= $75K	OTHER	MARRIED	NON-HISPANIC BLACK ONLY	FEMALE	0-1	ALL PUBLIC FACILITIES	ALL PROVIDERS	ALL PROVIDERS	0	PRIVATE INSURANCE ONLY	VIRGINIA	4
826	17225	0	NO	15	35 TO 44 YEARS	COLLEGE GRADUATE	9TH TO 12TH GRADE	ABOVE POVERTY <= $75K	ENGLISH	MARRIED	NON-HISPANIC OTHER + MULTIPLE RACE	FEMALE	3/3+	MIXED	SOME BUT POSSIBLY OR DEFINITELY NOT ALL PROVIDERS	SOME BUT POSSIBLY OR DEFINITELY NOT ALL PROVIDERS	0	PRIVATE INSURANCE ONLY	MONTANA	1
827	42228	0	NO	16	>= 45 YEARS	COLLEGE GRADUATE	9TH TO 12TH GRADE	ABOVE POVERTY > $75K	ENGLISH	MARRIED	NON-HISPANIC WHITE ONLY	FEMALE	2	ALL PRIVATE FACILITIES		NO PROVIDERS	0	PRIVATE INSURANCE ONLY	KANSAS	2
828	17894	0	NO	14	<= 34 YEARS	MORE THAN 12 YEARS, NON-COLLEGE GRAD	6TH TO 8TH GRADE	BELOW POVERTY	ENGLISH	MARRIED	NON-HISPANIC BLACK ONLY	MALE	2	MIXED	SOME BUT POSSIBLY OR DEFINITELY NOT ALL PROVIDERS	SOME BUT POSSIBLY OR DEFINITELY NOT ALL PROVIDERS	2	ANY MEDICAID	SOUTH CAROLINA	1
829	26778	0	NO	16	>= 45 YEARS	COLLEGE GRADUATE	9TH TO 12TH GRADE	ABOVE POVERTY > $75K	ENGLISH	NEVER MARRIED/WIDOWED/DIVORCED/SEPARATED/DECEASED/LIVING WITH PARTNER	NON-HISPANIC WHITE ONLY	FEMALE	0-1	ALL PUBLIC FACILITIES		ALL PROVIDERS	0	PRIVATE INSURANCE ONLY	NEW HAMPSHIRE	3
830	42400	0	NO	13	>= 45 YEARS	COLLEGE GRADUATE	6TH TO 8TH GRADE	ABOVE POVERTY > $75K	ENGLISH	MARRIED	NON-HISPANIC WHITE ONLY	MALE	0-1	ALL PRIVATE FACILITIES		NO PROVIDERS	0	PRIVATE INSURANCE ONLY	CALIFORNIA	4
831	8603	0	YES	13	35 TO 44 YEARS	COLLEGE GRADUATE	6TH TO 8TH GRADE	ABOVE POVERTY > $75K	ENGLISH	MARRIED	NON-HISPANIC WHITE ONLY	MALE	0-1	ALL PRIVATE FACILITIES	ALL PROVIDERS	ALL PROVIDERS	1	PRIVATE INSURANCE ONLY	VERMONT	4
832	39415	0	NO	15	>= 45 YEARS	COLLEGE GRADUATE	9TH TO 12TH GRADE	ABOVE POVERTY > $75K	ENGLISH	MARRIED	NON-HISPANIC WHITE ONLY	MALE	0-1		NO PROVIDERS	NO PROVIDERS	1	PRIVATE INSURANCE ONLY	NEW JERSEY	4
833	38552	0	YES	17	35 TO 44 YEARS	LESS THAN 12 YEARS	9TH TO 12TH GRADE	ABOVE POVERTY <= $75K	ENGLISH	NEVER MARRIED/WIDOWED/DIVORCED/SEPARATED/DECEASED/LIVING WITH PARTNER	NON-HISPANIC OTHER + MULTIPLE RACE	FEMALE	0-1	ALL PUBLIC FACILITIES	ALL PROVIDERS		0	ANY MEDICAID	NORTH DAKOTA	1
834	23198	0	NO	14	>= 45 YEARS	COLLEGE GRADUATE	6TH TO 8TH GRADE	ABOVE POVERTY > $75K	ENGLISH	MARRIED	HISPANIC	FEMALE	2		SOME BUT POSSIBLY OR DEFINITELY NOT ALL PROVIDERS	SOME BUT POSSIBLY OR DEFINITELY NOT ALL PROVIDERS	2	PRIVATE INSURANCE ONLY	TEXAS	2
835	890	0	NO	13	35 TO 44 YEARS	COLLEGE GRADUATE	6TH TO 8TH GRADE	ABOVE POVERTY > $75K	ENGLISH	MARRIED	NON-HISPANIC WHITE ONLY	FEMALE	2	ALL PRIVATE FACILITIES	SOME BUT POSSIBLY OR DEFINITELY NOT ALL PROVIDERS	ALL PROVIDERS	3	PRIVATE INSURANCE ONLY	MAINE	4
836	6415	0	NO	14	>= 45 YEARS	COLLEGE GRADUATE	6TH TO 8TH GRADE	ABOVE POVERTY > $75K	ENGLISH	MARRIED	NON-HISPANIC OTHER + MULTIPLE RACE	MALE	0-1	ALL PRIVATE FACILITIES	ALL PROVIDERS	ALL PROVIDERS	1	PRIVATE INSURANCE ONLY	NEW JERSEY	4
837	43179	0	NO	16	>= 45 YEARS	COLLEGE GRADUATE	9TH TO 12TH GRADE	ABOVE POVERTY > $75K	ENGLISH	MARRIED	NON-HISPANIC OTHER + MULTIPLE RACE	FEMALE	0-1	ALL HOSPITAL FACILITIES	ALL PROVIDERS	NO PROVIDERS	1	PRIVATE INSURANCE ONLY	INDIANA	1
838	33940	0	NO	15	>= 45 YEARS	COLLEGE GRADUATE	9TH TO 12TH GRADE	ABOVE POVERTY <= $75K	ENGLISH	NEVER MARRIED/WIDOWED/DIVORCED/SEPARATED/DECEASED/LIVING WITH PARTNER	NON-HISPANIC WHITE ONLY	FEMALE	0-1				0	OTHER INSURANCE	VERMONT	4
839	34489	0	NO	15	35 TO 44 YEARS	12 YEARS	9TH TO 12TH GRADE	BELOW POVERTY	ENGLISH	NEVER MARRIED/WIDOWED/DIVORCED/SEPARATED/DECEASED/LIVING WITH PARTNER	NON-HISPANIC BLACK ONLY	MALE	0-1	ALL PUBLIC FACILITIES	ALL PROVIDERS	ALL PROVIDERS	0	ANY MEDICAID	LOUISIANA	1
840	34641	0	NO	17	>= 45 YEARS	LESS THAN 12 YEARS	9TH TO 12TH GRADE	BELOW POVERTY	ENGLISH	MARRIED	HISPANIC	FEMALE	3/3+	ALL PUBLIC FACILITIES	ALL PROVIDERS	ALL PROVIDERS	0	ANY MEDICAID	TENNESSEE	1
841	28153	0	NO	13	35 TO 44 YEARS	MORE THAN 12 YEARS, NON-COLLEGE GRAD	6TH TO 8TH GRADE	ABOVE POVERTY <= $75K	ENGLISH	NEVER MARRIED/WIDOWED/DIVORCED/SEPARATED/DECEASED/LIVING WITH PARTNER	NON-HISPANIC WHITE ONLY	FEMALE	0-1	ALL PUBLIC FACILITIES	ALL PROVIDERS	ALL PROVIDERS	0	ANY MEDICAID	WEST VIRGINIA	2
842	14643	0	YES	17	>= 45 YEARS	COLLEGE GRADUATE	9TH TO 12TH GRADE	BELOW POVERTY	ENGLISH	MARRIED	NON-HISPANIC OTHER + MULTIPLE RACE	MALE	2	MIXED	SOME BUT POSSIBLY OR DEFINITELY NOT ALL PROVIDERS	SOME BUT POSSIBLY OR DEFINITELY NOT ALL PROVIDERS	1	ANY MEDICAID	VIRGINIA	4
843	28675	0	NO	17	>= 45 YEARS	LESS THAN 12 YEARS	9TH TO 12TH GRADE	ABOVE POVERTY > $75K	ENGLISH	NEVER MARRIED/WIDOWED/DIVORCED/SEPARATED/DECEASED/LIVING WITH PARTNER	NON-HISPANIC WHITE ONLY	MALE	0-1	ALL PRIVATE FACILITIES	ALL PROVIDERS	ALL PROVIDERS	0	PRIVATE INSURANCE ONLY	WYOMING	1
844	41419	0	NO	13	>= 45 YEARS	COLLEGE GRADUATE	6TH TO 8TH GRADE	ABOVE POVERTY > $75K	ENGLISH	MARRIED	NON-HISPANIC WHITE ONLY	MALE	2	MIXED	SOME BUT POSSIBLY OR DEFINITELY NOT ALL PROVIDERS	SOME BUT POSSIBLY OR DEFINITELY NOT ALL PROVIDERS	2	PRIVATE INSURANCE ONLY	ARIZONA	2
845	31720	0	NO	13	35 TO 44 YEARS	COLLEGE GRADUATE	6TH TO 8TH GRADE	ABOVE POVERTY > $75K	ENGLISH	MARRIED	NON-HISPANIC WHITE ONLY	MALE	0-1	MIXED	ALL PROVIDERS	ALL PROVIDERS	1	PRIVATE INSURANCE ONLY	NEW YORK	4
846	21762	0	YES	14	<= 34 YEARS	12 YEARS	9TH TO 12TH GRADE		ENGLISH	NEVER MARRIED/WIDOWED/DIVORCED/SEPARATED/DECEASED/LIVING WITH PARTNER	NON-HISPANIC OTHER + MULTIPLE RACE	FEMALE	0-1	MIXED	ALL PROVIDERS	ALL PROVIDERS	0	ANY MEDICAID	KENTUCKY	2
847	38649	0	YES	14	>= 45 YEARS	MORE THAN 12 YEARS, NON-COLLEGE GRAD	9TH TO 12TH GRADE	ABOVE POVERTY <= $75K	ENGLISH	MARRIED	NON-HISPANIC BLACK ONLY	FEMALE	0-1	ALL PRIVATE FACILITIES			0	PRIVATE INSURANCE ONLY	ARKANSAS	1
848	11860	0	NO	17	35 TO 44 YEARS	LESS THAN 12 YEARS	9TH TO 12TH GRADE	BELOW POVERTY	OTHER	MARRIED	NON-HISPANIC WHITE ONLY	MALE	0-1	ALL PRIVATE FACILITIES	ALL PROVIDERS	ALL PROVIDERS	0	ANY MEDICAID	TEXAS	2
849	5843	0	NO	17	>= 45 YEARS	COLLEGE GRADUATE	9TH TO 12TH GRADE	ABOVE POVERTY > $75K	ENGLISH	MARRIED	NON-HISPANIC WHITE ONLY	MALE	0-1	ALL PRIVATE FACILITIES		ALL PROVIDERS	0	PRIVATE INSURANCE ONLY	ILLINOIS	3
850	38234	0	YES	14	35 TO 44 YEARS	12 YEARS	9TH TO 12TH GRADE	ABOVE POVERTY <= $75K	ENGLISH	NEVER MARRIED/WIDOWED/DIVORCED/SEPARATED/DECEASED/LIVING WITH PARTNER	NON-HISPANIC WHITE ONLY	FEMALE	0-1	ALL PRIVATE FACILITIES		ALL PROVIDERS	2	ANY MEDICAID	PENNSYLVANIA	3
851	35557	0	NO	13	35 TO 44 YEARS	LESS THAN 12 YEARS	9TH TO 12TH GRADE	BELOW POVERTY	SPANISH	MARRIED	HISPANIC	MALE	0-1	ALL PRIVATE FACILITIES	ALL PROVIDERS	ALL PROVIDERS	3	ANY MEDICAID	ILLINOIS	3
852	5905	0	NO	13	>= 45 YEARS	MORE THAN 12 YEARS, NON-COLLEGE GRAD	6TH TO 8TH GRADE	ABOVE POVERTY <= $75K	ENGLISH	MARRIED	HISPANIC	FEMALE	0-1	ALL PUBLIC FACILITIES	ALL PROVIDERS	ALL PROVIDERS	1	ANY MEDICAID	ARIZONA	2
853	33249	0	NO	17	>= 45 YEARS	LESS THAN 12 YEARS	9TH TO 12TH GRADE	ABOVE POVERTY <= $75K	ENGLISH	NEVER MARRIED/WIDOWED/DIVORCED/SEPARATED/DECEASED/LIVING WITH PARTNER	HISPANIC	FEMALE	0-1	ALL PRIVATE FACILITIES	ALL PROVIDERS	ALL PROVIDERS	0	ANY MEDICAID	NEW YORK	4
854	32722	0	YES	13	>= 45 YEARS	12 YEARS	6TH TO 8TH GRADE	ABOVE POVERTY <= $75K	ENGLISH	NEVER MARRIED/WIDOWED/DIVORCED/SEPARATED/DECEASED/LIVING WITH PARTNER	NON-HISPANIC WHITE ONLY	FEMALE	0-1	ALL PRIVATE FACILITIES	ALL PROVIDERS	ALL PROVIDERS	3	ANY MEDICAID	MICHIGAN	2
855	14007	0	NO	13	35 TO 44 YEARS	COLLEGE GRADUATE	6TH TO 8TH GRADE	ABOVE POVERTY > $75K	ENGLISH	MARRIED	NON-HISPANIC WHITE ONLY	FEMALE	3/3+	ALL STD/SCHOOL/TEEN CLINICS OR OTHER FACILITIES	SOME BUT POSSIBLY OR DEFINITELY NOT ALL PROVIDERS	NO PROVIDERS	3	OTHER INSURANCE	VIRGINIA	4
856	6453	0	NO	17	>= 45 YEARS	COLLEGE GRADUATE	9TH TO 12TH GRADE	ABOVE POVERTY <= $75K	ENGLISH	NEVER MARRIED/WIDOWED/DIVORCED/SEPARATED/DECEASED/LIVING WITH PARTNER	NON-HISPANIC WHITE ONLY	FEMALE	0-1	ALL PRIVATE FACILITIES	ALL PROVIDERS	ALL PROVIDERS	2	OTHER INSURANCE	OREGON	3
857	29484	0	NO	14	>= 45 YEARS	MORE THAN 12 YEARS, NON-COLLEGE GRAD	6TH TO 8TH GRADE	ABOVE POVERTY > $75K	ENGLISH	NEVER MARRIED/WIDOWED/DIVORCED/SEPARATED/DECEASED/LIVING WITH PARTNER	NON-HISPANIC BLACK ONLY	MALE	3/3+	ALL PRIVATE FACILITIES	ALL PROVIDERS	ALL PROVIDERS	1	PRIVATE INSURANCE ONLY	WEST VIRGINIA	2
858	3870	0	NO	16	>= 45 YEARS	MORE THAN 12 YEARS, NON-COLLEGE GRAD	9TH TO 12TH GRADE	ABOVE POVERTY <= $75K	ENGLISH	MARRIED	NON-HISPANIC BLACK ONLY	FEMALE	0-1	ALL PRIVATE FACILITIES	ALL PROVIDERS	ALL PROVIDERS	0	OTHER INSURANCE	GEORGIA	1
859	40032	0	NO	13	35 TO 44 YEARS	12 YEARS	6TH TO 8TH GRADE	ABOVE POVERTY <= $75K	ENGLISH	MARRIED	NON-HISPANIC WHITE ONLY	MALE	0-1	ALL PRIVATE FACILITIES	ALL PROVIDERS	ALL PROVIDERS	0	PRIVATE INSURANCE ONLY	NEW JERSEY	4
860	8356	0	NO	17	>= 45 YEARS	COLLEGE GRADUATE	9TH TO 12TH GRADE	ABOVE POVERTY > $75K	ENGLISH	MARRIED	NON-HISPANIC OTHER + MULTIPLE RACE	MALE	0-1	ALL STD/SCHOOL/TEEN CLINICS OR OTHER FACILITIES	ALL PROVIDERS		0	PRIVATE INSURANCE ONLY	GEORGIA	1
861	39326	0	NO	16	35 TO 44 YEARS	12 YEARS	9TH TO 12TH GRADE	ABOVE POVERTY > $75K	ENGLISH	MARRIED	NON-HISPANIC WHITE ONLY	FEMALE	0-1	ALL PRIVATE FACILITIES	ALL PROVIDERS	ALL PROVIDERS	0	OTHER INSURANCE	NEW YORK	4
862	199	0	YES	16	>= 45 YEARS	COLLEGE GRADUATE	9TH TO 12TH GRADE	ABOVE POVERTY > $75K	ENGLISH	MARRIED	NON-HISPANIC WHITE ONLY	MALE	3/3+	MIXED	ALL PROVIDERS	ALL PROVIDERS	0	PRIVATE INSURANCE ONLY	NORTH DAKOTA	1
863	41551	0	YES	16	35 TO 44 YEARS	LESS THAN 12 YEARS	9TH TO 12TH GRADE	BELOW POVERTY	ENGLISH	MARRIED	NON-HISPANIC BLACK ONLY	MALE	0-1	ALL PRIVATE FACILITIES	ALL PROVIDERS	ALL PROVIDERS	0	ANY MEDICAID	TEXAS	2
864	35110	0	NO	16	>= 45 YEARS	COLLEGE GRADUATE	9TH TO 12TH GRADE		ENGLISH	MARRIED	NON-HISPANIC WHITE ONLY	FEMALE	0-1	ALL PRIVATE FACILITIES		ALL PROVIDERS	0	PRIVATE INSURANCE ONLY	MASSACHUSETTS	4
865	2592	0	NO	16	>= 45 YEARS	COLLEGE GRADUATE	9TH TO 12TH GRADE	ABOVE POVERTY <= $75K	ENGLISH	NEVER MARRIED/WIDOWED/DIVORCED/SEPARATED/DECEASED/LIVING WITH PARTNER	NON-HISPANIC WHITE ONLY	FEMALE	0-1	ALL PRIVATE FACILITIES	ALL PROVIDERS	ALL PROVIDERS	1	PRIVATE INSURANCE ONLY	CALIFORNIA	4
866	13460	0	NO	14	>= 45 YEARS	COLLEGE GRADUATE	9TH TO 12TH GRADE	ABOVE POVERTY > $75K	ENGLISH	MARRIED	NON-HISPANIC WHITE ONLY	MALE	0-1	ALL PRIVATE FACILITIES	ALL PROVIDERS	NO PROVIDERS	1	PRIVATE INSURANCE ONLY	NEW JERSEY	4
867	30041	0	NO	17	>= 45 YEARS	COLLEGE GRADUATE	9TH TO 12TH GRADE	ABOVE POVERTY > $75K	ENGLISH	MARRIED	NON-HISPANIC WHITE ONLY	MALE	0-1	ALL PRIVATE FACILITIES	ALL PROVIDERS	ALL PROVIDERS	0	ANY MEDICAID	PENNSYLVANIA	3
868	29271	0	NO	15	>= 45 YEARS	COLLEGE GRADUATE	9TH TO 12TH GRADE	ABOVE POVERTY <= $75K	ENGLISH	MARRIED	NON-HISPANIC WHITE ONLY	FEMALE	3/3+	MIXED	SOME BUT POSSIBLY OR DEFINITELY NOT ALL PROVIDERS	SOME BUT POSSIBLY OR DEFINITELY NOT ALL PROVIDERS	0	ANY MEDICAID	INDIANA	1
869	3457	0	NO	15	35 TO 44 YEARS	COLLEGE GRADUATE	9TH TO 12TH GRADE	ABOVE POVERTY > $75K	ENGLISH	NEVER MARRIED/WIDOWED/DIVORCED/SEPARATED/DECEASED/LIVING WITH PARTNER	NON-HISPANIC WHITE ONLY	MALE	0-1	ALL HOSPITAL FACILITIES		ALL PROVIDERS	0	PRIVATE INSURANCE ONLY	IOWA	3
870	12834	0	NO	14	>= 45 YEARS	LESS THAN 12 YEARS	6TH TO 8TH GRADE	BELOW POVERTY	ENGLISH	NEVER MARRIED/WIDOWED/DIVORCED/SEPARATED/DECEASED/LIVING WITH PARTNER	NON-HISPANIC WHITE ONLY	MALE	0-1	ALL PRIVATE FACILITIES	ALL PROVIDERS	ALL PROVIDERS	0	ANY MEDICAID	DELAWARE	3
871	23863	0	YES	17	>= 45 YEARS	MORE THAN 12 YEARS, NON-COLLEGE GRAD	9TH TO 12TH GRADE	ABOVE POVERTY <= $75K	ENGLISH	MARRIED	HISPANIC	MALE	0-1	ALL PRIVATE FACILITIES	NO PROVIDERS	ALL PROVIDERS	0	PRIVATE INSURANCE ONLY	HAWAII	4
872	41302	0	NO	17	>= 45 YEARS	COLLEGE GRADUATE	9TH TO 12TH GRADE	ABOVE POVERTY > $75K	ENGLISH	MARRIED	HISPANIC	MALE	0-1	ALL PRIVATE FACILITIES	ALL PROVIDERS	NO PROVIDERS	0	PRIVATE INSURANCE ONLY	VIRGINIA	4
873	38886	0	YES	16	>= 45 YEARS	12 YEARS	9TH TO 12TH GRADE	BELOW POVERTY	ENGLISH	MARRIED	NON-HISPANIC WHITE ONLY	FEMALE	2	MIXED	SOME BUT POSSIBLY OR DEFINITELY NOT ALL PROVIDERS	SOME BUT POSSIBLY OR DEFINITELY NOT ALL PROVIDERS	0	PRIVATE INSURANCE ONLY	ALASKA	2
874	4997	0	YES	17	>= 45 YEARS	COLLEGE GRADUATE	9TH TO 12TH GRADE	ABOVE POVERTY <= $75K	ENGLISH	MARRIED	NON-HISPANIC BLACK ONLY	MALE	0-1	ALL PRIVATE FACILITIES	ALL PROVIDERS		0	ANY MEDICAID	PENNSYLVANIA	3
875	39604	0	NO	13	35 TO 44 YEARS	COLLEGE GRADUATE	6TH TO 8TH GRADE	ABOVE POVERTY <= $75K	ENGLISH	NEVER MARRIED/WIDOWED/DIVORCED/SEPARATED/DECEASED/LIVING WITH PARTNER	NON-HISPANIC WHITE ONLY	MALE	3/3+	MIXED	SOME BUT POSSIBLY OR DEFINITELY NOT ALL PROVIDERS	ALL PROVIDERS	2	ANY MEDICAID	VERMONT	4
876	20553	0	YES	14	35 TO 44 YEARS	MORE THAN 12 YEARS, NON-COLLEGE GRAD	6TH TO 8TH GRADE	ABOVE POVERTY <= $75K	ENGLISH	NEVER MARRIED/WIDOWED/DIVORCED/SEPARATED/DECEASED/LIVING WITH PARTNER	NON-HISPANIC BLACK ONLY	FEMALE	2	ALL PUBLIC FACILITIES	ALL PROVIDERS	ALL PROVIDERS	1	ANY MEDICAID	TEXAS	2
877	31403	0	YES	14	35 TO 44 YEARS	COLLEGE GRADUATE	6TH TO 8TH GRADE	ABOVE POVERTY > $75K	ENGLISH	MARRIED	NON-HISPANIC WHITE ONLY	MALE	2	ALL PRIVATE FACILITIES	ALL PROVIDERS	ALL PROVIDERS	2	OTHER INSURANCE	MAINE	4
878	38171	0	NO	14	35 TO 44 YEARS	COLLEGE GRADUATE	6TH TO 8TH GRADE	ABOVE POVERTY <= $75K	ENGLISH	MARRIED	NON-HISPANIC WHITE ONLY	MALE	3/3+	MIXED	SOME BUT POSSIBLY OR DEFINITELY NOT ALL PROVIDERS	SOME BUT POSSIBLY OR DEFINITELY NOT ALL PROVIDERS	1	OTHER INSURANCE	OHIO	2
879	41159	0	NO	14	35 TO 44 YEARS	MORE THAN 12 YEARS, NON-COLLEGE GRAD	9TH TO 12TH GRADE	ABOVE POVERTY > $75K	ENGLISH	MARRIED	NON-HISPANIC BLACK ONLY	MALE	2	ALL PUBLIC FACILITIES	ALL PROVIDERS	ALL PROVIDERS	0	PRIVATE INSURANCE ONLY	MARYLAND	4
880	21314	0	NO	14	>= 45 YEARS	COLLEGE GRADUATE	9TH TO 12TH GRADE	ABOVE POVERTY <= $75K	ENGLISH	MARRIED	NON-HISPANIC WHITE ONLY	MALE	2	ALL PRIVATE FACILITIES	ALL PROVIDERS	ALL PROVIDERS	0	PRIVATE INSURANCE ONLY	SOUTH CAROLINA	1
881	8739	0	NO	17	35 TO 44 YEARS	COLLEGE GRADUATE	9TH TO 12TH GRADE	BELOW POVERTY	ENGLISH	MARRIED	NON-HISPANIC WHITE ONLY	MALE	3/3+	MIXED	ALL PROVIDERS	SOME BUT POSSIBLY OR DEFINITELY NOT ALL PROVIDERS	0	ANY MEDICAID	TENNESSEE	1
882	1184	0	NO	14	35 TO 44 YEARS	MORE THAN 12 YEARS, NON-COLLEGE GRAD	6TH TO 8TH GRADE	BELOW POVERTY	ENGLISH	NEVER MARRIED/WIDOWED/DIVORCED/SEPARATED/DECEASED/LIVING WITH PARTNER	NON-HISPANIC BLACK ONLY	MALE	0-1	MIXED	ALL PROVIDERS	ALL PROVIDERS	0	ANY MEDICAID	WISCONSIN	3
883	21080	0	NO	14	35 TO 44 YEARS	MORE THAN 12 YEARS, NON-COLLEGE GRAD	9TH TO 12TH GRADE	ABOVE POVERTY <= $75K	ENGLISH	NEVER MARRIED/WIDOWED/DIVORCED/SEPARATED/DECEASED/LIVING WITH PARTNER	NON-HISPANIC WHITE ONLY	FEMALE	0-1				0	ANY MEDICAID	WISCONSIN	3
884	36427	0	NO	14	35 TO 44 YEARS	COLLEGE GRADUATE	6TH TO 8TH GRADE	ABOVE POVERTY > $75K	ENGLISH	MARRIED	NON-HISPANIC WHITE ONLY	FEMALE	2	ALL HOSPITAL FACILITIES	ALL PROVIDERS	ALL PROVIDERS	0	PRIVATE INSURANCE ONLY	NEBRASKA	3
885	37351	0	NO	13	>= 45 YEARS	COLLEGE GRADUATE	6TH TO 8TH GRADE	ABOVE POVERTY > $75K	ENGLISH	MARRIED	NON-HISPANIC BLACK ONLY	MALE	0-1	ALL HOSPITAL FACILITIES		ALL PROVIDERS	0	PRIVATE INSURANCE ONLY	ILLINOIS	3
886	34942	0	NO	14	35 TO 44 YEARS	MORE THAN 12 YEARS, NON-COLLEGE GRAD	9TH TO 12TH GRADE		ENGLISH	NEVER MARRIED/WIDOWED/DIVORCED/SEPARATED/DECEASED/LIVING WITH PARTNER	NON-HISPANIC WHITE ONLY	FEMALE	2	MIXED	ALL PROVIDERS	ALL PROVIDERS	2	ANY MEDICAID	VERMONT	4
887	29187	0	NO	15	35 TO 44 YEARS	MORE THAN 12 YEARS, NON-COLLEGE GRAD	9TH TO 12TH GRADE	ABOVE POVERTY > $75K	ENGLISH	MARRIED	NON-HISPANIC BLACK ONLY	MALE	0-1	ALL PRIVATE FACILITIES	ALL PROVIDERS		0	PRIVATE INSURANCE ONLY	CALIFORNIA	4
888	11413	0	NO	13	<= 34 YEARS	12 YEARS	6TH TO 8TH GRADE	BELOW POVERTY	ENGLISH	NEVER MARRIED/WIDOWED/DIVORCED/SEPARATED/DECEASED/LIVING WITH PARTNER	NON-HISPANIC WHITE ONLY	MALE	0-1	ALL PRIVATE FACILITIES		ALL PROVIDERS	0	ANY MEDICAID	PENNSYLVANIA	3
889	39458	0	YES	16	>= 45 YEARS	MORE THAN 12 YEARS, NON-COLLEGE GRAD	9TH TO 12TH GRADE	BELOW POVERTY	ENGLISH	NEVER MARRIED/WIDOWED/DIVORCED/SEPARATED/DECEASED/LIVING WITH PARTNER	HISPANIC	MALE	0-1	ALL PRIVATE FACILITIES	ALL PROVIDERS	ALL PROVIDERS	1	ANY MEDICAID	TEXAS	2
890	16863	0	YES	15	35 TO 44 YEARS	12 YEARS	6TH TO 8TH GRADE	ABOVE POVERTY > $75K	ENGLISH	NEVER MARRIED/WIDOWED/DIVORCED/SEPARATED/DECEASED/LIVING WITH PARTNER	NON-HISPANIC WHITE ONLY	FEMALE	0-1	ALL PRIVATE FACILITIES	ALL PROVIDERS	ALL PROVIDERS	2	ANY MEDICAID	VIRGINIA	4
891	17710	0	NO	17	>= 45 YEARS	COLLEGE GRADUATE	9TH TO 12TH GRADE	ABOVE POVERTY > $75K	ENGLISH	MARRIED	NON-HISPANIC WHITE ONLY	FEMALE	0-1	ALL HOSPITAL FACILITIES	ALL PROVIDERS	ALL PROVIDERS	0	PRIVATE INSURANCE ONLY	OREGON	3
892	23699	0	NO	13	35 TO 44 YEARS	MORE THAN 12 YEARS, NON-COLLEGE GRAD	6TH TO 8TH GRADE	BELOW POVERTY	ENGLISH	NEVER MARRIED/WIDOWED/DIVORCED/SEPARATED/DECEASED/LIVING WITH PARTNER	HISPANIC	MALE	0-1	ALL HOSPITAL FACILITIES	ALL PROVIDERS	ALL PROVIDERS	3	ANY MEDICAID	OREGON	3
893	32579	0	NO	14	>= 45 YEARS	12 YEARS	6TH TO 8TH GRADE	BELOW POVERTY	ENGLISH	NEVER MARRIED/WIDOWED/DIVORCED/SEPARATED/DECEASED/LIVING WITH PARTNER	NON-HISPANIC WHITE ONLY	MALE	0-1	ALL HOSPITAL FACILITIES	ALL PROVIDERS	NO PROVIDERS	1	ANY MEDICAID	COLORADO	3
894	875	0	YES	16	>= 45 YEARS	COLLEGE GRADUATE	9TH TO 12TH GRADE	BELOW POVERTY	SPANISH	MARRIED	HISPANIC	FEMALE	3/3+	ALL PUBLIC FACILITIES	ALL PROVIDERS	ALL PROVIDERS	1	UNINSURED	TEXAS	2
895	39369	0	NO	13	35 TO 44 YEARS	12 YEARS	6TH TO 8TH GRADE	ABOVE POVERTY > $75K	ENGLISH	MARRIED	NON-HISPANIC WHITE ONLY	FEMALE	0-1	ALL HOSPITAL FACILITIES	ALL PROVIDERS	ALL PROVIDERS	2	PRIVATE INSURANCE ONLY	SOUTH DAKOTA	2
896	40255	0	NO	16	>= 45 YEARS	COLLEGE GRADUATE	9TH TO 12TH GRADE	ABOVE POVERTY > $75K	ENGLISH	NEVER MARRIED/WIDOWED/DIVORCED/SEPARATED/DECEASED/LIVING WITH PARTNER	NON-HISPANIC WHITE ONLY	FEMALE	0-1	ALL PRIVATE FACILITIES		ALL PROVIDERS	0	PRIVATE INSURANCE ONLY	CONNECTICUT	4
897	6044	0	NO	15	>= 45 YEARS	COLLEGE GRADUATE	9TH TO 12TH GRADE	ABOVE POVERTY > $75K	ENGLISH	MARRIED	NON-HISPANIC WHITE ONLY	FEMALE	2	ALL PUBLIC FACILITIES	ALL PROVIDERS	ALL PROVIDERS	2	PRIVATE INSURANCE ONLY	CALIFORNIA	4
898	22555	0	NO	14	35 TO 44 YEARS	MORE THAN 12 YEARS, NON-COLLEGE GRAD	6TH TO 8TH GRADE	ABOVE POVERTY > $75K	ENGLISH	MARRIED	NON-HISPANIC OTHER + MULTIPLE RACE	MALE	2	ALL HOSPITAL FACILITIES	ALL PROVIDERS	ALL PROVIDERS	2	PRIVATE INSURANCE ONLY	PENNSYLVANIA	3
899	41927	0	NO	16	35 TO 44 YEARS	COLLEGE GRADUATE	9TH TO 12TH GRADE	ABOVE POVERTY > $75K	ENGLISH	MARRIED	NON-HISPANIC WHITE ONLY	MALE	2	MIXED	SOME BUT POSSIBLY OR DEFINITELY NOT ALL PROVIDERS	ALL PROVIDERS	0	PRIVATE INSURANCE ONLY	WASHINGTON	4
900	2722	0	NO	14	35 TO 44 YEARS	COLLEGE GRADUATE	6TH TO 8TH GRADE	ABOVE POVERTY > $75K	ENGLISH	NEVER MARRIED/WIDOWED/DIVORCED/SEPARATED/DECEASED/LIVING WITH PARTNER	NON-HISPANIC WHITE ONLY	FEMALE	3/3+	MIXED	SOME BUT POSSIBLY OR DEFINITELY NOT ALL PROVIDERS		1	PRIVATE INSURANCE ONLY	ARIZONA	2
901	8098	0	NO	16	35 TO 44 YEARS	12 YEARS	NOT IN SCHOOL/OTHER	ABOVE POVERTY > $75K	ENGLISH	MARRIED	NON-HISPANIC WHITE ONLY	FEMALE	0-1	ALL PRIVATE FACILITIES	ALL PROVIDERS	ALL PROVIDERS	0	UNINSURED	PENNSYLVANIA	3
902	1196	0	NO	15	35 TO 44 YEARS	MORE THAN 12 YEARS, NON-COLLEGE GRAD	9TH TO 12TH GRADE	BELOW POVERTY	ENGLISH	MARRIED	NON-HISPANIC WHITE ONLY	FEMALE	2	ALL PRIVATE FACILITIES	NO PROVIDERS	ALL PROVIDERS	0	ANY MEDICAID	KENTUCKY	2
903	25306	0	YES	17	>= 45 YEARS	COLLEGE GRADUATE	9TH TO 12TH GRADE	ABOVE POVERTY > $75K	ENGLISH	NEVER MARRIED/WIDOWED/DIVORCED/SEPARATED/DECEASED/LIVING WITH PARTNER	NON-HISPANIC WHITE ONLY	FEMALE	0-1	ALL PRIVATE FACILITIES	ALL PROVIDERS	ALL PROVIDERS	0	ANY MEDICAID	RHODE ISLAND	4
904	9242	0	YES	16	>= 45 YEARS	MORE THAN 12 YEARS, NON-COLLEGE GRAD	9TH TO 12TH GRADE	ABOVE POVERTY > $75K	ENGLISH	MARRIED	NON-HISPANIC WHITE ONLY	MALE	0-1	ALL HOSPITAL FACILITIES			0	PRIVATE INSURANCE ONLY	WISCONSIN	3
905	5652	0	NO	14	>= 45 YEARS	COLLEGE GRADUATE	9TH TO 12TH GRADE	ABOVE POVERTY > $75K	ENGLISH	MARRIED	NON-HISPANIC WHITE ONLY	FEMALE	0-1	ALL PRIVATE FACILITIES	NO PROVIDERS	NO PROVIDERS	2	PRIVATE INSURANCE ONLY	CALIFORNIA	4
906	15723	0	NO	15	>= 45 YEARS	COLLEGE GRADUATE	9TH TO 12TH GRADE	ABOVE POVERTY > $75K	ENGLISH	MARRIED	NON-HISPANIC WHITE ONLY	FEMALE	0-1	ALL PRIVATE FACILITIES	ALL PROVIDERS		0	PRIVATE INSURANCE ONLY	MINNESOTA	3
907	3784	0	NO	14	>= 45 YEARS	COLLEGE GRADUATE	6TH TO 8TH GRADE	ABOVE POVERTY > $75K	ENGLISH	MARRIED	NON-HISPANIC OTHER + MULTIPLE RACE	MALE	0-1	ALL PRIVATE FACILITIES	ALL PROVIDERS	ALL PROVIDERS	1	PRIVATE INSURANCE ONLY	INDIANA	1
908	26318	0	NO	14	>= 45 YEARS	COLLEGE GRADUATE	9TH TO 12TH GRADE		ENGLISH	MARRIED	NON-HISPANIC OTHER + MULTIPLE RACE	MALE	0-1	ALL PRIVATE FACILITIES	ALL PROVIDERS	NO PROVIDERS	0	PRIVATE INSURANCE ONLY	TEXAS	2
909	7094	0	NO	15	>= 45 YEARS	COLLEGE GRADUATE	9TH TO 12TH GRADE	ABOVE POVERTY > $75K	ENGLISH	MARRIED	NON-HISPANIC WHITE ONLY	FEMALE	0-1				0	PRIVATE INSURANCE ONLY	NEW JERSEY	4
910	16782	0	YES	13	>= 45 YEARS	COLLEGE GRADUATE	6TH TO 8TH GRADE	ABOVE POVERTY <= $75K	ENGLISH	MARRIED	HISPANIC	MALE	3/3+	MIXED	SOME BUT POSSIBLY OR DEFINITELY NOT ALL PROVIDERS	SOME BUT POSSIBLY OR DEFINITELY NOT ALL PROVIDERS	1	OTHER INSURANCE	HAWAII	4
911	6505	0	NO	17	>= 45 YEARS	COLLEGE GRADUATE	9TH TO 12TH GRADE	ABOVE POVERTY > $75K	ENGLISH	NEVER MARRIED/WIDOWED/DIVORCED/SEPARATED/DECEASED/LIVING WITH PARTNER	NON-HISPANIC OTHER + MULTIPLE RACE	FEMALE	2	ALL PRIVATE FACILITIES			0	PRIVATE INSURANCE ONLY	SOUTH CAROLINA	1
912	36462	0	NO	14	<= 34 YEARS	MORE THAN 12 YEARS, NON-COLLEGE GRAD	6TH TO 8TH GRADE	ABOVE POVERTY > $75K	ENGLISH	MARRIED	NON-HISPANIC WHITE ONLY	MALE	2	ALL PRIVATE FACILITIES	ALL PROVIDERS	ALL PROVIDERS	1	PRIVATE INSURANCE ONLY	NEW YORK	4
913	41394	0	YES	15	>= 45 YEARS	COLLEGE GRADUATE	9TH TO 12TH GRADE	ABOVE POVERTY > $75K	ENGLISH	MARRIED	NON-HISPANIC BLACK ONLY	MALE	2	ALL PRIVATE FACILITIES	NO PROVIDERS	NO PROVIDERS	0	PRIVATE INSURANCE ONLY	KENTUCKY	2
914	27104	0	NO	14	>= 45 YEARS	COLLEGE GRADUATE	9TH TO 12TH GRADE	ABOVE POVERTY > $75K	ENGLISH	MARRIED	HISPANIC	FEMALE	0-1	ALL HOSPITAL FACILITIES	ALL PROVIDERS	ALL PROVIDERS	1	PRIVATE INSURANCE ONLY	MINNESOTA	3
915	20356	0	NO	17	>= 45 YEARS	LESS THAN 12 YEARS	9TH TO 12TH GRADE	BELOW POVERTY	SPANISH	MARRIED	HISPANIC	MALE	2	ALL PRIVATE FACILITIES	ALL PROVIDERS	ALL PROVIDERS	0	ANY MEDICAID	CONNECTICUT	4
916	29663	0	NO	15	>= 45 YEARS	COLLEGE GRADUATE	9TH TO 12TH GRADE	ABOVE POVERTY > $75K	ENGLISH	MARRIED	NON-HISPANIC WHITE ONLY	FEMALE	2	ALL HOSPITAL FACILITIES		ALL PROVIDERS	0	PRIVATE INSURANCE ONLY	NEW HAMPSHIRE	3
917	15114	0	NO	17	>= 45 YEARS	12 YEARS	9TH TO 12TH GRADE	ABOVE POVERTY <= $75K	ENGLISH	MARRIED	NON-HISPANIC WHITE ONLY	FEMALE	3/3+	ALL PUBLIC FACILITIES	ALL PROVIDERS	ALL PROVIDERS	0	PRIVATE INSURANCE ONLY	ARKANSAS	1
918	25323	0	NO	13	>= 45 YEARS	COLLEGE GRADUATE	9TH TO 12TH GRADE	ABOVE POVERTY > $75K	ENGLISH	MARRIED	NON-HISPANIC WHITE ONLY	MALE	0-1	ALL HOSPITAL FACILITIES	ALL PROVIDERS	ALL PROVIDERS	2	PRIVATE INSURANCE ONLY	KANSAS	2
919	33	0	NO	15	>= 45 YEARS	COLLEGE GRADUATE	9TH TO 12TH GRADE	ABOVE POVERTY <= $75K	ENGLISH	NEVER MARRIED/WIDOWED/DIVORCED/SEPARATED/DECEASED/LIVING WITH PARTNER	NON-HISPANIC WHITE ONLY	FEMALE	3/3+	MIXED	SOME BUT POSSIBLY OR DEFINITELY NOT ALL PROVIDERS	SOME BUT POSSIBLY OR DEFINITELY NOT ALL PROVIDERS	0	ANY MEDICAID	INDIANA	1
920	34026	0	NO	13	35 TO 44 YEARS	LESS THAN 12 YEARS	6TH TO 8TH GRADE	ABOVE POVERTY <= $75K	ENGLISH	NEVER MARRIED/WIDOWED/DIVORCED/SEPARATED/DECEASED/LIVING WITH PARTNER	NON-HISPANIC WHITE ONLY	MALE	2	ALL PRIVATE FACILITIES	NO PROVIDERS	ALL PROVIDERS	0	ANY MEDICAID	MARYLAND	4
921	9454	0	NO	15	>= 45 YEARS	12 YEARS	9TH TO 12TH GRADE		SPANISH	MARRIED	HISPANIC	MALE	3/3+	MIXED	SOME BUT POSSIBLY OR DEFINITELY NOT ALL PROVIDERS	SOME BUT POSSIBLY OR DEFINITELY NOT ALL PROVIDERS	1	PRIVATE INSURANCE ONLY	TEXAS	2
922	3550	0	NO	16	>= 45 YEARS	MORE THAN 12 YEARS, NON-COLLEGE GRAD	9TH TO 12TH GRADE	BELOW POVERTY	ENGLISH	NEVER MARRIED/WIDOWED/DIVORCED/SEPARATED/DECEASED/LIVING WITH PARTNER	NON-HISPANIC BLACK ONLY	MALE	0-1	ALL PRIVATE FACILITIES	NO PROVIDERS	ALL PROVIDERS	0	ANY MEDICAID	ARIZONA	2
923	591	0	YES	14	>= 45 YEARS	COLLEGE GRADUATE	6TH TO 8TH GRADE	ABOVE POVERTY > $75K	ENGLISH	MARRIED	NON-HISPANIC WHITE ONLY	MALE	0-1	ALL PRIVATE FACILITIES	NO PROVIDERS	ALL PROVIDERS	1	PRIVATE INSURANCE ONLY	MASSACHUSETTS	4
924	42591	0	NO	15	>= 45 YEARS	COLLEGE GRADUATE	9TH TO 12TH GRADE	ABOVE POVERTY > $75K	ENGLISH	MARRIED	NON-HISPANIC WHITE ONLY	FEMALE	2	ALL PUBLIC FACILITIES	ALL PROVIDERS	ALL PROVIDERS	1	PRIVATE INSURANCE ONLY	WYOMING	1
925	38161	0	YES	13	>= 45 YEARS	MORE THAN 12 YEARS, NON-COLLEGE GRAD	6TH TO 8TH GRADE	ABOVE POVERTY <= $75K	ENGLISH	MARRIED	NON-HISPANIC WHITE ONLY	FEMALE	0-1	MIXED	ALL PROVIDERS	ALL PROVIDERS	0	UNINSURED	IDAHO	1
926	30170	0	NO	15	>= 45 YEARS	LESS THAN 12 YEARS	9TH TO 12TH GRADE	BELOW POVERTY	SPANISH	NEVER MARRIED/WIDOWED/DIVORCED/SEPARATED/DECEASED/LIVING WITH PARTNER	HISPANIC	FEMALE	0-1	ALL HOSPITAL FACILITIES		ALL PROVIDERS	0	ANY MEDICAID	WYOMING	1
927	16416	0	NO	13	>= 45 YEARS	12 YEARS	6TH TO 8TH GRADE	ABOVE POVERTY <= $75K	ENGLISH	MARRIED	NON-HISPANIC WHITE ONLY	FEMALE	0-1	ALL PUBLIC FACILITIES	ALL PROVIDERS	ALL PROVIDERS	0	PRIVATE INSURANCE ONLY	IDAHO	1
928	26919	0	NO	15	>= 45 YEARS	COLLEGE GRADUATE	9TH TO 12TH GRADE	ABOVE POVERTY > $75K	ENGLISH	MARRIED	NON-HISPANIC WHITE ONLY	MALE	3/3+	MIXED	ALL PROVIDERS	ALL PROVIDERS	0	PRIVATE INSURANCE ONLY	ALASKA	2
929	17367	0	NO	13	35 TO 44 YEARS	COLLEGE GRADUATE	6TH TO 8TH GRADE	ABOVE POVERTY > $75K	ENGLISH	MARRIED	NON-HISPANIC WHITE ONLY	FEMALE	0-1	ALL PRIVATE FACILITIES	ALL PROVIDERS	ALL PROVIDERS	1	ANY MEDICAID	OREGON	3
930	27420	0	YES	14	>= 45 YEARS	COLLEGE GRADUATE	9TH TO 12TH GRADE	ABOVE POVERTY > $75K	ENGLISH	MARRIED	NON-HISPANIC WHITE ONLY	MALE	0-1	ALL HOSPITAL FACILITIES	ALL PROVIDERS	ALL PROVIDERS	0	PRIVATE INSURANCE ONLY	SOUTH CAROLINA	1
931	15067	0	YES	13	35 TO 44 YEARS	MORE THAN 12 YEARS, NON-COLLEGE GRAD	6TH TO 8TH GRADE	BELOW POVERTY	ENGLISH	MARRIED	NON-HISPANIC WHITE ONLY	MALE	0-1	ALL PUBLIC FACILITIES	ALL PROVIDERS	ALL PROVIDERS	1	ANY MEDICAID	SOUTH CAROLINA	1
932	40702	0	NO	15	<= 34 YEARS	LESS THAN 12 YEARS	9TH TO 12TH GRADE	BELOW POVERTY	SPANISH	MARRIED	HISPANIC	MALE	0-1	ALL PRIVATE FACILITIES	ALL PROVIDERS	ALL PROVIDERS	0	ANY MEDICAID	TEXAS	2
933	27553	0	NO	15	>= 45 YEARS	MORE THAN 12 YEARS, NON-COLLEGE GRAD	9TH TO 12TH GRADE	ABOVE POVERTY > $75K	ENGLISH	MARRIED	HISPANIC	MALE	2	MIXED	SOME BUT POSSIBLY OR DEFINITELY NOT ALL PROVIDERS		1	PRIVATE INSURANCE ONLY	TEXAS	2
934	29168	0	YES	14	35 TO 44 YEARS	COLLEGE GRADUATE	9TH TO 12TH GRADE	ABOVE POVERTY > $75K	ENGLISH	MARRIED	NON-HISPANIC WHITE ONLY	FEMALE	2	MIXED	ALL PROVIDERS	SOME BUT POSSIBLY OR DEFINITELY NOT ALL PROVIDERS	1	PRIVATE INSURANCE ONLY	UTAH	3
935	21044	0	NO	17	>= 45 YEARS	MORE THAN 12 YEARS, NON-COLLEGE GRAD	9TH TO 12TH GRADE	ABOVE POVERTY > $75K	ENGLISH	MARRIED	NON-HISPANIC OTHER + MULTIPLE RACE	MALE	0-1	ALL PRIVATE FACILITIES	ALL PROVIDERS	ALL PROVIDERS	0	ANY MEDICAID	HAWAII	4
936	3358	0	NO	14	>= 45 YEARS	COLLEGE GRADUATE	6TH TO 8TH GRADE	ABOVE POVERTY > $75K	ENGLISH	MARRIED	NON-HISPANIC WHITE ONLY	MALE	0-1	ALL PRIVATE FACILITIES	ALL PROVIDERS	ALL PROVIDERS	1	PRIVATE INSURANCE ONLY	MARYLAND	4
937	30335	0	NO	15	>= 45 YEARS	MORE THAN 12 YEARS, NON-COLLEGE GRAD	9TH TO 12TH GRADE	ABOVE POVERTY > $75K	ENGLISH	MARRIED	NON-HISPANIC WHITE ONLY	MALE	0-1	ALL PRIVATE FACILITIES	ALL PROVIDERS		0	PRIVATE INSURANCE ONLY	ARIZONA	2
938	36307	0	NO	14	35 TO 44 YEARS	LESS THAN 12 YEARS	6TH TO 8TH GRADE	ABOVE POVERTY <= $75K	ENGLISH	MARRIED	NON-HISPANIC WHITE ONLY	MALE	3/3+	ALL PUBLIC FACILITIES	ALL PROVIDERS	SOME BUT POSSIBLY OR DEFINITELY NOT ALL PROVIDERS	2	ANY MEDICAID	GEORGIA	1
939	24129	0	NO	15	>= 45 YEARS	MORE THAN 12 YEARS, NON-COLLEGE GRAD	9TH TO 12TH GRADE	ABOVE POVERTY <= $75K	ENGLISH	MARRIED	HISPANIC	FEMALE	2	ALL STD/SCHOOL/TEEN CLINICS OR OTHER FACILITIES		NO PROVIDERS	0	PRIVATE INSURANCE ONLY	TEXAS	2
940	25550	0	NO	13	35 TO 44 YEARS	COLLEGE GRADUATE	6TH TO 8TH GRADE	ABOVE POVERTY > $75K	ENGLISH	MARRIED	NON-HISPANIC WHITE ONLY	MALE	0-1	ALL PRIVATE FACILITIES	ALL PROVIDERS	ALL PROVIDERS	3	PRIVATE INSURANCE ONLY	DELAWARE	3
941	6334	0	YES	13	35 TO 44 YEARS	LESS THAN 12 YEARS	6TH TO 8TH GRADE	BELOW POVERTY	ENGLISH	MARRIED	NON-HISPANIC WHITE ONLY	MALE	2	MIXED	ALL PROVIDERS	ALL PROVIDERS	0	ANY MEDICAID	FLORIDA	3
942	24510	0	YES	16	>= 45 YEARS	MORE THAN 12 YEARS, NON-COLLEGE GRAD	9TH TO 12TH GRADE	ABOVE POVERTY <= $75K	SPANISH	NEVER MARRIED/WIDOWED/DIVORCED/SEPARATED/DECEASED/LIVING WITH PARTNER	HISPANIC	MALE	0-1	ALL PRIVATE FACILITIES	ALL PROVIDERS	ALL PROVIDERS	0	ANY MEDICAID	TEXAS	2
943	3144	0	NO	13	35 TO 44 YEARS	LESS THAN 12 YEARS	6TH TO 8TH GRADE	BELOW POVERTY	ENGLISH	NEVER MARRIED/WIDOWED/DIVORCED/SEPARATED/DECEASED/LIVING WITH PARTNER	NON-HISPANIC BLACK ONLY	FEMALE	2	ALL HOSPITAL FACILITIES			0	ANY MEDICAID	NEW JERSEY	4
944	10753	0	NO	16	>= 45 YEARS	MORE THAN 12 YEARS, NON-COLLEGE GRAD	9TH TO 12TH GRADE	ABOVE POVERTY <= $75K	ENGLISH	NEVER MARRIED/WIDOWED/DIVORCED/SEPARATED/DECEASED/LIVING WITH PARTNER	NON-HISPANIC OTHER + MULTIPLE RACE	FEMALE	2	MIXED	ALL PROVIDERS	ALL PROVIDERS	0	ANY MEDICAID	MISSISSIPPI	1
945	40444	0	NO	14	>= 45 YEARS	COLLEGE GRADUATE	9TH TO 12TH GRADE	ABOVE POVERTY > $75K	ENGLISH	MARRIED	NON-HISPANIC WHITE ONLY	FEMALE	0-1	ALL PRIVATE FACILITIES		ALL PROVIDERS	1	PRIVATE INSURANCE ONLY	CONNECTICUT	4
946	15451	0	NO	14	>= 45 YEARS	COLLEGE GRADUATE	6TH TO 8TH GRADE	ABOVE POVERTY > $75K	ENGLISH	MARRIED	NON-HISPANIC WHITE ONLY	FEMALE	0-1	ALL HOSPITAL FACILITIES	ALL PROVIDERS	ALL PROVIDERS	0	ANY MEDICAID	ALASKA	2
947	40408	0	YES	15	<= 34 YEARS	MORE THAN 12 YEARS, NON-COLLEGE GRAD	6TH TO 8TH GRADE	ABOVE POVERTY <= $75K	ENGLISH	NEVER MARRIED/WIDOWED/DIVORCED/SEPARATED/DECEASED/LIVING WITH PARTNER	NON-HISPANIC BLACK ONLY	MALE	2	ALL HOSPITAL FACILITIES			0	ANY MEDICAID	SOUTH CAROLINA	1
948	36814	0	NO	15	>= 45 YEARS	MORE THAN 12 YEARS, NON-COLLEGE GRAD	6TH TO 8TH GRADE	ABOVE POVERTY <= $75K	ENGLISH	MARRIED	NON-HISPANIC WHITE ONLY	FEMALE	2	ALL PUBLIC FACILITIES	ALL PROVIDERS	ALL PROVIDERS	0	PRIVATE INSURANCE ONLY	INDIANA	1
949	23310	0	NO	13	>= 45 YEARS	MORE THAN 12 YEARS, NON-COLLEGE GRAD	6TH TO 8TH GRADE	ABOVE POVERTY > $75K	ENGLISH	MARRIED	NON-HISPANIC WHITE ONLY	MALE	0-1	ALL PRIVATE FACILITIES	NO PROVIDERS	ALL PROVIDERS	3	PRIVATE INSURANCE ONLY	NEW JERSEY	4
950	30515	0	NO	15	>= 45 YEARS	COLLEGE GRADUATE	9TH TO 12TH GRADE	ABOVE POVERTY <= $75K	ENGLISH	MARRIED	NON-HISPANIC WHITE ONLY	FEMALE	0-1	ALL PRIVATE FACILITIES	ALL PROVIDERS	NO PROVIDERS	0	PRIVATE INSURANCE ONLY	FLORIDA	3
951	6014	0	NO	15	>= 45 YEARS	12 YEARS	9TH TO 12TH GRADE	ABOVE POVERTY > $75K	ENGLISH	MARRIED	NON-HISPANIC WHITE ONLY	MALE	0-1	ALL PRIVATE FACILITIES	ALL PROVIDERS	ALL PROVIDERS	1	PRIVATE INSURANCE ONLY	MARYLAND	4
952	4521	0	NO	17	35 TO 44 YEARS	MORE THAN 12 YEARS, NON-COLLEGE GRAD	9TH TO 12TH GRADE	BELOW POVERTY	ENGLISH	MARRIED	NON-HISPANIC OTHER + MULTIPLE RACE	MALE	0-1	ALL PUBLIC FACILITIES	ALL PROVIDERS	NO PROVIDERS	1	ANY MEDICAID	INDIANA	1
953	35964	0		15	>= 45 YEARS	MORE THAN 12 YEARS, NON-COLLEGE GRAD	9TH TO 12TH GRADE	ABOVE POVERTY > $75K	ENGLISH	MARRIED	NON-HISPANIC WHITE ONLY	FEMALE	2	ALL PRIVATE FACILITIES	NO PROVIDERS	NO PROVIDERS	0	OTHER INSURANCE	KANSAS	2
954	141	0	NO	14	>= 45 YEARS	COLLEGE GRADUATE	6TH TO 8TH GRADE	ABOVE POVERTY > $75K	ENGLISH	MARRIED	NON-HISPANIC WHITE ONLY	MALE	0-1	ALL PRIVATE FACILITIES	ALL PROVIDERS	ALL PROVIDERS	2	PRIVATE INSURANCE ONLY	MASSACHUSETTS	4
955	16281	0	NO	14	35 TO 44 YEARS	MORE THAN 12 YEARS, NON-COLLEGE GRAD	6TH TO 8TH GRADE	ABOVE POVERTY <= $75K	ENGLISH	MARRIED	NON-HISPANIC WHITE ONLY	MALE	0-1	ALL HOSPITAL FACILITIES		NO PROVIDERS	0	OTHER INSURANCE	KANSAS	2
956	42660	0	NO	13	>= 45 YEARS	MORE THAN 12 YEARS, NON-COLLEGE GRAD	6TH TO 8TH GRADE	BELOW POVERTY	ENGLISH	NEVER MARRIED/WIDOWED/DIVORCED/SEPARATED/DECEASED/LIVING WITH PARTNER	NON-HISPANIC WHITE ONLY	FEMALE	2	ALL PUBLIC FACILITIES	ALL PROVIDERS	ALL PROVIDERS	2	ANY MEDICAID	WEST VIRGINIA	2
957	12823	0	NO	17	>= 45 YEARS	COLLEGE GRADUATE	9TH TO 12TH GRADE	ABOVE POVERTY > $75K	ENGLISH	MARRIED	NON-HISPANIC WHITE ONLY	MALE	0-1	ALL PRIVATE FACILITIES	ALL PROVIDERS	ALL PROVIDERS	0	PRIVATE INSURANCE ONLY	TEXAS	2
958	29597	0	NO	14	>= 45 YEARS	LESS THAN 12 YEARS	9TH TO 12TH GRADE	BELOW POVERTY	ENGLISH	MARRIED	NON-HISPANIC WHITE ONLY	FEMALE	0-1	ALL PRIVATE FACILITIES	ALL PROVIDERS	ALL PROVIDERS	1	OTHER INSURANCE	MASSACHUSETTS	4
959	32955	0	YES	17	>= 45 YEARS	MORE THAN 12 YEARS, NON-COLLEGE GRAD	9TH TO 12TH GRADE	ABOVE POVERTY > $75K	ENGLISH	MARRIED	NON-HISPANIC WHITE ONLY	MALE	3/3+	MIXED	SOME BUT POSSIBLY OR DEFINITELY NOT ALL PROVIDERS	ALL PROVIDERS	0	PRIVATE INSURANCE ONLY	WEST VIRGINIA	2
960	27756	0	NO	13	35 TO 44 YEARS	COLLEGE GRADUATE	6TH TO 8TH GRADE		ENGLISH	MARRIED	NON-HISPANIC WHITE ONLY	MALE	0-1	ALL PRIVATE FACILITIES	ALL PROVIDERS	ALL PROVIDERS	2	PRIVATE INSURANCE ONLY	MARYLAND	4
961	6371	0	YES	15	>= 45 YEARS	COLLEGE GRADUATE	9TH TO 12TH GRADE	ABOVE POVERTY <= $75K	ENGLISH	NEVER MARRIED/WIDOWED/DIVORCED/SEPARATED/DECEASED/LIVING WITH PARTNER	NON-HISPANIC WHITE ONLY	MALE	0-1	ALL HOSPITAL FACILITIES		ALL PROVIDERS	0	PRIVATE INSURANCE ONLY	PENNSYLVANIA	3
962	5150	0	NO	15	35 TO 44 YEARS	COLLEGE GRADUATE	9TH TO 12TH GRADE	ABOVE POVERTY > $75K	ENGLISH	MARRIED	NON-HISPANIC OTHER + MULTIPLE RACE	MALE	0-1	ALL PRIVATE FACILITIES	NO PROVIDERS	NO PROVIDERS	0	PRIVATE INSURANCE ONLY	ILLINOIS	3
963	42875	0	NO	15	35 TO 44 YEARS	MORE THAN 12 YEARS, NON-COLLEGE GRAD	9TH TO 12TH GRADE	ABOVE POVERTY <= $75K	ENGLISH	NEVER MARRIED/WIDOWED/DIVORCED/SEPARATED/DECEASED/LIVING WITH PARTNER	NON-HISPANIC WHITE ONLY	MALE	0-1	MIXED	ALL PROVIDERS	ALL PROVIDERS	0	OTHER INSURANCE	NEW YORK	4
964	21405	0	YES	17	<= 34 YEARS	MORE THAN 12 YEARS, NON-COLLEGE GRAD	9TH TO 12TH GRADE	ABOVE POVERTY <= $75K	ENGLISH	NEVER MARRIED/WIDOWED/DIVORCED/SEPARATED/DECEASED/LIVING WITH PARTNER	NON-HISPANIC WHITE ONLY	MALE	2	ALL PRIVATE FACILITIES	ALL PROVIDERS	ALL PROVIDERS	0	UNINSURED	NEVADA	2
965	5656	0	NO	16	>= 45 YEARS	COLLEGE GRADUATE	9TH TO 12TH GRADE	ABOVE POVERTY > $75K	ENGLISH	MARRIED	NON-HISPANIC WHITE ONLY	FEMALE	2	ALL PRIVATE FACILITIES	ALL PROVIDERS	ALL PROVIDERS	0	PRIVATE INSURANCE ONLY	TEXAS	2
966	12141	0	NO	16	>= 45 YEARS	COLLEGE GRADUATE	9TH TO 12TH GRADE	ABOVE POVERTY > $75K	ENGLISH	MARRIED	NON-HISPANIC WHITE ONLY	MALE	0-1	ALL PRIVATE FACILITIES		ALL PROVIDERS	0	PRIVATE INSURANCE ONLY	CONNECTICUT	4
967	23578	0	YES	16	35 TO 44 YEARS	12 YEARS	9TH TO 12TH GRADE	BELOW POVERTY	ENGLISH	NEVER MARRIED/WIDOWED/DIVORCED/SEPARATED/DECEASED/LIVING WITH PARTNER	NON-HISPANIC WHITE ONLY	FEMALE	0-1	ALL PRIVATE FACILITIES		ALL PROVIDERS	0	UNINSURED	MASSACHUSETTS	4
968	25501	0	NO	14	>= 45 YEARS	COLLEGE GRADUATE	6TH TO 8TH GRADE	ABOVE POVERTY > $75K	ENGLISH	MARRIED	NON-HISPANIC WHITE ONLY	FEMALE	0-1	ALL PRIVATE FACILITIES	ALL PROVIDERS	ALL PROVIDERS	2	PRIVATE INSURANCE ONLY	MASSACHUSETTS	4
969	12274	0	NO	15	>= 45 YEARS	COLLEGE GRADUATE	9TH TO 12TH GRADE	ABOVE POVERTY > $75K	ENGLISH	MARRIED	NON-HISPANIC WHITE ONLY	MALE	0-1	ALL PRIVATE FACILITIES	ALL PROVIDERS	ALL PROVIDERS	0	PRIVATE INSURANCE ONLY	TEXAS	2
970	40322	0	NO	13	<= 34 YEARS	12 YEARS	6TH TO 8TH GRADE	ABOVE POVERTY > $75K	ENGLISH	MARRIED	NON-HISPANIC WHITE ONLY	FEMALE	0-1	ALL PUBLIC FACILITIES	NO PROVIDERS	ALL PROVIDERS	0	ANY MEDICAID	KENTUCKY	2
971	12772	0	NO	17	>= 45 YEARS	MORE THAN 12 YEARS, NON-COLLEGE GRAD	9TH TO 12TH GRADE	ABOVE POVERTY > $75K	ENGLISH	MARRIED	HISPANIC	MALE	2	ALL PRIVATE FACILITIES	SOME BUT POSSIBLY OR DEFINITELY NOT ALL PROVIDERS	SOME BUT POSSIBLY OR DEFINITELY NOT ALL PROVIDERS	0	PRIVATE INSURANCE ONLY	MASSACHUSETTS	4
972	30491	0	YES	16	35 TO 44 YEARS	MORE THAN 12 YEARS, NON-COLLEGE GRAD	9TH TO 12TH GRADE	ABOVE POVERTY > $75K	ENGLISH	NEVER MARRIED/WIDOWED/DIVORCED/SEPARATED/DECEASED/LIVING WITH PARTNER	NON-HISPANIC WHITE ONLY	FEMALE	0-1	ALL PUBLIC FACILITIES	ALL PROVIDERS	NO PROVIDERS	0	PRIVATE INSURANCE ONLY	MINNESOTA	3
973	10748	0	NO	14	>= 45 YEARS	COLLEGE GRADUATE	6TH TO 8TH GRADE	ABOVE POVERTY > $75K	ENGLISH	MARRIED	NON-HISPANIC OTHER + MULTIPLE RACE	FEMALE	0-1	ALL PRIVATE FACILITIES	ALL PROVIDERS	ALL PROVIDERS	1	PRIVATE INSURANCE ONLY	NEW JERSEY	4
974	8895	0	YES	13	35 TO 44 YEARS	MORE THAN 12 YEARS, NON-COLLEGE GRAD	6TH TO 8TH GRADE	ABOVE POVERTY > $75K	ENGLISH	MARRIED	NON-HISPANIC WHITE ONLY	MALE	0-1	ALL PRIVATE FACILITIES	ALL PROVIDERS	ALL PROVIDERS	1	PRIVATE INSURANCE ONLY	NEW YORK	4
975	17218	0	NO	13	>= 45 YEARS	COLLEGE GRADUATE	6TH TO 8TH GRADE	ABOVE POVERTY <= $75K	ENGLISH	NEVER MARRIED/WIDOWED/DIVORCED/SEPARATED/DECEASED/LIVING WITH PARTNER	NON-HISPANIC WHITE ONLY	MALE	0-1	ALL PRIVATE FACILITIES		ALL PROVIDERS	0	ANY MEDICAID	VERMONT	4
976	9705	0	NO	16	35 TO 44 YEARS	COLLEGE GRADUATE	9TH TO 12TH GRADE	ABOVE POVERTY > $75K	ENGLISH	MARRIED	NON-HISPANIC WHITE ONLY	MALE	2	ALL HOSPITAL FACILITIES	ALL PROVIDERS	ALL PROVIDERS	0	PRIVATE INSURANCE ONLY	LOUISIANA	1
977	25259	0	NO	14	>= 45 YEARS	12 YEARS	9TH TO 12TH GRADE	BELOW POVERTY	ENGLISH	MARRIED	NON-HISPANIC BLACK ONLY	FEMALE	0-1				1	ANY MEDICAID	SOUTH CAROLINA	1
978	3419	0	YES	16	35 TO 44 YEARS	12 YEARS	9TH TO 12TH GRADE	BELOW POVERTY	ENGLISH	NEVER MARRIED/WIDOWED/DIVORCED/SEPARATED/DECEASED/LIVING WITH PARTNER	NON-HISPANIC BLACK ONLY	MALE	2	MIXED	ALL PROVIDERS	ALL PROVIDERS	0	ANY MEDICAID	MISSISSIPPI	1
979	24438	0	NO	17	35 TO 44 YEARS	COLLEGE GRADUATE	9TH TO 12TH GRADE	ABOVE POVERTY > $75K	ENGLISH	MARRIED	NON-HISPANIC WHITE ONLY	MALE	0-1	ALL PRIVATE FACILITIES	NO PROVIDERS	NO PROVIDERS	0	PRIVATE INSURANCE ONLY	KANSAS	2
980	38383	0	NO	15	>= 45 YEARS	COLLEGE GRADUATE	9TH TO 12TH GRADE	ABOVE POVERTY <= $75K	ENGLISH	NEVER MARRIED/WIDOWED/DIVORCED/SEPARATED/DECEASED/LIVING WITH PARTNER	NON-HISPANIC WHITE ONLY	MALE	0-1	ALL PRIVATE FACILITIES	ALL PROVIDERS	ALL PROVIDERS	2	PRIVATE INSURANCE ONLY	TEXAS	2
981	8614	0	YES	15	>= 45 YEARS	COLLEGE GRADUATE	9TH TO 12TH GRADE	ABOVE POVERTY > $75K	ENGLISH	MARRIED	NON-HISPANIC WHITE ONLY	MALE	2	ALL PRIVATE FACILITIES	ALL PROVIDERS	ALL PROVIDERS	0	PRIVATE INSURANCE ONLY	CONNECTICUT	4
982	9792	0	NO	16	>= 45 YEARS	MORE THAN 12 YEARS, NON-COLLEGE GRAD	9TH TO 12TH GRADE	ABOVE POVERTY > $75K	ENGLISH	MARRIED	NON-HISPANIC BLACK ONLY	FEMALE	0-1	ALL HOSPITAL FACILITIES	ALL PROVIDERS	ALL PROVIDERS	0	OTHER INSURANCE	TEXAS	2
983	32939	0	NO	15	35 TO 44 YEARS	MORE THAN 12 YEARS, NON-COLLEGE GRAD	9TH TO 12TH GRADE	ABOVE POVERTY <= $75K	ENGLISH	MARRIED	NON-HISPANIC WHITE ONLY	FEMALE	2	MIXED			0	ANY MEDICAID	COLORADO	3
984	30776	0	NO	14	>= 45 YEARS	COLLEGE GRADUATE	9TH TO 12TH GRADE	ABOVE POVERTY > $75K	ENGLISH	MARRIED	NON-HISPANIC WHITE ONLY	FEMALE	2	ALL PRIVATE FACILITIES	ALL PROVIDERS	ALL PROVIDERS	1	PRIVATE INSURANCE ONLY	CONNECTICUT	4
985	87	0	NO	17	35 TO 44 YEARS	12 YEARS	9TH TO 12TH GRADE	BELOW POVERTY	ENGLISH	NEVER MARRIED/WIDOWED/DIVORCED/SEPARATED/DECEASED/LIVING WITH PARTNER	NON-HISPANIC OTHER + MULTIPLE RACE	FEMALE	0-1	ALL PRIVATE FACILITIES	ALL PROVIDERS	ALL PROVIDERS	0	ANY MEDICAID	ILLINOIS	3
986	41638	0	NO	15	35 TO 44 YEARS	COLLEGE GRADUATE	9TH TO 12TH GRADE	ABOVE POVERTY > $75K	ENGLISH	MARRIED	NON-HISPANIC WHITE ONLY	FEMALE	2	ALL PRIVATE FACILITIES		ALL PROVIDERS	0	ANY MEDICAID	VIRGINIA	4
987	32850	0	YES	17	>= 45 YEARS	COLLEGE GRADUATE	9TH TO 12TH GRADE	ABOVE POVERTY > $75K	ENGLISH	MARRIED	NON-HISPANIC OTHER + MULTIPLE RACE	MALE	2	ALL PRIVATE FACILITIES	SOME BUT POSSIBLY OR DEFINITELY NOT ALL PROVIDERS	SOME BUT POSSIBLY OR DEFINITELY NOT ALL PROVIDERS	1	PRIVATE INSURANCE ONLY	NEW JERSEY	4
988	42958	0	NO	13	35 TO 44 YEARS	12 YEARS	6TH TO 8TH GRADE		SPANISH	NEVER MARRIED/WIDOWED/DIVORCED/SEPARATED/DECEASED/LIVING WITH PARTNER	HISPANIC	MALE	0-1	ALL PRIVATE FACILITIES	ALL PROVIDERS	ALL PROVIDERS	2	OTHER INSURANCE	NEW JERSEY	4
989	22365	0	NO	14	>= 45 YEARS	COLLEGE GRADUATE	9TH TO 12TH GRADE	ABOVE POVERTY > $75K	ENGLISH	MARRIED	NON-HISPANIC WHITE ONLY	FEMALE	2	MIXED	SOME BUT POSSIBLY OR DEFINITELY NOT ALL PROVIDERS	SOME BUT POSSIBLY OR DEFINITELY NOT ALL PROVIDERS	0	PRIVATE INSURANCE ONLY	MASSACHUSETTS	4
990	9235	0	NO	17	>= 45 YEARS	COLLEGE GRADUATE	9TH TO 12TH GRADE	ABOVE POVERTY > $75K	ENGLISH	MARRIED	NON-HISPANIC WHITE ONLY	FEMALE	0-1	ALL PRIVATE FACILITIES	ALL PROVIDERS	ALL PROVIDERS	0	PRIVATE INSURANCE ONLY	NEVADA	2
991	33246	0	NO	17	>= 45 YEARS	COLLEGE GRADUATE	9TH TO 12TH GRADE	ABOVE POVERTY > $75K	ENGLISH	MARRIED	NON-HISPANIC WHITE ONLY	MALE	0-1	ALL PRIVATE FACILITIES		ALL PROVIDERS	0	PRIVATE INSURANCE ONLY	CONNECTICUT	4
992	34205	0	NO	15	>= 45 YEARS	COLLEGE GRADUATE	9TH TO 12TH GRADE	ABOVE POVERTY > $75K	ENGLISH	MARRIED	NON-HISPANIC WHITE ONLY	MALE	0-1	ALL PRIVATE FACILITIES	NO PROVIDERS	ALL PROVIDERS	0	PRIVATE INSURANCE ONLY	VERMONT	4
993	39237	0	NO	14	<= 34 YEARS	COLLEGE GRADUATE	9TH TO 12TH GRADE	BELOW POVERTY	SPANISH	NEVER MARRIED/WIDOWED/DIVORCED/SEPARATED/DECEASED/LIVING WITH PARTNER	HISPANIC	FEMALE	0-1	ALL PRIVATE FACILITIES	ALL PROVIDERS	ALL PROVIDERS	0	UNINSURED	TEXAS	2
994	28232	0	NO	14	35 TO 44 YEARS	12 YEARS	6TH TO 8TH GRADE	ABOVE POVERTY > $75K	ENGLISH	MARRIED	NON-HISPANIC WHITE ONLY	MALE	0-1	MIXED	ALL PROVIDERS	ALL PROVIDERS	0	UNINSURED	LOUISIANA	1
995	27032	0	NO	17	35 TO 44 YEARS	LESS THAN 12 YEARS	9TH TO 12TH GRADE	BELOW POVERTY	SPANISH	MARRIED	HISPANIC	MALE	0-1	ALL PUBLIC FACILITIES		ALL PROVIDERS	0	ANY MEDICAID	ILLINOIS	3
996	13196	0	NO	14	<= 34 YEARS	12 YEARS	6TH TO 8TH GRADE	ABOVE POVERTY <= $75K	ENGLISH	NEVER MARRIED/WIDOWED/DIVORCED/SEPARATED/DECEASED/LIVING WITH PARTNER	NON-HISPANIC WHITE ONLY	MALE	0-1	ALL HOSPITAL FACILITIES	ALL PROVIDERS	ALL PROVIDERS	1	PRIVATE INSURANCE ONLY	ILLINOIS	3
997	3683	0	NO	16	>= 45 YEARS	COLLEGE GRADUATE	9TH TO 12TH GRADE	ABOVE POVERTY > $75K	ENGLISH	MARRIED	NON-HISPANIC WHITE ONLY	MALE	2	ALL PRIVATE FACILITIES	ALL PROVIDERS	ALL PROVIDERS	1	PRIVATE INSURANCE ONLY	VERMONT	4
998	34837	0	YES	16	>= 45 YEARS	12 YEARS	9TH TO 12TH GRADE	BELOW POVERTY	ENGLISH	MARRIED	NON-HISPANIC WHITE ONLY	MALE	0-1	ALL PRIVATE FACILITIES	ALL PROVIDERS	ALL PROVIDERS	0	ANY MEDICAID	TEXAS	2
999	30758	0	NO	15	>= 45 YEARS	MORE THAN 12 YEARS, NON-COLLEGE GRAD	9TH TO 12TH GRADE	ABOVE POVERTY > $75K	ENGLISH	MARRIED	NON-HISPANIC WHITE ONLY	FEMALE	0-1	ALL PUBLIC FACILITIES	ALL PROVIDERS	ALL PROVIDERS	0	ANY MEDICAID	NEW HAMPSHIRE	3
1000	13841	0	NO	15	35 TO 44 YEARS	MORE THAN 12 YEARS, NON-COLLEGE GRAD	9TH TO 12TH GRADE	ABOVE POVERTY <= $75K	ENGLISH	NEVER MARRIED/WIDOWED/DIVORCED/SEPARATED/DECEASED/LIVING WITH PARTNER	HISPANIC	FEMALE	2	MIXED	SOME BUT POSSIBLY OR DEFINITELY NOT ALL PROVIDERS	SOME BUT POSSIBLY OR DEFINITELY NOT ALL PROVIDERS	0	OTHER INSURANCE	TEXAS	2
1001	41785	0	NO	14	35 TO 44 YEARS	MORE THAN 12 YEARS, NON-COLLEGE GRAD	6TH TO 8TH GRADE	ABOVE POVERTY > $75K	ENGLISH	MARRIED	NON-HISPANIC WHITE ONLY	FEMALE	2	ALL PRIVATE FACILITIES	ALL PROVIDERS	ALL PROVIDERS	1	PRIVATE INSURANCE ONLY	RHODE ISLAND	4
1002	32359	0	NO	13	<= 34 YEARS	12 YEARS	6TH TO 8TH GRADE	BELOW POVERTY	ENGLISH	NEVER MARRIED/WIDOWED/DIVORCED/SEPARATED/DECEASED/LIVING WITH PARTNER	NON-HISPANIC WHITE ONLY	FEMALE	2	MIXED	ALL PROVIDERS	ALL PROVIDERS	0	ANY MEDICAID	KENTUCKY	2
1003	35064	0	NO	15	<= 34 YEARS	12 YEARS	6TH TO 8TH GRADE	BELOW POVERTY	ENGLISH	MARRIED	HISPANIC	MALE	0-1	ALL PRIVATE FACILITIES	NO PROVIDERS	ALL PROVIDERS	0	ANY MEDICAID	TEXAS	2
1004	17414	0	NO	14	35 TO 44 YEARS	LESS THAN 12 YEARS	9TH TO 12TH GRADE	BELOW POVERTY	SPANISH	MARRIED	HISPANIC	MALE	2	ALL PUBLIC FACILITIES	ALL PROVIDERS	ALL PROVIDERS	1	ANY MEDICAID	DISTRICT OF COLUMBIA	4
1005	27856	0	NO	14	>= 45 YEARS	COLLEGE GRADUATE	9TH TO 12TH GRADE	ABOVE POVERTY > $75K	ENGLISH	MARRIED	HISPANIC	FEMALE	0-1	ALL PRIVATE FACILITIES			0	PRIVATE INSURANCE ONLY	DISTRICT OF COLUMBIA	4
1006	33744	0	NO	14	>= 45 YEARS	COLLEGE GRADUATE	9TH TO 12TH GRADE	ABOVE POVERTY > $75K	ENGLISH	MARRIED	NON-HISPANIC WHITE ONLY	FEMALE	0-1	ALL PRIVATE FACILITIES	NO PROVIDERS	NO PROVIDERS	1	PRIVATE INSURANCE ONLY	ILLINOIS	3
1007	15083	0	NO	17	>= 45 YEARS	COLLEGE GRADUATE	9TH TO 12TH GRADE	ABOVE POVERTY > $75K	ENGLISH	MARRIED	NON-HISPANIC WHITE ONLY	MALE	3/3+	ALL PRIVATE FACILITIES	NO PROVIDERS	NO PROVIDERS	0	PRIVATE INSURANCE ONLY	CALIFORNIA	4
1008	7086	0	NO	14	>= 45 YEARS	COLLEGE GRADUATE	6TH TO 8TH GRADE		ENGLISH	NEVER MARRIED/WIDOWED/DIVORCED/SEPARATED/DECEASED/LIVING WITH PARTNER	NON-HISPANIC WHITE ONLY	MALE	0-1	ALL HOSPITAL FACILITIES	NO PROVIDERS	ALL PROVIDERS	1	ANY MEDICAID	CONNECTICUT	4
1009	12583	0	NO	17	35 TO 44 YEARS	MORE THAN 12 YEARS, NON-COLLEGE GRAD	9TH TO 12TH GRADE	ABOVE POVERTY <= $75K	ENGLISH	MARRIED	HISPANIC	MALE	0-1	ALL PRIVATE FACILITIES	ALL PROVIDERS	ALL PROVIDERS	0	PRIVATE INSURANCE ONLY	MISSISSIPPI	1
1010	10534	0	NO	15	35 TO 44 YEARS	LESS THAN 12 YEARS	9TH TO 12TH GRADE	ABOVE POVERTY <= $75K	SPANISH	NEVER MARRIED/WIDOWED/DIVORCED/SEPARATED/DECEASED/LIVING WITH PARTNER	HISPANIC	MALE	0-1	ALL PRIVATE FACILITIES	ALL PROVIDERS	ALL PROVIDERS	0	OTHER INSURANCE	NEW YORK	4
1011	4927	0	NO	16	>= 45 YEARS	COLLEGE GRADUATE	9TH TO 12TH GRADE	ABOVE POVERTY > $75K	ENGLISH	MARRIED	NON-HISPANIC OTHER + MULTIPLE RACE	MALE	3/3+	MIXED	ALL PROVIDERS	ALL PROVIDERS	0	ANY MEDICAID	ALASKA	2
1012	10234	0	YES	17	>= 45 YEARS	MORE THAN 12 YEARS, NON-COLLEGE GRAD	9TH TO 12TH GRADE	ABOVE POVERTY <= $75K	ENGLISH	MARRIED	NON-HISPANIC WHITE ONLY	FEMALE	2	MIXED	ALL PROVIDERS	ALL PROVIDERS	3	ANY MEDICAID	IOWA	3
1013	4561	0	NO	16	>= 45 YEARS	12 YEARS	9TH TO 12TH GRADE	ABOVE POVERTY > $75K	ENGLISH	MARRIED	NON-HISPANIC WHITE ONLY	MALE	2	MIXED	ALL PROVIDERS	ALL PROVIDERS	0	PRIVATE INSURANCE ONLY	SOUTH DAKOTA	2
1014	27066	0	NO	15	35 TO 44 YEARS	MORE THAN 12 YEARS, NON-COLLEGE GRAD	9TH TO 12TH GRADE	ABOVE POVERTY > $75K	ENGLISH	MARRIED	NON-HISPANIC WHITE ONLY	MALE	3/3+	MIXED	SOME BUT POSSIBLY OR DEFINITELY NOT ALL PROVIDERS	SOME BUT POSSIBLY OR DEFINITELY NOT ALL PROVIDERS	0	OTHER INSURANCE	ALABAMA	1
1015	696	0	YES	15	>= 45 YEARS	MORE THAN 12 YEARS, NON-COLLEGE GRAD	9TH TO 12TH GRADE	ABOVE POVERTY > $75K	ENGLISH	MARRIED	NON-HISPANIC BLACK ONLY	MALE	0-1	ALL PRIVATE FACILITIES	ALL PROVIDERS	ALL PROVIDERS	1	PRIVATE INSURANCE ONLY	SOUTH CAROLINA	1
1016	43304	0	NO	13	>= 45 YEARS	COLLEGE GRADUATE	6TH TO 8TH GRADE		ENGLISH	MARRIED	NON-HISPANIC OTHER + MULTIPLE RACE	MALE	2	ALL PRIVATE FACILITIES		ALL PROVIDERS	2	ANY MEDICAID	TEXAS	2
1017	14511	0	NO	13	>= 45 YEARS	MORE THAN 12 YEARS, NON-COLLEGE GRAD	6TH TO 8TH GRADE	ABOVE POVERTY <= $75K	ENGLISH	NEVER MARRIED/WIDOWED/DIVORCED/SEPARATED/DECEASED/LIVING WITH PARTNER	NON-HISPANIC WHITE ONLY	FEMALE	0-1	ALL PRIVATE FACILITIES	ALL PROVIDERS	ALL PROVIDERS	1	PRIVATE INSURANCE ONLY	CALIFORNIA	4
1018	28276	0	NO	16	35 TO 44 YEARS	COLLEGE GRADUATE	9TH TO 12TH GRADE	BELOW POVERTY	SPANISH	NEVER MARRIED/WIDOWED/DIVORCED/SEPARATED/DECEASED/LIVING WITH PARTNER	HISPANIC	FEMALE	0-1	MIXED	ALL PROVIDERS	ALL PROVIDERS	3	ANY MEDICAID	DISTRICT OF COLUMBIA	4
1019	23233	0	YES	14	>= 45 YEARS	MORE THAN 12 YEARS, NON-COLLEGE GRAD	6TH TO 8TH GRADE	ABOVE POVERTY <= $75K	ENGLISH	NEVER MARRIED/WIDOWED/DIVORCED/SEPARATED/DECEASED/LIVING WITH PARTNER	NON-HISPANIC WHITE ONLY	MALE	0-1	ALL PRIVATE FACILITIES	NO PROVIDERS	ALL PROVIDERS	2	ANY MEDICAID	PENNSYLVANIA	3
1020	26699	0	NO	15	35 TO 44 YEARS	LESS THAN 12 YEARS	9TH TO 12TH GRADE	ABOVE POVERTY <= $75K	SPANISH	MARRIED	HISPANIC	FEMALE	0-1	ALL PUBLIC FACILITIES	ALL PROVIDERS	ALL PROVIDERS	0	ANY MEDICAID	DISTRICT OF COLUMBIA	4
1021	42742	0	YES	16	35 TO 44 YEARS	LESS THAN 12 YEARS	9TH TO 12TH GRADE	BELOW POVERTY	ENGLISH	NEVER MARRIED/WIDOWED/DIVORCED/SEPARATED/DECEASED/LIVING WITH PARTNER	HISPANIC	MALE	2	ALL PUBLIC FACILITIES	ALL PROVIDERS	ALL PROVIDERS	0	ANY MEDICAID	NEW MEXICO	3
1022	33236	0	YES	16	35 TO 44 YEARS	MORE THAN 12 YEARS, NON-COLLEGE GRAD	9TH TO 12TH GRADE	BELOW POVERTY	ENGLISH	NEVER MARRIED/WIDOWED/DIVORCED/SEPARATED/DECEASED/LIVING WITH PARTNER	NON-HISPANIC WHITE ONLY	FEMALE	0-1	ALL PUBLIC FACILITIES	ALL PROVIDERS		0	ANY MEDICAID	SOUTH CAROLINA	1
1023	5637	0	YES	16	<= 34 YEARS	COLLEGE GRADUATE	9TH TO 12TH GRADE	ABOVE POVERTY <= $75K	ENGLISH	NEVER MARRIED/WIDOWED/DIVORCED/SEPARATED/DECEASED/LIVING WITH PARTNER	HISPANIC	FEMALE	0-1	ALL PUBLIC FACILITIES	ALL PROVIDERS		0	ANY MEDICAID	ARIZONA	2
1024	3980	0	NO	17	35 TO 44 YEARS	12 YEARS	9TH TO 12TH GRADE	BELOW POVERTY	ENGLISH	NEVER MARRIED/WIDOWED/DIVORCED/SEPARATED/DECEASED/LIVING WITH PARTNER	NON-HISPANIC OTHER + MULTIPLE RACE	MALE	0-1	ALL PUBLIC FACILITIES	ALL PROVIDERS	ALL PROVIDERS	0	OTHER INSURANCE	ARIZONA	2
1025	23220	0	NO	17	35 TO 44 YEARS	COLLEGE GRADUATE	9TH TO 12TH GRADE	ABOVE POVERTY > $75K	ENGLISH	MARRIED	NON-HISPANIC WHITE ONLY	FEMALE	0-1	ALL PRIVATE FACILITIES		NO PROVIDERS	0	PRIVATE INSURANCE ONLY	MICHIGAN	2
1026	32142	0	NO	15	>= 45 YEARS	COLLEGE GRADUATE	9TH TO 12TH GRADE	ABOVE POVERTY > $75K	ENGLISH	MARRIED	NON-HISPANIC OTHER + MULTIPLE RACE	FEMALE	2	ALL PRIVATE FACILITIES		ALL PROVIDERS	1	PRIVATE INSURANCE ONLY	CONNECTICUT	4
1027	30753	0	NO	15	35 TO 44 YEARS	COLLEGE GRADUATE	9TH TO 12TH GRADE	ABOVE POVERTY > $75K	ENGLISH	MARRIED	NON-HISPANIC WHITE ONLY	FEMALE	3/3+	MIXED	SOME BUT POSSIBLY OR DEFINITELY NOT ALL PROVIDERS	SOME BUT POSSIBLY OR DEFINITELY NOT ALL PROVIDERS	0	PRIVATE INSURANCE ONLY	NEVADA	2
1028	3763	0	NO	14	>= 45 YEARS	12 YEARS	6TH TO 8TH GRADE	ABOVE POVERTY > $75K	ENGLISH	MARRIED	NON-HISPANIC WHITE ONLY	MALE	2	MIXED	NO PROVIDERS	SOME BUT POSSIBLY OR DEFINITELY NOT ALL PROVIDERS	0	PRIVATE INSURANCE ONLY	HAWAII	4
1029	40807	0	NO	16	>= 45 YEARS	COLLEGE GRADUATE	9TH TO 12TH GRADE	ABOVE POVERTY > $75K	ENGLISH	MARRIED	NON-HISPANIC WHITE ONLY	FEMALE	2	MIXED	ALL PROVIDERS	ALL PROVIDERS	0	PRIVATE INSURANCE ONLY	NORTH DAKOTA	1
1030	24070	0	NO	17	>= 45 YEARS	COLLEGE GRADUATE	9TH TO 12TH GRADE	ABOVE POVERTY > $75K	ENGLISH	MARRIED	HISPANIC	MALE	2	ALL PRIVATE FACILITIES	ALL PROVIDERS	ALL PROVIDERS	0	PRIVATE INSURANCE ONLY	WISCONSIN	3
1031	24422	0	YES	17	>= 45 YEARS	COLLEGE GRADUATE	9TH TO 12TH GRADE	ABOVE POVERTY > $75K	ENGLISH	MARRIED	NON-HISPANIC WHITE ONLY	MALE	2	ALL PRIVATE FACILITIES	ALL PROVIDERS	NO PROVIDERS	0	PRIVATE INSURANCE ONLY	TEXAS	2
1032	11901	0	NO	15	35 TO 44 YEARS	COLLEGE GRADUATE	9TH TO 12TH GRADE	ABOVE POVERTY > $75K	ENGLISH	MARRIED	NON-HISPANIC WHITE ONLY	MALE	0-1	ALL HOSPITAL FACILITIES	ALL PROVIDERS	ALL PROVIDERS	0	PRIVATE INSURANCE ONLY	DISTRICT OF COLUMBIA	4
1033	24991	0	NO	14	35 TO 44 YEARS	COLLEGE GRADUATE	9TH TO 12TH GRADE	BELOW POVERTY	ENGLISH	MARRIED	NON-HISPANIC WHITE ONLY	FEMALE	0-1	ALL PUBLIC FACILITIES	ALL PROVIDERS	ALL PROVIDERS	0	PRIVATE INSURANCE ONLY	TEXAS	2
1034	28721	0	NO	15	35 TO 44 YEARS	COLLEGE GRADUATE	9TH TO 12TH GRADE	ABOVE POVERTY > $75K	ENGLISH	NEVER MARRIED/WIDOWED/DIVORCED/SEPARATED/DECEASED/LIVING WITH PARTNER	NON-HISPANIC OTHER + MULTIPLE RACE	FEMALE	0-1	ALL PUBLIC FACILITIES	ALL PROVIDERS	ALL PROVIDERS	0	ANY MEDICAID	NEVADA	2
1035	31844	0	NO	16	>= 45 YEARS	MORE THAN 12 YEARS, NON-COLLEGE GRAD	9TH TO 12TH GRADE	BELOW POVERTY	ENGLISH	NEVER MARRIED/WIDOWED/DIVORCED/SEPARATED/DECEASED/LIVING WITH PARTNER	HISPANIC	MALE	0-1	ALL PRIVATE FACILITIES	ALL PROVIDERS	ALL PROVIDERS	0	PRIVATE INSURANCE ONLY	TEXAS	2
1036	8802	0	NO	14	35 TO 44 YEARS	12 YEARS	9TH TO 12TH GRADE	ABOVE POVERTY > $75K	ENGLISH	MARRIED	HISPANIC	FEMALE	3/3+	ALL PRIVATE FACILITIES	ALL PROVIDERS	ALL PROVIDERS	3	OTHER INSURANCE	COLORADO	3
1037	20684	0	NO	15	>= 45 YEARS	COLLEGE GRADUATE	9TH TO 12TH GRADE	ABOVE POVERTY > $75K	ENGLISH	MARRIED	NON-HISPANIC WHITE ONLY	MALE	0-1	ALL HOSPITAL FACILITIES	ALL PROVIDERS	ALL PROVIDERS	0	PRIVATE INSURANCE ONLY	LOUISIANA	1
1038	16758	0	YES	17	>= 45 YEARS	MORE THAN 12 YEARS, NON-COLLEGE GRAD	9TH TO 12TH GRADE	ABOVE POVERTY <= $75K	OTHER	NEVER MARRIED/WIDOWED/DIVORCED/SEPARATED/DECEASED/LIVING WITH PARTNER	NON-HISPANIC OTHER + MULTIPLE RACE	FEMALE	0-1	ALL PRIVATE FACILITIES	ALL PROVIDERS	ALL PROVIDERS	0	ANY MEDICAID	CONNECTICUT	4
1039	1120	0	NO	16	35 TO 44 YEARS	LESS THAN 12 YEARS	9TH TO 12TH GRADE	BELOW POVERTY	ENGLISH	NEVER MARRIED/WIDOWED/DIVORCED/SEPARATED/DECEASED/LIVING WITH PARTNER	HISPANIC	MALE	0-1	ALL PRIVATE FACILITIES	ALL PROVIDERS	ALL PROVIDERS	0	ANY MEDICAID	TEXAS	2
1040	12454	0	YES	15	>= 45 YEARS	COLLEGE GRADUATE	9TH TO 12TH GRADE	ABOVE POVERTY > $75K	ENGLISH	MARRIED	NON-HISPANIC WHITE ONLY	FEMALE	2	MIXED	SOME BUT POSSIBLY OR DEFINITELY NOT ALL PROVIDERS	SOME BUT POSSIBLY OR DEFINITELY NOT ALL PROVIDERS	1	PRIVATE INSURANCE ONLY	VERMONT	4
1041	40871	0	NO	15	>= 45 YEARS	COLLEGE GRADUATE	9TH TO 12TH GRADE	ABOVE POVERTY > $75K	ENGLISH	MARRIED	NON-HISPANIC WHITE ONLY	MALE	0-1	ALL PRIVATE FACILITIES		NO PROVIDERS	0	PRIVATE INSURANCE ONLY	KANSAS	2
1042	40233	0	NO	16	>= 45 YEARS	12 YEARS	9TH TO 12TH GRADE	BELOW POVERTY	ENGLISH	MARRIED	NON-HISPANIC WHITE ONLY	FEMALE	0-1	MIXED	NO PROVIDERS	ALL PROVIDERS	0	ANY MEDICAID	GEORGIA	1
1043	28438	0	NO	17	35 TO 44 YEARS	MORE THAN 12 YEARS, NON-COLLEGE GRAD	9TH TO 12TH GRADE	ABOVE POVERTY > $75K	ENGLISH	MARRIED	NON-HISPANIC BLACK ONLY	MALE	3/3+	ALL STD/SCHOOL/TEEN CLINICS OR OTHER FACILITIES			1	OTHER INSURANCE	FLORIDA	3
1044	42750	0	NO	13	>= 45 YEARS	MORE THAN 12 YEARS, NON-COLLEGE GRAD	6TH TO 8TH GRADE	ABOVE POVERTY <= $75K	ENGLISH	MARRIED	NON-HISPANIC BLACK ONLY	MALE	3/3+	MIXED	SOME BUT POSSIBLY OR DEFINITELY NOT ALL PROVIDERS	SOME BUT POSSIBLY OR DEFINITELY NOT ALL PROVIDERS	1	ANY MEDICAID	PENNSYLVANIA	3
1045	43330	0	NO	15	35 TO 44 YEARS	12 YEARS	9TH TO 12TH GRADE	ABOVE POVERTY <= $75K	ENGLISH	MARRIED	NON-HISPANIC BLACK ONLY	FEMALE	0-1	ALL PRIVATE FACILITIES	ALL PROVIDERS	ALL PROVIDERS	0	PRIVATE INSURANCE ONLY	TEXAS	2
1046	36727	0	NO	13	>= 45 YEARS	COLLEGE GRADUATE	6TH TO 8TH GRADE	ABOVE POVERTY <= $75K	ENGLISH	MARRIED	NON-HISPANIC WHITE ONLY	FEMALE	2	MIXED	SOME BUT POSSIBLY OR DEFINITELY NOT ALL PROVIDERS	ALL PROVIDERS	0	PRIVATE INSURANCE ONLY	PENNSYLVANIA	3
1047	38421	0	YES	13	>= 45 YEARS	MORE THAN 12 YEARS, NON-COLLEGE GRAD	6TH TO 8TH GRADE	ABOVE POVERTY > $75K	ENGLISH	MARRIED	NON-HISPANIC WHITE ONLY	MALE	3/3+	MIXED	ALL PROVIDERS	ALL PROVIDERS	1	PRIVATE INSURANCE ONLY	NORTH DAKOTA	1
1048	6925	0	NO	13	>= 45 YEARS	12 YEARS	6TH TO 8TH GRADE	ABOVE POVERTY > $75K	ENGLISH	MARRIED	NON-HISPANIC OTHER + MULTIPLE RACE	FEMALE	0-1	ALL PRIVATE FACILITIES	ALL PROVIDERS	ALL PROVIDERS	1	PRIVATE INSURANCE ONLY	MARYLAND	4
1049	35787	0	YES	14	>= 45 YEARS	COLLEGE GRADUATE	6TH TO 8TH GRADE	ABOVE POVERTY > $75K	ENGLISH	MARRIED	NON-HISPANIC WHITE ONLY	MALE	3/3+	MIXED	SOME BUT POSSIBLY OR DEFINITELY NOT ALL PROVIDERS	SOME BUT POSSIBLY OR DEFINITELY NOT ALL PROVIDERS	1	OTHER INSURANCE	MASSACHUSETTS	4
1050	29586	0	NO	15	>= 45 YEARS	COLLEGE GRADUATE	9TH TO 12TH GRADE	ABOVE POVERTY > $75K	ENGLISH	MARRIED	NON-HISPANIC OTHER + MULTIPLE RACE	MALE	0-1	ALL PRIVATE FACILITIES	ALL PROVIDERS	ALL PROVIDERS	0	PRIVATE INSURANCE ONLY	GEORGIA	1
1051	33229	0	NO	13	>= 45 YEARS	12 YEARS	6TH TO 8TH GRADE	ABOVE POVERTY <= $75K	OTHER	MARRIED	NON-HISPANIC WHITE ONLY	MALE	0-1	ALL PRIVATE FACILITIES	ALL PROVIDERS		0	ANY MEDICAID	NEW JERSEY	4
1052	5282	0	NO	15	>= 45 YEARS	MORE THAN 12 YEARS, NON-COLLEGE GRAD	9TH TO 12TH GRADE	ABOVE POVERTY > $75K	ENGLISH	MARRIED	NON-HISPANIC WHITE ONLY	MALE	2	ALL PRIVATE FACILITIES	SOME BUT POSSIBLY OR DEFINITELY NOT ALL PROVIDERS	ALL PROVIDERS	0	PRIVATE INSURANCE ONLY	TENNESSEE	1
1053	23704	0	NO	13	>= 45 YEARS	12 YEARS	6TH TO 8TH GRADE	ABOVE POVERTY <= $75K	ENGLISH	MARRIED	NON-HISPANIC WHITE ONLY	MALE	0-1	ALL HOSPITAL FACILITIES	ALL PROVIDERS	ALL PROVIDERS	0	OTHER INSURANCE	NEW HAMPSHIRE	3
1054	32211	0	NO	16	>= 45 YEARS	COLLEGE GRADUATE	9TH TO 12TH GRADE	ABOVE POVERTY > $75K	ENGLISH	MARRIED	HISPANIC	FEMALE	0-1	ALL PRIVATE FACILITIES	ALL PROVIDERS	NO PROVIDERS	0	PRIVATE INSURANCE ONLY	UTAH	3
1055	26808	0	NO	16	35 TO 44 YEARS	MORE THAN 12 YEARS, NON-COLLEGE GRAD	9TH TO 12TH GRADE	ABOVE POVERTY <= $75K	ENGLISH	MARRIED	HISPANIC	FEMALE	2	ALL STD/SCHOOL/TEEN CLINICS OR OTHER FACILITIES	NO PROVIDERS	NO PROVIDERS	0	OTHER INSURANCE	MISSOURI	1
1056	27663	0	NO	16	<= 34 YEARS	MORE THAN 12 YEARS, NON-COLLEGE GRAD	9TH TO 12TH GRADE	BELOW POVERTY	ENGLISH	NEVER MARRIED/WIDOWED/DIVORCED/SEPARATED/DECEASED/LIVING WITH PARTNER	NON-HISPANIC WHITE ONLY	FEMALE	2	MIXED	ALL PROVIDERS	ALL PROVIDERS	0	ANY MEDICAID	IOWA	3
1057	27689	0	NO	14	>= 45 YEARS	MORE THAN 12 YEARS, NON-COLLEGE GRAD	6TH TO 8TH GRADE	ABOVE POVERTY <= $75K	ENGLISH	MARRIED	NON-HISPANIC WHITE ONLY	MALE	0-1	ALL PUBLIC FACILITIES	ALL PROVIDERS	ALL PROVIDERS	0	PRIVATE INSURANCE ONLY	OHIO	2
1058	6462	0	NO	15	35 TO 44 YEARS	COLLEGE GRADUATE	9TH TO 12TH GRADE	ABOVE POVERTY <= $75K	ENGLISH	NEVER MARRIED/WIDOWED/DIVORCED/SEPARATED/DECEASED/LIVING WITH PARTNER	HISPANIC	MALE	0-1	ALL PRIVATE FACILITIES	ALL PROVIDERS	ALL PROVIDERS	1	PRIVATE INSURANCE ONLY	ALABAMA	1
1059	35368	0	NO	16	35 TO 44 YEARS	MORE THAN 12 YEARS, NON-COLLEGE GRAD	9TH TO 12TH GRADE	ABOVE POVERTY <= $75K	ENGLISH	NEVER MARRIED/WIDOWED/DIVORCED/SEPARATED/DECEASED/LIVING WITH PARTNER	NON-HISPANIC BLACK ONLY	FEMALE	2	ALL PUBLIC FACILITIES	ALL PROVIDERS	ALL PROVIDERS	0	ANY MEDICAID	GEORGIA	1
1060	20792	0	YES	13	35 TO 44 YEARS	MORE THAN 12 YEARS, NON-COLLEGE GRAD	6TH TO 8TH GRADE	ABOVE POVERTY > $75K	ENGLISH	MARRIED	NON-HISPANIC WHITE ONLY	FEMALE	0-1	ALL PRIVATE FACILITIES	ALL PROVIDERS	NO PROVIDERS	0	PRIVATE INSURANCE ONLY	TENNESSEE	1
1061	29181	0	YES	14	>= 45 YEARS	COLLEGE GRADUATE	9TH TO 12TH GRADE	ABOVE POVERTY > $75K	ENGLISH	MARRIED	NON-HISPANIC WHITE ONLY	FEMALE	3/3+	MIXED	ALL PROVIDERS	SOME BUT POSSIBLY OR DEFINITELY NOT ALL PROVIDERS	1	PRIVATE INSURANCE ONLY	WISCONSIN	3
1062	22060	0	NO	16	>= 45 YEARS	COLLEGE GRADUATE	9TH TO 12TH GRADE	ABOVE POVERTY > $75K	ENGLISH	MARRIED	NON-HISPANIC WHITE ONLY	FEMALE	2	ALL HOSPITAL FACILITIES	ALL PROVIDERS	ALL PROVIDERS	0	PRIVATE INSURANCE ONLY	MISSOURI	1
1063	30020	0	NO	16	35 TO 44 YEARS	COLLEGE GRADUATE	9TH TO 12TH GRADE		OTHER	MARRIED	NON-HISPANIC OTHER + MULTIPLE RACE	FEMALE	0-1	ALL STD/SCHOOL/TEEN CLINICS OR OTHER FACILITIES	NO PROVIDERS	NO PROVIDERS	0	PRIVATE INSURANCE ONLY	PENNSYLVANIA	3
1064	30747	0	NO	13	>= 45 YEARS	COLLEGE GRADUATE	6TH TO 8TH GRADE	ABOVE POVERTY > $75K	ENGLISH	MARRIED	HISPANIC	MALE	2	ALL PRIVATE FACILITIES	ALL PROVIDERS	NO PROVIDERS	3	PRIVATE INSURANCE ONLY	NEVADA	2
1065	1681	0	NO	15	>= 45 YEARS	MORE THAN 12 YEARS, NON-COLLEGE GRAD	9TH TO 12TH GRADE	ABOVE POVERTY > $75K	ENGLISH	MARRIED	HISPANIC	MALE	0-1	MIXED	NO PROVIDERS	NO PROVIDERS	0	PRIVATE INSURANCE ONLY	PENNSYLVANIA	3
1066	36929	0	NO	14	35 TO 44 YEARS	MORE THAN 12 YEARS, NON-COLLEGE GRAD	6TH TO 8TH GRADE	BELOW POVERTY	ENGLISH	NEVER MARRIED/WIDOWED/DIVORCED/SEPARATED/DECEASED/LIVING WITH PARTNER	NON-HISPANIC WHITE ONLY	FEMALE	0-1	ALL PUBLIC FACILITIES	ALL PROVIDERS	ALL PROVIDERS	0	ANY MEDICAID	WYOMING	1
1067	38643	0	NO	16	35 TO 44 YEARS	COLLEGE GRADUATE	9TH TO 12TH GRADE	ABOVE POVERTY > $75K	ENGLISH	MARRIED	NON-HISPANIC WHITE ONLY	MALE	0-1	MIXED	NO PROVIDERS	NO PROVIDERS	0	OTHER INSURANCE	SOUTH CAROLINA	1
1068	14385	0	NO	14	>= 45 YEARS	COLLEGE GRADUATE	6TH TO 8TH GRADE	ABOVE POVERTY <= $75K	ENGLISH	NEVER MARRIED/WIDOWED/DIVORCED/SEPARATED/DECEASED/LIVING WITH PARTNER	HISPANIC	FEMALE	2	MIXED	ALL PROVIDERS	ALL PROVIDERS	3	ANY MEDICAID	NORTH CAROLINA	2
1069	20812	0	YES	16	>= 45 YEARS	COLLEGE GRADUATE	9TH TO 12TH GRADE	ABOVE POVERTY > $75K	ENGLISH	MARRIED	NON-HISPANIC BLACK ONLY	MALE	0-1	ALL STD/SCHOOL/TEEN CLINICS OR OTHER FACILITIES			0	OTHER INSURANCE	MISSOURI	1
1070	29462	0	NO	13	35 TO 44 YEARS	12 YEARS	6TH TO 8TH GRADE	ABOVE POVERTY > $75K	ENGLISH	MARRIED	NON-HISPANIC WHITE ONLY	FEMALE	0-1	ALL PRIVATE FACILITIES	ALL PROVIDERS	NO PROVIDERS	0	PRIVATE INSURANCE ONLY	TEXAS	2
1071	12158	0	YES	15	>= 45 YEARS	12 YEARS	6TH TO 8TH GRADE	ABOVE POVERTY <= $75K	ENGLISH	MARRIED	NON-HISPANIC WHITE ONLY	MALE	2	MIXED	ALL PROVIDERS	SOME BUT POSSIBLY OR DEFINITELY NOT ALL PROVIDERS	0	PRIVATE INSURANCE ONLY	ALABAMA	1
1072	39136	0	NO	13	35 TO 44 YEARS	COLLEGE GRADUATE	6TH TO 8TH GRADE	ABOVE POVERTY > $75K	ENGLISH	MARRIED	NON-HISPANIC WHITE ONLY	FEMALE	2	ALL PRIVATE FACILITIES	ALL PROVIDERS	ALL PROVIDERS	1	PRIVATE INSURANCE ONLY	MARYLAND	4
1073	9986	0	NO	14	>= 45 YEARS	COLLEGE GRADUATE	6TH TO 8TH GRADE	ABOVE POVERTY > $75K	ENGLISH	MARRIED	NON-HISPANIC WHITE ONLY	MALE	2	MIXED	SOME BUT POSSIBLY OR DEFINITELY NOT ALL PROVIDERS	ALL PROVIDERS	1	PRIVATE INSURANCE ONLY	WASHINGTON	4
1074	41362	0	NO	13	<= 34 YEARS	LESS THAN 12 YEARS	6TH TO 8TH GRADE	ABOVE POVERTY <= $75K	ENGLISH	MARRIED	NON-HISPANIC OTHER + MULTIPLE RACE	FEMALE	0-1	ALL PUBLIC FACILITIES	ALL PROVIDERS	ALL PROVIDERS	1	ANY MEDICAID	NEW YORK	4
1075	25937	0	NO	15	<= 34 YEARS	LESS THAN 12 YEARS	9TH TO 12TH GRADE	ABOVE POVERTY > $75K	ENGLISH	MARRIED	NON-HISPANIC OTHER + MULTIPLE RACE	MALE	0-1	ALL PUBLIC FACILITIES	ALL PROVIDERS	ALL PROVIDERS	0	ANY MEDICAID	COLORADO	3
1076	22170	0	YES	16	35 TO 44 YEARS	COLLEGE GRADUATE	9TH TO 12TH GRADE	ABOVE POVERTY > $75K	ENGLISH	MARRIED	NON-HISPANIC OTHER + MULTIPLE RACE	MALE	0-1	ALL PRIVATE FACILITIES	ALL PROVIDERS	ALL PROVIDERS	0	PRIVATE INSURANCE ONLY	HAWAII	4
1077	6791	0	NO	15	<= 34 YEARS	MORE THAN 12 YEARS, NON-COLLEGE GRAD	9TH TO 12TH GRADE	BELOW POVERTY	ENGLISH	NEVER MARRIED/WIDOWED/DIVORCED/SEPARATED/DECEASED/LIVING WITH PARTNER	HISPANIC	FEMALE	0-1	ALL PUBLIC FACILITIES		ALL PROVIDERS	0	ANY MEDICAID	TEXAS	2
1078	28236	0	NO	16	>= 45 YEARS	12 YEARS	9TH TO 12TH GRADE	BELOW POVERTY	SPANISH	MARRIED	HISPANIC	FEMALE	2	ALL PUBLIC FACILITIES	ALL PROVIDERS	ALL PROVIDERS	0	ANY MEDICAID	NORTH CAROLINA	2
1079	13287	0	YES	15	35 TO 44 YEARS	MORE THAN 12 YEARS, NON-COLLEGE GRAD	9TH TO 12TH GRADE	BELOW POVERTY	ENGLISH	NEVER MARRIED/WIDOWED/DIVORCED/SEPARATED/DECEASED/LIVING WITH PARTNER	HISPANIC	FEMALE	3/3+	ALL PRIVATE FACILITIES	ALL PROVIDERS	ALL PROVIDERS	0	ANY MEDICAID	NEVADA	2
1080	11889	0	NO	13	>= 45 YEARS	COLLEGE GRADUATE	6TH TO 8TH GRADE	ABOVE POVERTY > $75K	ENGLISH	MARRIED	NON-HISPANIC WHITE ONLY	MALE	0-1	ALL PRIVATE FACILITIES	ALL PROVIDERS	ALL PROVIDERS	0	PRIVATE INSURANCE ONLY	IDAHO	1
1081	24932	0	NO	17	>= 45 YEARS	COLLEGE GRADUATE	9TH TO 12TH GRADE	ABOVE POVERTY > $75K	ENGLISH	MARRIED	NON-HISPANIC WHITE ONLY	FEMALE	0-1	ALL PRIVATE FACILITIES	ALL PROVIDERS	ALL PROVIDERS	0	PRIVATE INSURANCE ONLY	IOWA	3
1082	25979	0	NO	13	35 TO 44 YEARS	MORE THAN 12 YEARS, NON-COLLEGE GRAD	6TH TO 8TH GRADE	ABOVE POVERTY > $75K	ENGLISH	MARRIED	NON-HISPANIC WHITE ONLY	FEMALE	0-1	ALL PRIVATE FACILITIES	ALL PROVIDERS	ALL PROVIDERS	1	PRIVATE INSURANCE ONLY	WYOMING	1
1083	31797	0	NO	13	>= 45 YEARS	MORE THAN 12 YEARS, NON-COLLEGE GRAD	6TH TO 8TH GRADE	ABOVE POVERTY <= $75K	ENGLISH	MARRIED	NON-HISPANIC WHITE ONLY	FEMALE	0-1	ALL PRIVATE FACILITIES	ALL PROVIDERS	ALL PROVIDERS	0	PRIVATE INSURANCE ONLY	OHIO	2
1084	20032	0	YES	16	35 TO 44 YEARS	COLLEGE GRADUATE	9TH TO 12TH GRADE	ABOVE POVERTY <= $75K	ENGLISH	NEVER MARRIED/WIDOWED/DIVORCED/SEPARATED/DECEASED/LIVING WITH PARTNER	HISPANIC	FEMALE	2	ALL PRIVATE FACILITIES		ALL PROVIDERS	0	OTHER INSURANCE	CONNECTICUT	4
1085	11052	0	NO	14	35 TO 44 YEARS	MORE THAN 12 YEARS, NON-COLLEGE GRAD	9TH TO 12TH GRADE		ENGLISH	MARRIED	NON-HISPANIC OTHER + MULTIPLE RACE	MALE	3/3+	ALL HOSPITAL FACILITIES	ALL PROVIDERS	ALL PROVIDERS	0	PRIVATE INSURANCE ONLY	OREGON	3
1086	27195	0	NO	14	35 TO 44 YEARS	MORE THAN 12 YEARS, NON-COLLEGE GRAD	6TH TO 8TH GRADE	ABOVE POVERTY > $75K	ENGLISH	MARRIED	NON-HISPANIC WHITE ONLY	FEMALE	3/3+	ALL PRIVATE FACILITIES	ALL PROVIDERS	NO PROVIDERS	0	PRIVATE INSURANCE ONLY	TEXAS	2
1087	13540	0	YES	16	35 TO 44 YEARS	12 YEARS	9TH TO 12TH GRADE	ABOVE POVERTY <= $75K	ENGLISH	MARRIED	NON-HISPANIC WHITE ONLY	FEMALE	2	ALL PUBLIC FACILITIES	ALL PROVIDERS	ALL PROVIDERS	0	ANY MEDICAID	INDIANA	1
1088	4708	0	NO	17	35 TO 44 YEARS	COLLEGE GRADUATE	9TH TO 12TH GRADE	ABOVE POVERTY > $75K	ENGLISH	MARRIED	HISPANIC	FEMALE	2	MIXED	SOME BUT POSSIBLY OR DEFINITELY NOT ALL PROVIDERS	ALL PROVIDERS	0	ANY MEDICAID	NEW MEXICO	3
1089	42690	0	NO	14	>= 45 YEARS	COLLEGE GRADUATE	9TH TO 12TH GRADE		SPANISH	MARRIED	HISPANIC	FEMALE	0-1	ALL PRIVATE FACILITIES	ALL PROVIDERS	ALL PROVIDERS	0	OTHER INSURANCE	FLORIDA	3
1090	2256	0	NO	14	35 TO 44 YEARS	LESS THAN 12 YEARS	6TH TO 8TH GRADE	BELOW POVERTY	SPANISH	NEVER MARRIED/WIDOWED/DIVORCED/SEPARATED/DECEASED/LIVING WITH PARTNER	HISPANIC	MALE	3/3+	MIXED	ALL PROVIDERS	ALL PROVIDERS	1	ANY MEDICAID	PENNSYLVANIA	3
1091	20264	0	NO	17	35 TO 44 YEARS	MORE THAN 12 YEARS, NON-COLLEGE GRAD	9TH TO 12TH GRADE	ABOVE POVERTY <= $75K	ENGLISH	NEVER MARRIED/WIDOWED/DIVORCED/SEPARATED/DECEASED/LIVING WITH PARTNER	NON-HISPANIC OTHER + MULTIPLE RACE	FEMALE	3/3+	MIXED	SOME BUT POSSIBLY OR DEFINITELY NOT ALL PROVIDERS	SOME BUT POSSIBLY OR DEFINITELY NOT ALL PROVIDERS	0	OTHER INSURANCE	MONTANA	1
1092	4023	0	YES	14	>= 45 YEARS	MORE THAN 12 YEARS, NON-COLLEGE GRAD	6TH TO 8TH GRADE	ABOVE POVERTY <= $75K	ENGLISH	NEVER MARRIED/WIDOWED/DIVORCED/SEPARATED/DECEASED/LIVING WITH PARTNER	NON-HISPANIC WHITE ONLY	FEMALE	0-1	ALL PRIVATE FACILITIES		ALL PROVIDERS	0	ANY MEDICAID	PENNSYLVANIA	3
1093	11150	0	NO	14	>= 45 YEARS	COLLEGE GRADUATE	6TH TO 8TH GRADE	ABOVE POVERTY > $75K	ENGLISH	MARRIED	NON-HISPANIC WHITE ONLY	FEMALE	0-1	ALL PRIVATE FACILITIES	NO PROVIDERS	ALL PROVIDERS	0	ANY MEDICAID	VERMONT	4
1094	379	0	NO	17	35 TO 44 YEARS	MORE THAN 12 YEARS, NON-COLLEGE GRAD	9TH TO 12TH GRADE	ABOVE POVERTY > $75K	ENGLISH	MARRIED	NON-HISPANIC WHITE ONLY	FEMALE	0-1	ALL PUBLIC FACILITIES	ALL PROVIDERS	NO PROVIDERS	0	ANY MEDICAID	COLORADO	3
1095	32260	0	NO	16	>= 45 YEARS	COLLEGE GRADUATE	9TH TO 12TH GRADE	ABOVE POVERTY > $75K	ENGLISH	MARRIED	NON-HISPANIC WHITE ONLY	FEMALE	0-1	ALL PRIVATE FACILITIES	NO PROVIDERS	ALL PROVIDERS	0	PRIVATE INSURANCE ONLY	NEW HAMPSHIRE	3
1096	43154	0	YES	13	<= 34 YEARS	LESS THAN 12 YEARS	6TH TO 8TH GRADE	BELOW POVERTY	SPANISH	NEVER MARRIED/WIDOWED/DIVORCED/SEPARATED/DECEASED/LIVING WITH PARTNER	HISPANIC	MALE	0-1	ALL PRIVATE FACILITIES	NO PROVIDERS	NO PROVIDERS	0	ANY MEDICAID	CONNECTICUT	4
1097	31545	0	NO	13	>= 45 YEARS	COLLEGE GRADUATE	6TH TO 8TH GRADE	ABOVE POVERTY > $75K	ENGLISH	MARRIED	NON-HISPANIC WHITE ONLY	MALE	0-1	ALL PRIVATE FACILITIES	ALL PROVIDERS	ALL PROVIDERS	0	PRIVATE INSURANCE ONLY	GEORGIA	1
1098	32977	0	NO	15	>= 45 YEARS	COLLEGE GRADUATE	9TH TO 12TH GRADE	ABOVE POVERTY > $75K	ENGLISH	MARRIED	NON-HISPANIC WHITE ONLY	MALE	2	ALL PRIVATE FACILITIES	ALL PROVIDERS	ALL PROVIDERS	0	PRIVATE INSURANCE ONLY	GEORGIA	1
1099	133	0	NO	16	>= 45 YEARS	COLLEGE GRADUATE	9TH TO 12TH GRADE	ABOVE POVERTY <= $75K	ENGLISH	MARRIED	NON-HISPANIC WHITE ONLY	MALE	0-1	ALL HOSPITAL FACILITIES	NO PROVIDERS	ALL PROVIDERS	2	ANY MEDICAID	NEW HAMPSHIRE	3
1100	27644	0	NO	16	>= 45 YEARS	COLLEGE GRADUATE	9TH TO 12TH GRADE	ABOVE POVERTY <= $75K	ENGLISH	NEVER MARRIED/WIDOWED/DIVORCED/SEPARATED/DECEASED/LIVING WITH PARTNER	NON-HISPANIC WHITE ONLY	MALE	0-1	ALL PRIVATE FACILITIES	ALL PROVIDERS	NO PROVIDERS	0	PRIVATE INSURANCE ONLY	VIRGINIA	4
1101	539	0	NO	13	35 TO 44 YEARS	COLLEGE GRADUATE	6TH TO 8TH GRADE	ABOVE POVERTY > $75K	ENGLISH	MARRIED	NON-HISPANIC WHITE ONLY	FEMALE	0-1	ALL PRIVATE FACILITIES	ALL PROVIDERS	ALL PROVIDERS	3	PRIVATE INSURANCE ONLY	PENNSYLVANIA	3
1102	25710	0	NO	16	35 TO 44 YEARS	MORE THAN 12 YEARS, NON-COLLEGE GRAD	9TH TO 12TH GRADE	ABOVE POVERTY <= $75K	ENGLISH	NEVER MARRIED/WIDOWED/DIVORCED/SEPARATED/DECEASED/LIVING WITH PARTNER	NON-HISPANIC BLACK ONLY	MALE	0-1	ALL PRIVATE FACILITIES	ALL PROVIDERS	ALL PROVIDERS	0	PRIVATE INSURANCE ONLY	TEXAS	2
1103	4233	0	NO	13	<= 34 YEARS	COLLEGE GRADUATE	6TH TO 8TH GRADE	BELOW POVERTY	ENGLISH	MARRIED	NON-HISPANIC BLACK ONLY	FEMALE	2	MIXED	ALL PROVIDERS	SOME BUT POSSIBLY OR DEFINITELY NOT ALL PROVIDERS	1	ANY MEDICAID	MISSISSIPPI	1
1104	42244	0	NO	17	>= 45 YEARS	MORE THAN 12 YEARS, NON-COLLEGE GRAD	9TH TO 12TH GRADE	ABOVE POVERTY <= $75K	ENGLISH	MARRIED	NON-HISPANIC WHITE ONLY	FEMALE	0-1	ALL PUBLIC FACILITIES	ALL PROVIDERS	ALL PROVIDERS	0	UNINSURED	IDAHO	1
1105	20111	0	YES	14	>= 45 YEARS	COLLEGE GRADUATE	9TH TO 12TH GRADE	ABOVE POVERTY > $75K	ENGLISH	NEVER MARRIED/WIDOWED/DIVORCED/SEPARATED/DECEASED/LIVING WITH PARTNER	NON-HISPANIC WHITE ONLY	FEMALE	3/3+	ALL PRIVATE FACILITIES	NO PROVIDERS	NO PROVIDERS	0	PRIVATE INSURANCE ONLY	OHIO	2
1106	17446	0	NO	17	>= 45 YEARS	COLLEGE GRADUATE	9TH TO 12TH GRADE	ABOVE POVERTY > $75K	ENGLISH	NEVER MARRIED/WIDOWED/DIVORCED/SEPARATED/DECEASED/LIVING WITH PARTNER	NON-HISPANIC OTHER + MULTIPLE RACE	MALE	0-1	ALL PRIVATE FACILITIES	ALL PROVIDERS	ALL PROVIDERS	0	PRIVATE INSURANCE ONLY	MARYLAND	4
1107	9285	0	NO	16	>= 45 YEARS	COLLEGE GRADUATE	9TH TO 12TH GRADE	ABOVE POVERTY > $75K	ENGLISH	MARRIED	NON-HISPANIC WHITE ONLY	MALE	0-1	ALL PRIVATE FACILITIES		NO PROVIDERS	0	PRIVATE INSURANCE ONLY	OREGON	3
1108	30021	0	NO	16	>= 45 YEARS	12 YEARS	9TH TO 12TH GRADE	ABOVE POVERTY > $75K	ENGLISH	MARRIED	NON-HISPANIC OTHER + MULTIPLE RACE	FEMALE	0-1	ALL PRIVATE FACILITIES	ALL PROVIDERS	ALL PROVIDERS	0	OTHER INSURANCE	ARIZONA	2
1109	30426	0	NO	17	35 TO 44 YEARS	LESS THAN 12 YEARS	9TH TO 12TH GRADE	BELOW POVERTY	ENGLISH	NEVER MARRIED/WIDOWED/DIVORCED/SEPARATED/DECEASED/LIVING WITH PARTNER	NON-HISPANIC BLACK ONLY	MALE	2	MIXED	ALL PROVIDERS	ALL PROVIDERS	0	ANY MEDICAID	NORTH CAROLINA	2
1110	23251	0	NO	17	>= 45 YEARS	MORE THAN 12 YEARS, NON-COLLEGE GRAD	9TH TO 12TH GRADE	ABOVE POVERTY > $75K	ENGLISH	MARRIED	NON-HISPANIC WHITE ONLY	MALE	2	MIXED	ALL PROVIDERS	SOME BUT POSSIBLY OR DEFINITELY NOT ALL PROVIDERS	0	PRIVATE INSURANCE ONLY	MAINE	4
1111	17956	0	NO	13	35 TO 44 YEARS	COLLEGE GRADUATE	6TH TO 8TH GRADE	ABOVE POVERTY > $75K	ENGLISH	MARRIED	NON-HISPANIC WHITE ONLY	FEMALE	0-1	ALL PRIVATE FACILITIES	ALL PROVIDERS	NO PROVIDERS	0	PRIVATE INSURANCE ONLY	TEXAS	2
1112	39101	0	NO	15	>= 45 YEARS	12 YEARS	9TH TO 12TH GRADE	ABOVE POVERTY > $75K	ENGLISH	MARRIED	NON-HISPANIC WHITE ONLY	FEMALE	0-1	ALL HOSPITAL FACILITIES	ALL PROVIDERS	ALL PROVIDERS	2	PRIVATE INSURANCE ONLY	LOUISIANA	1
1113	22984	0	YES	16	>= 45 YEARS	MORE THAN 12 YEARS, NON-COLLEGE GRAD	9TH TO 12TH GRADE	BELOW POVERTY	ENGLISH	NEVER MARRIED/WIDOWED/DIVORCED/SEPARATED/DECEASED/LIVING WITH PARTNER	HISPANIC	MALE	0-1	ALL PUBLIC FACILITIES	NO PROVIDERS	ALL PROVIDERS	0	ANY MEDICAID	WASHINGTON	4
1114	26790	0	NO	16	35 TO 44 YEARS	12 YEARS	9TH TO 12TH GRADE	ABOVE POVERTY <= $75K	ENGLISH	NEVER MARRIED/WIDOWED/DIVORCED/SEPARATED/DECEASED/LIVING WITH PARTNER	NON-HISPANIC WHITE ONLY	FEMALE	2		SOME BUT POSSIBLY OR DEFINITELY NOT ALL PROVIDERS	SOME BUT POSSIBLY OR DEFINITELY NOT ALL PROVIDERS	0	PRIVATE INSURANCE ONLY	OHIO	2
1115	19688	0	YES	16	>= 45 YEARS	MORE THAN 12 YEARS, NON-COLLEGE GRAD	9TH TO 12TH GRADE	ABOVE POVERTY <= $75K	ENGLISH	NEVER MARRIED/WIDOWED/DIVORCED/SEPARATED/DECEASED/LIVING WITH PARTNER	NON-HISPANIC WHITE ONLY	MALE	2	ALL HOSPITAL FACILITIES	ALL PROVIDERS	ALL PROVIDERS	0	ANY MEDICAID	KANSAS	2
1116	17294	0	NO	17	35 TO 44 YEARS	MORE THAN 12 YEARS, NON-COLLEGE GRAD	9TH TO 12TH GRADE	ABOVE POVERTY > $75K	ENGLISH	MARRIED	HISPANIC	FEMALE	0-1	ALL PRIVATE FACILITIES			0	PRIVATE INSURANCE ONLY	TEXAS	2
1117	27249	0	NO	14	35 TO 44 YEARS	LESS THAN 12 YEARS	6TH TO 8TH GRADE	BELOW POVERTY	ENGLISH	NEVER MARRIED/WIDOWED/DIVORCED/SEPARATED/DECEASED/LIVING WITH PARTNER	NON-HISPANIC BLACK ONLY	MALE	0-1	ALL PUBLIC FACILITIES	ALL PROVIDERS	ALL PROVIDERS	1	ANY MEDICAID	DISTRICT OF COLUMBIA	4
1118	16995	0	NO	14	>= 45 YEARS	COLLEGE GRADUATE	9TH TO 12TH GRADE	ABOVE POVERTY > $75K	ENGLISH	MARRIED	NON-HISPANIC WHITE ONLY	MALE	3/3+	ALL PRIVATE FACILITIES	SOME BUT POSSIBLY OR DEFINITELY NOT ALL PROVIDERS	NO PROVIDERS	1	PRIVATE INSURANCE ONLY	ALABAMA	1
1119	23708	0	NO	17	>= 45 YEARS	COLLEGE GRADUATE	9TH TO 12TH GRADE	ABOVE POVERTY > $75K	ENGLISH	NEVER MARRIED/WIDOWED/DIVORCED/SEPARATED/DECEASED/LIVING WITH PARTNER	NON-HISPANIC WHITE ONLY	FEMALE	0-1	ALL PRIVATE FACILITIES	NO PROVIDERS	ALL PROVIDERS	0	PRIVATE INSURANCE ONLY	CONNECTICUT	4
1120	32193	0	NO	13	35 TO 44 YEARS	COLLEGE GRADUATE	6TH TO 8TH GRADE	ABOVE POVERTY > $75K	ENGLISH	MARRIED	HISPANIC	FEMALE	2	ALL PRIVATE FACILITIES	NO PROVIDERS	NO PROVIDERS	2	PRIVATE INSURANCE ONLY	ILLINOIS	3
1121	7104	0	NO	15	>= 45 YEARS	COLLEGE GRADUATE	9TH TO 12TH GRADE	ABOVE POVERTY > $75K	ENGLISH	MARRIED	NON-HISPANIC WHITE ONLY	MALE	2	ALL PRIVATE FACILITIES	NO PROVIDERS	ALL PROVIDERS	0	PRIVATE INSURANCE ONLY	WEST VIRGINIA	2
1122	2579	0	NO	16	35 TO 44 YEARS	12 YEARS	9TH TO 12TH GRADE		SPANISH	MARRIED	HISPANIC	FEMALE	2	ALL PRIVATE FACILITIES	ALL PROVIDERS	ALL PROVIDERS	0	ANY MEDICAID	NEW JERSEY	4
1123	17702	0	NO	15	35 TO 44 YEARS	LESS THAN 12 YEARS	9TH TO 12TH GRADE	BELOW POVERTY	ENGLISH	NEVER MARRIED/WIDOWED/DIVORCED/SEPARATED/DECEASED/LIVING WITH PARTNER	NON-HISPANIC BLACK ONLY	MALE	0-1	ALL PUBLIC FACILITIES	ALL PROVIDERS	ALL PROVIDERS	1	OTHER INSURANCE	MICHIGAN	2
1124	29771	0	NO	14	>= 45 YEARS	COLLEGE GRADUATE	6TH TO 8TH GRADE	ABOVE POVERTY <= $75K	ENGLISH	MARRIED	NON-HISPANIC WHITE ONLY	FEMALE	0-1	ALL PRIVATE FACILITIES	NO PROVIDERS	ALL PROVIDERS	0	ANY MEDICAID	PENNSYLVANIA	3
1125	31057	0	NO	16	>= 45 YEARS	COLLEGE GRADUATE	9TH TO 12TH GRADE	ABOVE POVERTY > $75K	ENGLISH	NEVER MARRIED/WIDOWED/DIVORCED/SEPARATED/DECEASED/LIVING WITH PARTNER	NON-HISPANIC WHITE ONLY	FEMALE	0-1	ALL PRIVATE FACILITIES			0	PRIVATE INSURANCE ONLY	CALIFORNIA	4
1126	43184	0	NO	15	<= 34 YEARS	MORE THAN 12 YEARS, NON-COLLEGE GRAD	9TH TO 12TH GRADE	BELOW POVERTY	ENGLISH	NEVER MARRIED/WIDOWED/DIVORCED/SEPARATED/DECEASED/LIVING WITH PARTNER	NON-HISPANIC BLACK ONLY	MALE	0-1	ALL PRIVATE FACILITIES	ALL PROVIDERS	ALL PROVIDERS	0	ANY MEDICAID	DISTRICT OF COLUMBIA	4
1127	14647	0	NO	15	>= 45 YEARS	COLLEGE GRADUATE	9TH TO 12TH GRADE	ABOVE POVERTY > $75K	ENGLISH	MARRIED	NON-HISPANIC WHITE ONLY	MALE	0-1	ALL PRIVATE FACILITIES	ALL PROVIDERS	ALL PROVIDERS	0	PRIVATE INSURANCE ONLY	ALASKA	2
1128	14481	0	NO	17	35 TO 44 YEARS	12 YEARS	9TH TO 12TH GRADE	BELOW POVERTY	ENGLISH	MARRIED	HISPANIC	FEMALE	0-1	ALL PUBLIC FACILITIES	ALL PROVIDERS	ALL PROVIDERS	0	ANY MEDICAID	WYOMING	1
1129	37551	0	NO	16	<= 34 YEARS	LESS THAN 12 YEARS	9TH TO 12TH GRADE	BELOW POVERTY	SPANISH	NEVER MARRIED/WIDOWED/DIVORCED/SEPARATED/DECEASED/LIVING WITH PARTNER	HISPANIC	MALE	2	ALL PUBLIC FACILITIES	ALL PROVIDERS	ALL PROVIDERS	0	UNINSURED	ILLINOIS	3
1130	16236	0	YES	13	>= 45 YEARS	MORE THAN 12 YEARS, NON-COLLEGE GRAD	6TH TO 8TH GRADE	ABOVE POVERTY <= $75K	ENGLISH	NEVER MARRIED/WIDOWED/DIVORCED/SEPARATED/DECEASED/LIVING WITH PARTNER	NON-HISPANIC BLACK ONLY	FEMALE	0-1	ALL STD/SCHOOL/TEEN CLINICS OR OTHER FACILITIES	NO PROVIDERS	NO PROVIDERS	0	OTHER INSURANCE	TEXAS	2
1131	38637	0	NO	15	>= 45 YEARS	COLLEGE GRADUATE	9TH TO 12TH GRADE	ABOVE POVERTY > $75K	ENGLISH	MARRIED	NON-HISPANIC WHITE ONLY	FEMALE	2	ALL PRIVATE FACILITIES			0	PRIVATE INSURANCE ONLY	VIRGINIA	4
1132	38754	0	NO	16	35 TO 44 YEARS	COLLEGE GRADUATE	9TH TO 12TH GRADE	ABOVE POVERTY <= $75K	ENGLISH	MARRIED	NON-HISPANIC WHITE ONLY	FEMALE	0-1	ALL PRIVATE FACILITIES	ALL PROVIDERS	ALL PROVIDERS	0	PRIVATE INSURANCE ONLY	MAINE	4
1133	25387	0	NO	15	>= 45 YEARS	COLLEGE GRADUATE	9TH TO 12TH GRADE	ABOVE POVERTY > $75K	ENGLISH	MARRIED	NON-HISPANIC WHITE ONLY	MALE	2	MIXED	SOME BUT POSSIBLY OR DEFINITELY NOT ALL PROVIDERS	ALL PROVIDERS	1	PRIVATE INSURANCE ONLY	MAINE	4
1134	26077	0	NO	15	>= 45 YEARS	COLLEGE GRADUATE	9TH TO 12TH GRADE	ABOVE POVERTY > $75K	ENGLISH	MARRIED	NON-HISPANIC WHITE ONLY	MALE	2	MIXED	NO PROVIDERS	NO PROVIDERS	0	PRIVATE INSURANCE ONLY	KENTUCKY	2
1135	25198	0	NO	17	>= 45 YEARS	12 YEARS	HS GRAD/GED COMPLETED/ENROLLED IN GED PROGRAM	ABOVE POVERTY <= $75K	ENGLISH	MARRIED	NON-HISPANIC WHITE ONLY	FEMALE	2	ALL PRIVATE FACILITIES	ALL PROVIDERS	ALL PROVIDERS	0	PRIVATE INSURANCE ONLY	DELAWARE	3
1136	1416	0	YES	13	>= 45 YEARS	COLLEGE GRADUATE	6TH TO 8TH GRADE	ABOVE POVERTY > $75K	ENGLISH	MARRIED	NON-HISPANIC WHITE ONLY	MALE	0-1	ALL PRIVATE FACILITIES	NO PROVIDERS	NO PROVIDERS	0	PRIVATE INSURANCE ONLY	COLORADO	3
1137	22517	0	YES	17	>= 45 YEARS	COLLEGE GRADUATE	9TH TO 12TH GRADE	ABOVE POVERTY > $75K	ENGLISH	MARRIED	NON-HISPANIC WHITE ONLY	MALE	3/3+	MIXED	ALL PROVIDERS	SOME BUT POSSIBLY OR DEFINITELY NOT ALL PROVIDERS	0	PRIVATE INSURANCE ONLY	VIRGINIA	4
1138	40306	0	NO	15	>= 45 YEARS	12 YEARS	9TH TO 12TH GRADE		SPANISH	NEVER MARRIED/WIDOWED/DIVORCED/SEPARATED/DECEASED/LIVING WITH PARTNER	HISPANIC	MALE	0-1	ALL PRIVATE FACILITIES	ALL PROVIDERS	ALL PROVIDERS	0	ANY MEDICAID	NEVADA	2
1139	15237	0	NO	14	35 TO 44 YEARS	MORE THAN 12 YEARS, NON-COLLEGE GRAD	9TH TO 12TH GRADE	ABOVE POVERTY > $75K	ENGLISH	MARRIED	NON-HISPANIC WHITE ONLY	FEMALE	0-1	ALL HOSPITAL FACILITIES	ALL PROVIDERS	ALL PROVIDERS	0	PRIVATE INSURANCE ONLY	WASHINGTON	4
1140	39909	0	NO	15	>= 45 YEARS	COLLEGE GRADUATE	9TH TO 12TH GRADE	ABOVE POVERTY > $75K	ENGLISH	MARRIED	NON-HISPANIC WHITE ONLY	FEMALE	0-1	ALL PRIVATE FACILITIES	ALL PROVIDERS	ALL PROVIDERS	0	PRIVATE INSURANCE ONLY	ILLINOIS	3
1141	4173	0	YES	14	35 TO 44 YEARS	MORE THAN 12 YEARS, NON-COLLEGE GRAD	9TH TO 12TH GRADE	ABOVE POVERTY <= $75K	ENGLISH	MARRIED	NON-HISPANIC WHITE ONLY	FEMALE	0-1	ALL PRIVATE FACILITIES		ALL PROVIDERS	0	PRIVATE INSURANCE ONLY	ALABAMA	1
1142	2499	0	YES	13	>= 45 YEARS	COLLEGE GRADUATE	6TH TO 8TH GRADE	ABOVE POVERTY <= $75K	ENGLISH	MARRIED	NON-HISPANIC WHITE ONLY	FEMALE	0-1	ALL PRIVATE FACILITIES	ALL PROVIDERS	ALL PROVIDERS	2	PRIVATE INSURANCE ONLY	UTAH	3
1143	8916	0	NO	13	<= 34 YEARS	COLLEGE GRADUATE	6TH TO 8TH GRADE	ABOVE POVERTY > $75K	ENGLISH	MARRIED	NON-HISPANIC WHITE ONLY	MALE	0-1	ALL PRIVATE FACILITIES	ALL PROVIDERS	NO PROVIDERS	2	PRIVATE INSURANCE ONLY	TEXAS	2
1144	21245	0	YES	17	>= 45 YEARS	COLLEGE GRADUATE	9TH TO 12TH GRADE	ABOVE POVERTY > $75K	ENGLISH	MARRIED	NON-HISPANIC WHITE ONLY	FEMALE	0-1	ALL STD/SCHOOL/TEEN CLINICS OR OTHER FACILITIES	ALL PROVIDERS	ALL PROVIDERS	0	PRIVATE INSURANCE ONLY	MAINE	4
1145	37324	0	NO	16	>= 45 YEARS	COLLEGE GRADUATE	9TH TO 12TH GRADE	ABOVE POVERTY > $75K	ENGLISH	NEVER MARRIED/WIDOWED/DIVORCED/SEPARATED/DECEASED/LIVING WITH PARTNER	NON-HISPANIC WHITE ONLY	MALE	0-1	ALL PRIVATE FACILITIES	ALL PROVIDERS	NO PROVIDERS	0	PRIVATE INSURANCE ONLY	VIRGINIA	4
1146	40006	0	NO	16	35 TO 44 YEARS	LESS THAN 12 YEARS	9TH TO 12TH GRADE	ABOVE POVERTY <= $75K	ENGLISH	MARRIED	HISPANIC	MALE	0-1	ALL PUBLIC FACILITIES	ALL PROVIDERS	ALL PROVIDERS	0	ANY MEDICAID	RHODE ISLAND	4
1147	21379	0	NO	14	35 TO 44 YEARS	12 YEARS	9TH TO 12TH GRADE	ABOVE POVERTY <= $75K	ENGLISH	NEVER MARRIED/WIDOWED/DIVORCED/SEPARATED/DECEASED/LIVING WITH PARTNER	NON-HISPANIC OTHER + MULTIPLE RACE	FEMALE	0-1	ALL PRIVATE FACILITIES		ALL PROVIDERS	2	ANY MEDICAID	IDAHO	1
1148	23763	0	NO	14	35 TO 44 YEARS	COLLEGE GRADUATE	9TH TO 12TH GRADE	ABOVE POVERTY > $75K	ENGLISH	MARRIED	NON-HISPANIC WHITE ONLY	FEMALE	0-1	ALL PRIVATE FACILITIES	ALL PROVIDERS	ALL PROVIDERS	1	PRIVATE INSURANCE ONLY	VERMONT	4
1149	4854	0	NO	17	35 TO 44 YEARS	COLLEGE GRADUATE	9TH TO 12TH GRADE	ABOVE POVERTY > $75K	ENGLISH	NEVER MARRIED/WIDOWED/DIVORCED/SEPARATED/DECEASED/LIVING WITH PARTNER	NON-HISPANIC WHITE ONLY	MALE	3/3+	ALL PRIVATE FACILITIES	NO PROVIDERS	ALL PROVIDERS	0	PRIVATE INSURANCE ONLY	VIRGINIA	4
1150	12110	0	NO	13	35 TO 44 YEARS	12 YEARS	6TH TO 8TH GRADE	ABOVE POVERTY > $75K	ENGLISH	MARRIED	NON-HISPANIC WHITE ONLY	MALE	0-1				1	ANY MEDICAID	NORTH DAKOTA	1
1151	29627	0	YES	16	>= 45 YEARS	COLLEGE GRADUATE	9TH TO 12TH GRADE	ABOVE POVERTY <= $75K	ENGLISH	MARRIED	NON-HISPANIC WHITE ONLY	MALE	0-1	ALL PRIVATE FACILITIES	ALL PROVIDERS		0	ANY MEDICAID	KENTUCKY	2
1152	22469	0	NO	15	35 TO 44 YEARS	12 YEARS	9TH TO 12TH GRADE	ABOVE POVERTY <= $75K	ENGLISH	MARRIED	NON-HISPANIC WHITE ONLY	FEMALE	2	ALL PRIVATE FACILITIES	ALL PROVIDERS	ALL PROVIDERS	0	OTHER INSURANCE	TEXAS	2
1153	7910	0	NO	15	<= 34 YEARS	LESS THAN 12 YEARS	9TH TO 12TH GRADE	ABOVE POVERTY <= $75K	SPANISH	MARRIED	HISPANIC	MALE	0-1	ALL PRIVATE FACILITIES	ALL PROVIDERS	ALL PROVIDERS	1	ANY MEDICAID	OHIO	2
1154	12796	0	YES	14	35 TO 44 YEARS	COLLEGE GRADUATE	6TH TO 8TH GRADE	ABOVE POVERTY > $75K	ENGLISH	MARRIED	NON-HISPANIC BLACK ONLY	MALE	2	ALL PRIVATE FACILITIES		NO PROVIDERS	0	PRIVATE INSURANCE ONLY	NEW JERSEY	4
1155	37937	0	NO	14	>= 45 YEARS	COLLEGE GRADUATE	6TH TO 8TH GRADE	ABOVE POVERTY > $75K	ENGLISH	NEVER MARRIED/WIDOWED/DIVORCED/SEPARATED/DECEASED/LIVING WITH PARTNER	NON-HISPANIC WHITE ONLY	FEMALE	2	MIXED	ALL PROVIDERS	ALL PROVIDERS	2	PRIVATE INSURANCE ONLY	INDIANA	1
1156	17550	0	NO	13	>= 45 YEARS	COLLEGE GRADUATE	6TH TO 8TH GRADE	ABOVE POVERTY <= $75K	ENGLISH	NEVER MARRIED/WIDOWED/DIVORCED/SEPARATED/DECEASED/LIVING WITH PARTNER	NON-HISPANIC WHITE ONLY	MALE	3/3+	MIXED	SOME BUT POSSIBLY OR DEFINITELY NOT ALL PROVIDERS	SOME BUT POSSIBLY OR DEFINITELY NOT ALL PROVIDERS	0	PRIVATE INSURANCE ONLY	KANSAS	2
1157	35411	0	NO	15	>= 45 YEARS	COLLEGE GRADUATE	9TH TO 12TH GRADE	ABOVE POVERTY > $75K	ENGLISH	MARRIED	NON-HISPANIC WHITE ONLY	FEMALE	3/3+	ALL PRIVATE FACILITIES	ALL PROVIDERS	ALL PROVIDERS	1	PRIVATE INSURANCE ONLY	NORTH CAROLINA	2
1158	37842	0	NO	15	>= 45 YEARS	COLLEGE GRADUATE	9TH TO 12TH GRADE	ABOVE POVERTY > $75K	ENGLISH	MARRIED	NON-HISPANIC WHITE ONLY	FEMALE	2	ALL PRIVATE FACILITIES	SOME BUT POSSIBLY OR DEFINITELY NOT ALL PROVIDERS	SOME BUT POSSIBLY OR DEFINITELY NOT ALL PROVIDERS	0	PRIVATE INSURANCE ONLY	TEXAS	2
1159	29419	0	NO	17	>= 45 YEARS	COLLEGE GRADUATE	9TH TO 12TH GRADE	ABOVE POVERTY > $75K	ENGLISH	MARRIED	NON-HISPANIC WHITE ONLY	FEMALE	2	ALL PRIVATE FACILITIES	ALL PROVIDERS	ALL PROVIDERS	0	PRIVATE INSURANCE ONLY	ALABAMA	1
1160	9288	0	NO	14	35 TO 44 YEARS	COLLEGE GRADUATE	9TH TO 12TH GRADE	ABOVE POVERTY <= $75K	ENGLISH	MARRIED	NON-HISPANIC WHITE ONLY	FEMALE	0-1	ALL PRIVATE FACILITIES	ALL PROVIDERS	ALL PROVIDERS	1	PRIVATE INSURANCE ONLY	MISSISSIPPI	1
1161	41331	0	NO	13	>= 45 YEARS	MORE THAN 12 YEARS, NON-COLLEGE GRAD	6TH TO 8TH GRADE	ABOVE POVERTY > $75K	ENGLISH	MARRIED	NON-HISPANIC WHITE ONLY	MALE	2	ALL PRIVATE FACILITIES	ALL PROVIDERS	NO PROVIDERS	3	PRIVATE INSURANCE ONLY	NEVADA	2
1162	1444	0	YES	16	>= 45 YEARS	COLLEGE GRADUATE	9TH TO 12TH GRADE	ABOVE POVERTY > $75K	ENGLISH	MARRIED	HISPANIC	MALE	0-1	ALL PRIVATE FACILITIES	ALL PROVIDERS	ALL PROVIDERS	0	PRIVATE INSURANCE ONLY	NEW YORK	4
1163	39979	0	NO	13	35 TO 44 YEARS	12 YEARS	6TH TO 8TH GRADE	ABOVE POVERTY <= $75K	ENGLISH	MARRIED	HISPANIC	FEMALE	0-1	ALL PRIVATE FACILITIES	ALL PROVIDERS	NO PROVIDERS	0	ANY MEDICAID	TEXAS	2
1164	5703	0	YES	13	<= 34 YEARS	12 YEARS	6TH TO 8TH GRADE	ABOVE POVERTY > $75K	ENGLISH	NEVER MARRIED/WIDOWED/DIVORCED/SEPARATED/DECEASED/LIVING WITH PARTNER	HISPANIC	FEMALE	2	MIXED	ALL PROVIDERS	ALL PROVIDERS	3	ANY MEDICAID	TEXAS	2
1165	26671	0	NO	16	>= 45 YEARS	LESS THAN 12 YEARS	9TH TO 12TH GRADE	BELOW POVERTY	SPANISH	NEVER MARRIED/WIDOWED/DIVORCED/SEPARATED/DECEASED/LIVING WITH PARTNER	HISPANIC	MALE	0-1	ALL PUBLIC FACILITIES		ALL PROVIDERS	0	ANY MEDICAID	NEW JERSEY	4
1166	7900	0	YES	17	>= 45 YEARS	MORE THAN 12 YEARS, NON-COLLEGE GRAD	9TH TO 12TH GRADE	ABOVE POVERTY > $75K	ENGLISH	MARRIED	NON-HISPANIC WHITE ONLY	MALE	0-1	ALL PRIVATE FACILITIES	ALL PROVIDERS	NO PROVIDERS	0	PRIVATE INSURANCE ONLY	TEXAS	2
1167	17358	0	NO	17	>= 45 YEARS	LESS THAN 12 YEARS	9TH TO 12TH GRADE	ABOVE POVERTY > $75K	ENGLISH	MARRIED	HISPANIC	MALE	0-1	ALL PUBLIC FACILITIES	ALL PROVIDERS	ALL PROVIDERS	0	PRIVATE INSURANCE ONLY	NEBRASKA	3
1168	27070	0	NO	13	>= 45 YEARS	COLLEGE GRADUATE	6TH TO 8TH GRADE	ABOVE POVERTY > $75K	ENGLISH	MARRIED	NON-HISPANIC OTHER + MULTIPLE RACE	FEMALE	2	ALL PRIVATE FACILITIES	SOME BUT POSSIBLY OR DEFINITELY NOT ALL PROVIDERS	ALL PROVIDERS	2	PRIVATE INSURANCE ONLY	ILLINOIS	3
1169	25766	0	NO	14	<= 34 YEARS	COLLEGE GRADUATE	6TH TO 8TH GRADE	ABOVE POVERTY <= $75K	ENGLISH	MARRIED	NON-HISPANIC WHITE ONLY	MALE	0-1	ALL PRIVATE FACILITIES	ALL PROVIDERS	ALL PROVIDERS	0	PRIVATE INSURANCE ONLY	UTAH	3
1170	9155	0	NO	17	35 TO 44 YEARS	12 YEARS	9TH TO 12TH GRADE	ABOVE POVERTY <= $75K	ENGLISH	MARRIED	NON-HISPANIC WHITE ONLY	FEMALE	0-1	ALL STD/SCHOOL/TEEN CLINICS OR OTHER FACILITIES	ALL PROVIDERS		0	PRIVATE INSURANCE ONLY	MINNESOTA	3
1171	26792	0	NO	13	35 TO 44 YEARS	MORE THAN 12 YEARS, NON-COLLEGE GRAD	6TH TO 8TH GRADE	ABOVE POVERTY > $75K	ENGLISH	MARRIED	NON-HISPANIC WHITE ONLY	MALE	0-1	ALL PRIVATE FACILITIES		ALL PROVIDERS	2	ANY MEDICAID	PENNSYLVANIA	3
1172	28083	0	NO	15	>= 45 YEARS	COLLEGE GRADUATE	9TH TO 12TH GRADE	ABOVE POVERTY > $75K	ENGLISH	MARRIED	NON-HISPANIC WHITE ONLY	FEMALE	0-1	ALL PRIVATE FACILITIES	ALL PROVIDERS	ALL PROVIDERS	1	PRIVATE INSURANCE ONLY	CONNECTICUT	4
1173	17633	0	NO	13	<= 34 YEARS	MORE THAN 12 YEARS, NON-COLLEGE GRAD	6TH TO 8TH GRADE	ABOVE POVERTY > $75K	ENGLISH	MARRIED	NON-HISPANIC WHITE ONLY	MALE	3/3+	MIXED	SOME BUT POSSIBLY OR DEFINITELY NOT ALL PROVIDERS	SOME BUT POSSIBLY OR DEFINITELY NOT ALL PROVIDERS	3	PRIVATE INSURANCE ONLY	MAINE	4
1174	16770	0	NO	15	>= 45 YEARS	MORE THAN 12 YEARS, NON-COLLEGE GRAD	9TH TO 12TH GRADE	BELOW POVERTY	ENGLISH	NEVER MARRIED/WIDOWED/DIVORCED/SEPARATED/DECEASED/LIVING WITH PARTNER	NON-HISPANIC WHITE ONLY	FEMALE	2	ALL PRIVATE FACILITIES			0	ANY MEDICAID	ILLINOIS	3
1175	42147	0	NO	13	>= 45 YEARS	COLLEGE GRADUATE	6TH TO 8TH GRADE	BELOW POVERTY	OTHER	MARRIED	NON-HISPANIC WHITE ONLY	FEMALE	2	ALL PRIVATE FACILITIES	ALL PROVIDERS	ALL PROVIDERS	1	ANY MEDICAID	NEW YORK	4
1176	7357	0	NO	15	35 TO 44 YEARS	12 YEARS	9TH TO 12TH GRADE	ABOVE POVERTY <= $75K	ENGLISH	MARRIED	NON-HISPANIC WHITE ONLY	FEMALE	2	ALL PRIVATE FACILITIES	ALL PROVIDERS	ALL PROVIDERS	0	ANY MEDICAID	OHIO	2
1177	26323	0	NO	13	35 TO 44 YEARS	COLLEGE GRADUATE	6TH TO 8TH GRADE	ABOVE POVERTY <= $75K	ENGLISH	NEVER MARRIED/WIDOWED/DIVORCED/SEPARATED/DECEASED/LIVING WITH PARTNER	NON-HISPANIC WHITE ONLY	FEMALE	0-1	ALL PRIVATE FACILITIES	ALL PROVIDERS		0	PRIVATE INSURANCE ONLY	TENNESSEE	1
1178	41625	0	NO	15	>= 45 YEARS	12 YEARS	9TH TO 12TH GRADE	ABOVE POVERTY > $75K	ENGLISH	MARRIED	NON-HISPANIC WHITE ONLY	FEMALE	0-1	ALL PRIVATE FACILITIES	NO PROVIDERS	NO PROVIDERS	0	PRIVATE INSURANCE ONLY	OHIO	2
1179	8232	0	NO	13	35 TO 44 YEARS	MORE THAN 12 YEARS, NON-COLLEGE GRAD	6TH TO 8TH GRADE	ABOVE POVERTY <= $75K	ENGLISH	NEVER MARRIED/WIDOWED/DIVORCED/SEPARATED/DECEASED/LIVING WITH PARTNER	NON-HISPANIC OTHER + MULTIPLE RACE	MALE	0-1	ALL STD/SCHOOL/TEEN CLINICS OR OTHER FACILITIES		NO PROVIDERS	0	ANY MEDICAID	MISSOURI	1
1180	40898	0	NO	16	>= 45 YEARS	LESS THAN 12 YEARS	9TH TO 12TH GRADE	BELOW POVERTY	ENGLISH	NEVER MARRIED/WIDOWED/DIVORCED/SEPARATED/DECEASED/LIVING WITH PARTNER	HISPANIC	FEMALE	0-1	ALL PRIVATE FACILITIES	ALL PROVIDERS	ALL PROVIDERS	1	ANY MEDICAID	DELAWARE	3
1181	6585	0	YES	17	>= 45 YEARS	COLLEGE GRADUATE	9TH TO 12TH GRADE	ABOVE POVERTY > $75K	ENGLISH	MARRIED	NON-HISPANIC OTHER + MULTIPLE RACE	MALE	2	MIXED		NO PROVIDERS	0	PRIVATE INSURANCE ONLY	KANSAS	2
1182	40462	0	NO	15	>= 45 YEARS	MORE THAN 12 YEARS, NON-COLLEGE GRAD	9TH TO 12TH GRADE	ABOVE POVERTY <= $75K	ENGLISH	NEVER MARRIED/WIDOWED/DIVORCED/SEPARATED/DECEASED/LIVING WITH PARTNER	NON-HISPANIC WHITE ONLY	FEMALE	0-1	ALL PRIVATE FACILITIES	ALL PROVIDERS	ALL PROVIDERS	0	ANY MEDICAID	OREGON	3
1183	3601	0	YES	13	<= 34 YEARS	LESS THAN 12 YEARS	6TH TO 8TH GRADE	ABOVE POVERTY > $75K	ENGLISH	MARRIED	NON-HISPANIC WHITE ONLY	MALE	0-1	ALL PRIVATE FACILITIES	ALL PROVIDERS	ALL PROVIDERS	0	PRIVATE INSURANCE ONLY	TEXAS	2
1184	38336	0	NO	13	>= 45 YEARS	MORE THAN 12 YEARS, NON-COLLEGE GRAD	6TH TO 8TH GRADE	ABOVE POVERTY <= $75K	ENGLISH	MARRIED	NON-HISPANIC WHITE ONLY	FEMALE	2	ALL PUBLIC FACILITIES	SOME BUT POSSIBLY OR DEFINITELY NOT ALL PROVIDERS	ALL PROVIDERS	2	PRIVATE INSURANCE ONLY	NORTH DAKOTA	1
1185	1079	0	NO	17	>= 45 YEARS	COLLEGE GRADUATE	9TH TO 12TH GRADE	ABOVE POVERTY > $75K	ENGLISH	MARRIED	NON-HISPANIC WHITE ONLY	FEMALE	3/3+	ALL PRIVATE FACILITIES	ALL PROVIDERS	ALL PROVIDERS	0	PRIVATE INSURANCE ONLY	FLORIDA	3
1186	25095	0	YES	14	35 TO 44 YEARS	MORE THAN 12 YEARS, NON-COLLEGE GRAD	9TH TO 12TH GRADE	ABOVE POVERTY <= $75K	ENGLISH	MARRIED	NON-HISPANIC WHITE ONLY	FEMALE	0-1	ALL PRIVATE FACILITIES			0	PRIVATE INSURANCE ONLY	ARKANSAS	1
1187	14791	0	NO	16	>= 45 YEARS	MORE THAN 12 YEARS, NON-COLLEGE GRAD	9TH TO 12TH GRADE	ABOVE POVERTY > $75K	ENGLISH	MARRIED	NON-HISPANIC WHITE ONLY	MALE	2	ALL PUBLIC FACILITIES	ALL PROVIDERS	ALL PROVIDERS	0	OTHER INSURANCE	KENTUCKY	2
1188	11791	0	YES	14	>= 45 YEARS	COLLEGE GRADUATE	6TH TO 8TH GRADE	ABOVE POVERTY > $75K	ENGLISH	MARRIED	NON-HISPANIC WHITE ONLY	MALE	0-1	ALL PRIVATE FACILITIES	ALL PROVIDERS	NO PROVIDERS	1	PRIVATE INSURANCE ONLY	TEXAS	2
1189	3889	0	YES	15	>= 45 YEARS	LESS THAN 12 YEARS	9TH TO 12TH GRADE	BELOW POVERTY	SPANISH	MARRIED	HISPANIC	FEMALE	0-1	ALL PRIVATE FACILITIES	ALL PROVIDERS	ALL PROVIDERS	0	ANY MEDICAID	TEXAS	2
1190	8945	0	NO	17	35 TO 44 YEARS	LESS THAN 12 YEARS	9TH TO 12TH GRADE	ABOVE POVERTY <= $75K	ENGLISH	MARRIED	NON-HISPANIC WHITE ONLY	MALE	0-1	ALL STD/SCHOOL/TEEN CLINICS OR OTHER FACILITIES	ALL PROVIDERS	ALL PROVIDERS	0	PRIVATE INSURANCE ONLY	TENNESSEE	1
1191	33978	0	NO	14	35 TO 44 YEARS	MORE THAN 12 YEARS, NON-COLLEGE GRAD	9TH TO 12TH GRADE	BELOW POVERTY	ENGLISH	NEVER MARRIED/WIDOWED/DIVORCED/SEPARATED/DECEASED/LIVING WITH PARTNER	NON-HISPANIC BLACK ONLY	FEMALE	2	ALL PUBLIC FACILITIES	ALL PROVIDERS	ALL PROVIDERS	0	ANY MEDICAID	KANSAS	2
1192	30381	0	YES	16	>= 45 YEARS	12 YEARS	9TH TO 12TH GRADE	BELOW POVERTY	ENGLISH	NEVER MARRIED/WIDOWED/DIVORCED/SEPARATED/DECEASED/LIVING WITH PARTNER	NON-HISPANIC BLACK ONLY	MALE	0-1	ALL HOSPITAL FACILITIES	ALL PROVIDERS	ALL PROVIDERS	0	ANY MEDICAID	LOUISIANA	1
1193	35071	0	NO	16	35 TO 44 YEARS	LESS THAN 12 YEARS	9TH TO 12TH GRADE	BELOW POVERTY	ENGLISH	NEVER MARRIED/WIDOWED/DIVORCED/SEPARATED/DECEASED/LIVING WITH PARTNER	NON-HISPANIC WHITE ONLY	MALE	0-1	ALL PRIVATE FACILITIES	ALL PROVIDERS	NO PROVIDERS	0	ANY MEDICAID	ILLINOIS	3
1194	19463	0	NO	16	35 TO 44 YEARS	12 YEARS	9TH TO 12TH GRADE	ABOVE POVERTY <= $75K	ENGLISH	NEVER MARRIED/WIDOWED/DIVORCED/SEPARATED/DECEASED/LIVING WITH PARTNER	NON-HISPANIC OTHER + MULTIPLE RACE	FEMALE	0-1	ALL PRIVATE FACILITIES	ALL PROVIDERS	ALL PROVIDERS	0	ANY MEDICAID	LOUISIANA	1
1195	3303	0	NO	17	35 TO 44 YEARS	MORE THAN 12 YEARS, NON-COLLEGE GRAD	9TH TO 12TH GRADE	ABOVE POVERTY <= $75K	ENGLISH	NEVER MARRIED/WIDOWED/DIVORCED/SEPARATED/DECEASED/LIVING WITH PARTNER	NON-HISPANIC OTHER + MULTIPLE RACE	FEMALE	0-1	MIXED	ALL PROVIDERS	ALL PROVIDERS	0	OTHER INSURANCE	NORTH DAKOTA	1
1196	14200	0	NO	17	35 TO 44 YEARS	MORE THAN 12 YEARS, NON-COLLEGE GRAD	9TH TO 12TH GRADE	ABOVE POVERTY <= $75K	SPANISH	MARRIED	HISPANIC	FEMALE	0-1	ALL PRIVATE FACILITIES			0	PRIVATE INSURANCE ONLY	VIRGINIA	4
1197	17753	0	NO	15	35 TO 44 YEARS	MORE THAN 12 YEARS, NON-COLLEGE GRAD	9TH TO 12TH GRADE	ABOVE POVERTY <= $75K	ENGLISH	NEVER MARRIED/WIDOWED/DIVORCED/SEPARATED/DECEASED/LIVING WITH PARTNER	NON-HISPANIC WHITE ONLY	MALE	2	MIXED	ALL PROVIDERS	ALL PROVIDERS	0	ANY MEDICAID	SOUTH DAKOTA	2
1198	36029	0	NO	15	>= 45 YEARS	COLLEGE GRADUATE	9TH TO 12TH GRADE	ABOVE POVERTY <= $75K	ENGLISH	MARRIED	NON-HISPANIC BLACK ONLY	FEMALE	0-1	ALL PRIVATE FACILITIES	NO PROVIDERS	NO PROVIDERS	0	PRIVATE INSURANCE ONLY	ILLINOIS	3
1199	6437	0	NO	17	>= 45 YEARS	COLLEGE GRADUATE	9TH TO 12TH GRADE	ABOVE POVERTY > $75K	ENGLISH	MARRIED	NON-HISPANIC WHITE ONLY	MALE	0-1	ALL PRIVATE FACILITIES	NO PROVIDERS	NO PROVIDERS	0	PRIVATE INSURANCE ONLY	TEXAS	2
1200	551	0	NO	13	>= 45 YEARS	MORE THAN 12 YEARS, NON-COLLEGE GRAD	6TH TO 8TH GRADE	BELOW POVERTY	ENGLISH	MARRIED	NON-HISPANIC BLACK ONLY	FEMALE	0-1	ALL PRIVATE FACILITIES	ALL PROVIDERS	ALL PROVIDERS	2	UNINSURED	TEXAS	2
1201	42333	0	NO	16	35 TO 44 YEARS	12 YEARS	9TH TO 12TH GRADE	BELOW POVERTY	ENGLISH	NEVER MARRIED/WIDOWED/DIVORCED/SEPARATED/DECEASED/LIVING WITH PARTNER	NON-HISPANIC WHITE ONLY	MALE	0-1	ALL PRIVATE FACILITIES	ALL PROVIDERS	ALL PROVIDERS	0	ANY MEDICAID	PENNSYLVANIA	3
1202	39615	0	NO	15	35 TO 44 YEARS	COLLEGE GRADUATE	9TH TO 12TH GRADE	ABOVE POVERTY > $75K	ENGLISH	MARRIED	NON-HISPANIC WHITE ONLY	FEMALE	2	MIXED	SOME BUT POSSIBLY OR DEFINITELY NOT ALL PROVIDERS	SOME BUT POSSIBLY OR DEFINITELY NOT ALL PROVIDERS	0	PRIVATE INSURANCE ONLY	WASHINGTON	4
1203	26246	0	NO	17	>= 45 YEARS	COLLEGE GRADUATE	9TH TO 12TH GRADE		ENGLISH	MARRIED	NON-HISPANIC WHITE ONLY	FEMALE	0-1	ALL PRIVATE FACILITIES	ALL PROVIDERS	ALL PROVIDERS	0	PRIVATE INSURANCE ONLY	LOUISIANA	1
1204	31900	0	NO	15	35 TO 44 YEARS	MORE THAN 12 YEARS, NON-COLLEGE GRAD	9TH TO 12TH GRADE	ABOVE POVERTY > $75K	ENGLISH	MARRIED	NON-HISPANIC WHITE ONLY	FEMALE	2	ALL PRIVATE FACILITIES	SOME BUT POSSIBLY OR DEFINITELY NOT ALL PROVIDERS	SOME BUT POSSIBLY OR DEFINITELY NOT ALL PROVIDERS	0	PRIVATE INSURANCE ONLY	SOUTH CAROLINA	1
1205	13594	0	NO	15	>= 45 YEARS	COLLEGE GRADUATE	9TH TO 12TH GRADE	ABOVE POVERTY > $75K	ENGLISH	MARRIED	NON-HISPANIC WHITE ONLY	FEMALE	3/3+	ALL HOSPITAL FACILITIES	ALL PROVIDERS	ALL PROVIDERS	0	PRIVATE INSURANCE ONLY	NORTH CAROLINA	2
1206	27758	0	NO	13	35 TO 44 YEARS	MORE THAN 12 YEARS, NON-COLLEGE GRAD	6TH TO 8TH GRADE	ABOVE POVERTY <= $75K	ENGLISH	NEVER MARRIED/WIDOWED/DIVORCED/SEPARATED/DECEASED/LIVING WITH PARTNER	NON-HISPANIC WHITE ONLY	FEMALE	3/3+	MIXED	ALL PROVIDERS	ALL PROVIDERS	2	PRIVATE INSURANCE ONLY	SOUTH DAKOTA	2
1207	9668	0	NO	17	>= 45 YEARS	COLLEGE GRADUATE	9TH TO 12TH GRADE	ABOVE POVERTY > $75K	ENGLISH	MARRIED	NON-HISPANIC WHITE ONLY	FEMALE	2	ALL PRIVATE FACILITIES	NO PROVIDERS	ALL PROVIDERS	0	PRIVATE INSURANCE ONLY	MISSOURI	1
1208	34659	0	YES	16	>= 45 YEARS	COLLEGE GRADUATE	9TH TO 12TH GRADE	ABOVE POVERTY > $75K	ENGLISH	MARRIED	NON-HISPANIC WHITE ONLY	MALE	0-1				0	PRIVATE INSURANCE ONLY	INDIANA	1
1209	39620	0	NO	13	35 TO 44 YEARS	COLLEGE GRADUATE	6TH TO 8TH GRADE	ABOVE POVERTY > $75K	ENGLISH	MARRIED	HISPANIC	MALE	2	ALL PRIVATE FACILITIES	ALL PROVIDERS	ALL PROVIDERS	0	PRIVATE INSURANCE ONLY	FLORIDA	3
1210	26262	0	NO	13	>= 45 YEARS	COLLEGE GRADUATE	6TH TO 8TH GRADE	ABOVE POVERTY > $75K	ENGLISH	MARRIED	NON-HISPANIC WHITE ONLY	MALE	3/3+	ALL PRIVATE FACILITIES	NO PROVIDERS	NO PROVIDERS	0	PRIVATE INSURANCE ONLY	MASSACHUSETTS	4
1211	10038	0	NO	15	>= 45 YEARS	COLLEGE GRADUATE	9TH TO 12TH GRADE	ABOVE POVERTY > $75K	ENGLISH	MARRIED	HISPANIC	MALE	0-1	ALL PRIVATE FACILITIES	ALL PROVIDERS	ALL PROVIDERS	1	PRIVATE INSURANCE ONLY	VERMONT	4
1212	4029	0	NO	15	35 TO 44 YEARS	COLLEGE GRADUATE	9TH TO 12TH GRADE	ABOVE POVERTY > $75K	ENGLISH	MARRIED	NON-HISPANIC WHITE ONLY	MALE	0-1	ALL PUBLIC FACILITIES	ALL PROVIDERS	ALL PROVIDERS	1	PRIVATE INSURANCE ONLY	SOUTH DAKOTA	2
1213	5757	0	NO	15	35 TO 44 YEARS	12 YEARS	9TH TO 12TH GRADE	ABOVE POVERTY <= $75K	ENGLISH	MARRIED	HISPANIC	FEMALE	2	ALL HOSPITAL FACILITIES			0	ANY MEDICAID	HAWAII	4
1214	37916	0	YES	13	<= 34 YEARS	COLLEGE GRADUATE	6TH TO 8TH GRADE	ABOVE POVERTY > $75K	ENGLISH	MARRIED	NON-HISPANIC OTHER + MULTIPLE RACE	MALE	3/3+	MIXED	ALL PROVIDERS	SOME BUT POSSIBLY OR DEFINITELY NOT ALL PROVIDERS	1	OTHER INSURANCE	TEXAS	2
1215	1320	0	NO	17	35 TO 44 YEARS	COLLEGE GRADUATE	9TH TO 12TH GRADE	ABOVE POVERTY <= $75K	ENGLISH	NEVER MARRIED/WIDOWED/DIVORCED/SEPARATED/DECEASED/LIVING WITH PARTNER	NON-HISPANIC WHITE ONLY	FEMALE	0-1	ALL PRIVATE FACILITIES		ALL PROVIDERS	0	ANY MEDICAID	CONNECTICUT	4
1216	13356	0	NO	13	35 TO 44 YEARS	LESS THAN 12 YEARS	6TH TO 8TH GRADE	BELOW POVERTY	SPANISH	NEVER MARRIED/WIDOWED/DIVORCED/SEPARATED/DECEASED/LIVING WITH PARTNER	HISPANIC	FEMALE	0-1	ALL PUBLIC FACILITIES	ALL PROVIDERS	ALL PROVIDERS	0	ANY MEDICAID	TEXAS	2
1217	26290	0	NO	17	<= 34 YEARS	12 YEARS	9TH TO 12TH GRADE	ABOVE POVERTY <= $75K	ENGLISH	NEVER MARRIED/WIDOWED/DIVORCED/SEPARATED/DECEASED/LIVING WITH PARTNER	NON-HISPANIC WHITE ONLY	FEMALE	2	MIXED	ALL PROVIDERS	ALL PROVIDERS	1	ANY MEDICAID	MONTANA	1
1218	2362	0	NO	14	35 TO 44 YEARS	LESS THAN 12 YEARS	6TH TO 8TH GRADE	BELOW POVERTY	ENGLISH	NEVER MARRIED/WIDOWED/DIVORCED/SEPARATED/DECEASED/LIVING WITH PARTNER	HISPANIC	FEMALE	3/3+	ALL STD/SCHOOL/TEEN CLINICS OR OTHER FACILITIES	ALL PROVIDERS		1	OTHER INSURANCE	TEXAS	2
1219	3747	0	YES	13	>= 45 YEARS	COLLEGE GRADUATE	6TH TO 8TH GRADE	ABOVE POVERTY > $75K	ENGLISH	MARRIED	NON-HISPANIC WHITE ONLY	FEMALE	2	MIXED	NO PROVIDERS	NO PROVIDERS	2	PRIVATE INSURANCE ONLY	TEXAS	2
1220	25019	0	NO	15	35 TO 44 YEARS	12 YEARS	9TH TO 12TH GRADE	ABOVE POVERTY > $75K	ENGLISH	NEVER MARRIED/WIDOWED/DIVORCED/SEPARATED/DECEASED/LIVING WITH PARTNER	NON-HISPANIC OTHER + MULTIPLE RACE	MALE	0-1	ALL PRIVATE FACILITIES	ALL PROVIDERS	ALL PROVIDERS	0	ANY MEDICAID	WEST VIRGINIA	2
1221	28371	0	NO	17	35 TO 44 YEARS	COLLEGE GRADUATE	9TH TO 12TH GRADE	ABOVE POVERTY <= $75K	ENGLISH	NEVER MARRIED/WIDOWED/DIVORCED/SEPARATED/DECEASED/LIVING WITH PARTNER	NON-HISPANIC OTHER + MULTIPLE RACE	MALE	0-1	ALL PRIVATE FACILITIES	ALL PROVIDERS	ALL PROVIDERS	0	OTHER INSURANCE	NORTH CAROLINA	2
1222	7196	0	NO	17	>= 45 YEARS	COLLEGE GRADUATE	9TH TO 12TH GRADE	ABOVE POVERTY > $75K	ENGLISH	MARRIED	NON-HISPANIC WHITE ONLY	MALE	2	MIXED	SOME BUT POSSIBLY OR DEFINITELY NOT ALL PROVIDERS	SOME BUT POSSIBLY OR DEFINITELY NOT ALL PROVIDERS	0	PRIVATE INSURANCE ONLY	LOUISIANA	1
1223	11067	0	NO	17	>= 45 YEARS	COLLEGE GRADUATE	9TH TO 12TH GRADE	ABOVE POVERTY > $75K	ENGLISH	MARRIED	NON-HISPANIC WHITE ONLY	FEMALE	2	ALL HOSPITAL FACILITIES			0	PRIVATE INSURANCE ONLY	MARYLAND	4
1224	43547	0	YES	17	35 TO 44 YEARS	12 YEARS	9TH TO 12TH GRADE	ABOVE POVERTY <= $75K	ENGLISH	MARRIED	NON-HISPANIC WHITE ONLY	MALE	0-1	ALL PUBLIC FACILITIES	ALL PROVIDERS	ALL PROVIDERS	0	PRIVATE INSURANCE ONLY	MISSISSIPPI	1
1225	29535	0	NO	14	35 TO 44 YEARS	MORE THAN 12 YEARS, NON-COLLEGE GRAD	6TH TO 8TH GRADE	BELOW POVERTY	ENGLISH	NEVER MARRIED/WIDOWED/DIVORCED/SEPARATED/DECEASED/LIVING WITH PARTNER	NON-HISPANIC OTHER + MULTIPLE RACE	MALE	0-1	ALL PUBLIC FACILITIES	ALL PROVIDERS	ALL PROVIDERS	1	ANY MEDICAID	DISTRICT OF COLUMBIA	4
1226	40728	0	NO	16	35 TO 44 YEARS	MORE THAN 12 YEARS, NON-COLLEGE GRAD	9TH TO 12TH GRADE	ABOVE POVERTY <= $75K	ENGLISH	MARRIED	NON-HISPANIC WHITE ONLY	MALE	0-1	ALL PRIVATE FACILITIES	NO PROVIDERS	NO PROVIDERS	0	UNINSURED	OREGON	3
1227	23811	0	YES	16	35 TO 44 YEARS	COLLEGE GRADUATE	9TH TO 12TH GRADE	ABOVE POVERTY <= $75K	ENGLISH	NEVER MARRIED/WIDOWED/DIVORCED/SEPARATED/DECEASED/LIVING WITH PARTNER	NON-HISPANIC OTHER + MULTIPLE RACE	FEMALE	2	ALL PUBLIC FACILITIES	ALL PROVIDERS	ALL PROVIDERS	0	OTHER INSURANCE	KENTUCKY	2
1228	10362	0	YES	13	35 TO 44 YEARS	LESS THAN 12 YEARS	6TH TO 8TH GRADE	BELOW POVERTY	ENGLISH	MARRIED	NON-HISPANIC BLACK ONLY	MALE	0-1	ALL PUBLIC FACILITIES	NO PROVIDERS	ALL PROVIDERS	0	ANY MEDICAID	PENNSYLVANIA	3
1229	13685	0	NO	16	>= 45 YEARS	COLLEGE GRADUATE	9TH TO 12TH GRADE	ABOVE POVERTY > $75K	ENGLISH	MARRIED	NON-HISPANIC WHITE ONLY	FEMALE	3/3+	MIXED	SOME BUT POSSIBLY OR DEFINITELY NOT ALL PROVIDERS	SOME BUT POSSIBLY OR DEFINITELY NOT ALL PROVIDERS	0	PRIVATE INSURANCE ONLY	TEXAS	2
1230	43510	0	YES	13	35 TO 44 YEARS	MORE THAN 12 YEARS, NON-COLLEGE GRAD	6TH TO 8TH GRADE	ABOVE POVERTY <= $75K	ENGLISH	NEVER MARRIED/WIDOWED/DIVORCED/SEPARATED/DECEASED/LIVING WITH PARTNER	NON-HISPANIC BLACK ONLY	MALE	2	MIXED	ALL PROVIDERS	SOME BUT POSSIBLY OR DEFINITELY NOT ALL PROVIDERS	2	ANY MEDICAID	MARYLAND	4
1231	31571	0	NO	15	<= 34 YEARS	LESS THAN 12 YEARS	9TH TO 12TH GRADE	BELOW POVERTY	ENGLISH	NEVER MARRIED/WIDOWED/DIVORCED/SEPARATED/DECEASED/LIVING WITH PARTNER	NON-HISPANIC BLACK ONLY	FEMALE	0-1	ALL PUBLIC FACILITIES	ALL PROVIDERS	ALL PROVIDERS	0	ANY MEDICAID	TENNESSEE	1
1232	5838	0	NO	15	>= 45 YEARS	COLLEGE GRADUATE	9TH TO 12TH GRADE	ABOVE POVERTY > $75K	ENGLISH	NEVER MARRIED/WIDOWED/DIVORCED/SEPARATED/DECEASED/LIVING WITH PARTNER	HISPANIC	FEMALE	0-1	ALL PRIVATE FACILITIES	ALL PROVIDERS	ALL PROVIDERS	0	PRIVATE INSURANCE ONLY	MARYLAND	4
1233	1501	0	NO	14	>= 45 YEARS	COLLEGE GRADUATE	6TH TO 8TH GRADE	ABOVE POVERTY > $75K	ENGLISH	MARRIED	NON-HISPANIC WHITE ONLY	MALE	0-1	ALL PRIVATE FACILITIES	ALL PROVIDERS	ALL PROVIDERS	1	PRIVATE INSURANCE ONLY	MASSACHUSETTS	4
1234	5479	0	NO	17	>= 45 YEARS	COLLEGE GRADUATE	9TH TO 12TH GRADE	ABOVE POVERTY > $75K	ENGLISH	MARRIED	NON-HISPANIC WHITE ONLY	FEMALE	0-1	ALL PRIVATE FACILITIES	NO PROVIDERS	ALL PROVIDERS	0	PRIVATE INSURANCE ONLY	MARYLAND	4
1235	7193	0	NO	13	>= 45 YEARS	12 YEARS	6TH TO 8TH GRADE	ABOVE POVERTY <= $75K	ENGLISH	MARRIED	NON-HISPANIC WHITE ONLY	FEMALE	0-1	ALL HOSPITAL FACILITIES	ALL PROVIDERS	ALL PROVIDERS	0	ANY MEDICAID	VERMONT	4
1236	4054	0	YES	14	>= 45 YEARS	LESS THAN 12 YEARS	6TH TO 8TH GRADE	ABOVE POVERTY <= $75K	ENGLISH	MARRIED	NON-HISPANIC WHITE ONLY	FEMALE	0-1	ALL PRIVATE FACILITIES	NO PROVIDERS	ALL PROVIDERS	0	PRIVATE INSURANCE ONLY	PENNSYLVANIA	3
1237	34707	0	YES	15	35 TO 44 YEARS	MORE THAN 12 YEARS, NON-COLLEGE GRAD	9TH TO 12TH GRADE	ABOVE POVERTY <= $75K	OTHER	MARRIED	NON-HISPANIC OTHER + MULTIPLE RACE	FEMALE	0-1	ALL STD/SCHOOL/TEEN CLINICS OR OTHER FACILITIES	ALL PROVIDERS	NO PROVIDERS	1	ANY MEDICAID	TEXAS	2
1238	27391	0	NO	15	>= 45 YEARS	COLLEGE GRADUATE	9TH TO 12TH GRADE	ABOVE POVERTY > $75K	ENGLISH	NEVER MARRIED/WIDOWED/DIVORCED/SEPARATED/DECEASED/LIVING WITH PARTNER	NON-HISPANIC WHITE ONLY	FEMALE	0-1	ALL PRIVATE FACILITIES		ALL PROVIDERS	0	PRIVATE INSURANCE ONLY	OHIO	2
1239	27274	0	NO	14	35 TO 44 YEARS	COLLEGE GRADUATE	6TH TO 8TH GRADE	ABOVE POVERTY > $75K	ENGLISH	MARRIED	NON-HISPANIC OTHER + MULTIPLE RACE	MALE	3/3+	ALL HOSPITAL FACILITIES	ALL PROVIDERS	ALL PROVIDERS	0	ANY MEDICAID	WISCONSIN	3
1240	34897	0	NO	14	>= 45 YEARS	COLLEGE GRADUATE	6TH TO 8TH GRADE	BELOW POVERTY	ENGLISH	MARRIED	NON-HISPANIC WHITE ONLY	FEMALE	2	ALL PRIVATE FACILITIES	NO PROVIDERS	ALL PROVIDERS	0	OTHER INSURANCE	PENNSYLVANIA	3
1241	35355	0	NO	13	>= 45 YEARS	COLLEGE GRADUATE	6TH TO 8TH GRADE	ABOVE POVERTY > $75K	ENGLISH	MARRIED	NON-HISPANIC WHITE ONLY	MALE	0-1	ALL PRIVATE FACILITIES	ALL PROVIDERS	ALL PROVIDERS	2	PRIVATE INSURANCE ONLY	NEW YORK	4
1242	22627	0	YES	15	>= 45 YEARS	COLLEGE GRADUATE	9TH TO 12TH GRADE	ABOVE POVERTY > $75K	ENGLISH	NEVER MARRIED/WIDOWED/DIVORCED/SEPARATED/DECEASED/LIVING WITH PARTNER	NON-HISPANIC WHITE ONLY	MALE	0-1	ALL PRIVATE FACILITIES	ALL PROVIDERS	ALL PROVIDERS	0	PRIVATE INSURANCE ONLY	NEW JERSEY	4
1243	28063	0	NO	14	>= 45 YEARS	COLLEGE GRADUATE	6TH TO 8TH GRADE	ABOVE POVERTY > $75K	ENGLISH	MARRIED	NON-HISPANIC WHITE ONLY	FEMALE	2	MIXED	ALL PROVIDERS	SOME BUT POSSIBLY OR DEFINITELY NOT ALL PROVIDERS	1	PRIVATE INSURANCE ONLY	MICHIGAN	2
1244	4414	0	NO	16	>= 45 YEARS	12 YEARS	9TH TO 12TH GRADE	ABOVE POVERTY <= $75K	ENGLISH	MARRIED	NON-HISPANIC WHITE ONLY	MALE	0-1	ALL PUBLIC FACILITIES	ALL PROVIDERS	ALL PROVIDERS	0	PRIVATE INSURANCE ONLY	MONTANA	1
1245	478	0	NO	15	>= 45 YEARS	COLLEGE GRADUATE	9TH TO 12TH GRADE	ABOVE POVERTY > $75K	ENGLISH	NEVER MARRIED/WIDOWED/DIVORCED/SEPARATED/DECEASED/LIVING WITH PARTNER	NON-HISPANIC WHITE ONLY	FEMALE	2	ALL PRIVATE FACILITIES	NO PROVIDERS	ALL PROVIDERS	0	PRIVATE INSURANCE ONLY	NEW HAMPSHIRE	3
1246	38000	0	NO	16	>= 45 YEARS	LESS THAN 12 YEARS	9TH TO 12TH GRADE	BELOW POVERTY	SPANISH	NEVER MARRIED/WIDOWED/DIVORCED/SEPARATED/DECEASED/LIVING WITH PARTNER	HISPANIC	FEMALE	0-1	ALL PRIVATE FACILITIES	ALL PROVIDERS	ALL PROVIDERS	0	ANY MEDICAID	TEXAS	2
1247	19752	0	NO	14	>= 45 YEARS	COLLEGE GRADUATE	6TH TO 8TH GRADE	ABOVE POVERTY > $75K	ENGLISH	MARRIED	HISPANIC	FEMALE	2	ALL PRIVATE FACILITIES		ALL PROVIDERS	3	PRIVATE INSURANCE ONLY	CONNECTICUT	4
1248	17097	0	YES	13	35 TO 44 YEARS	COLLEGE GRADUATE	6TH TO 8TH GRADE	ABOVE POVERTY > $75K	ENGLISH	MARRIED	NON-HISPANIC OTHER + MULTIPLE RACE	MALE	3/3+		SOME BUT POSSIBLY OR DEFINITELY NOT ALL PROVIDERS	SOME BUT POSSIBLY OR DEFINITELY NOT ALL PROVIDERS	2	OTHER INSURANCE	ALASKA	2
1249	39452	0	NO	15	<= 34 YEARS	COLLEGE GRADUATE	9TH TO 12TH GRADE	ABOVE POVERTY <= $75K	ENGLISH	MARRIED	NON-HISPANIC OTHER + MULTIPLE RACE	FEMALE	0-1	ALL PRIVATE FACILITIES	ALL PROVIDERS	ALL PROVIDERS	1	ANY MEDICAID	FLORIDA	3
1250	9945	0	NO	13	<= 34 YEARS	COLLEGE GRADUATE	6TH TO 8TH GRADE	ABOVE POVERTY > $75K	ENGLISH	MARRIED	NON-HISPANIC BLACK ONLY	FEMALE	2	ALL PRIVATE FACILITIES	NO PROVIDERS	NO PROVIDERS	0	PRIVATE INSURANCE ONLY	MISSOURI	1
1251	5390	0	NO	17	>= 45 YEARS	12 YEARS	9TH TO 12TH GRADE	BELOW POVERTY	ENGLISH	NEVER MARRIED/WIDOWED/DIVORCED/SEPARATED/DECEASED/LIVING WITH PARTNER	NON-HISPANIC WHITE ONLY	FEMALE	2	ALL PUBLIC FACILITIES	ALL PROVIDERS	ALL PROVIDERS	0	ANY MEDICAID	WEST VIRGINIA	2
1252	18164	0	NO	13	35 TO 44 YEARS	COLLEGE GRADUATE	6TH TO 8TH GRADE	ABOVE POVERTY > $75K	ENGLISH	MARRIED	NON-HISPANIC WHITE ONLY	MALE	0-1	ALL PRIVATE FACILITIES	ALL PROVIDERS	NO PROVIDERS	2	PRIVATE INSURANCE ONLY	OREGON	3
1253	24647	0	NO	16	35 TO 44 YEARS	MORE THAN 12 YEARS, NON-COLLEGE GRAD	9TH TO 12TH GRADE	ABOVE POVERTY <= $75K	ENGLISH	NEVER MARRIED/WIDOWED/DIVORCED/SEPARATED/DECEASED/LIVING WITH PARTNER	NON-HISPANIC OTHER + MULTIPLE RACE	FEMALE	3/3+	MIXED	ALL PROVIDERS	ALL PROVIDERS	0	PRIVATE INSURANCE ONLY	WYOMING	1
1254	3494	0	NO	15	>= 45 YEARS	COLLEGE GRADUATE	9TH TO 12TH GRADE	ABOVE POVERTY <= $75K	ENGLISH	MARRIED	NON-HISPANIC OTHER + MULTIPLE RACE	MALE	3/3+	ALL PRIVATE FACILITIES	ALL PROVIDERS	ALL PROVIDERS	2	UNINSURED	MARYLAND	4
1255	4473	0	NO	17	>= 45 YEARS	12 YEARS	9TH TO 12TH GRADE	ABOVE POVERTY > $75K	SPANISH	MARRIED	HISPANIC	MALE	0-1	ALL PRIVATE FACILITIES	NO PROVIDERS	NO PROVIDERS	0	PRIVATE INSURANCE ONLY	TEXAS	2
1256	9380	0	NO	15	35 TO 44 YEARS	LESS THAN 12 YEARS	9TH TO 12TH GRADE		SPANISH	NEVER MARRIED/WIDOWED/DIVORCED/SEPARATED/DECEASED/LIVING WITH PARTNER	HISPANIC	MALE	0-1	ALL PRIVATE FACILITIES	ALL PROVIDERS	ALL PROVIDERS	0	ANY MEDICAID	CALIFORNIA	4
1257	10064	0	NO	13	>= 45 YEARS	COLLEGE GRADUATE	6TH TO 8TH GRADE	ABOVE POVERTY > $75K	ENGLISH	MARRIED	NON-HISPANIC WHITE ONLY	FEMALE	0-1	ALL HOSPITAL FACILITIES	ALL PROVIDERS	ALL PROVIDERS	2	PRIVATE INSURANCE ONLY	NORTH DAKOTA	1
1258	25912	0	NO	13	35 TO 44 YEARS	COLLEGE GRADUATE	6TH TO 8TH GRADE	ABOVE POVERTY > $75K	ENGLISH	MARRIED	HISPANIC	FEMALE	0-1	ALL PRIVATE FACILITIES	ALL PROVIDERS		2	PRIVATE INSURANCE ONLY	COLORADO	3
1259	12788	0	NO	17	>= 45 YEARS	12 YEARS	9TH TO 12TH GRADE	ABOVE POVERTY > $75K	ENGLISH	MARRIED	NON-HISPANIC WHITE ONLY	MALE	0-1	ALL PUBLIC FACILITIES	ALL PROVIDERS	ALL PROVIDERS	0	PRIVATE INSURANCE ONLY	ARKANSAS	1
1260	41006	0	NO	17	35 TO 44 YEARS	COLLEGE GRADUATE	9TH TO 12TH GRADE	ABOVE POVERTY <= $75K	ENGLISH	NEVER MARRIED/WIDOWED/DIVORCED/SEPARATED/DECEASED/LIVING WITH PARTNER	NON-HISPANIC WHITE ONLY	FEMALE	2	ALL HOSPITAL FACILITIES	ALL PROVIDERS	ALL PROVIDERS	0	ANY MEDICAID	SOUTH DAKOTA	2
1261	38187	0	NO	15	35 TO 44 YEARS	COLLEGE GRADUATE	9TH TO 12TH GRADE	ABOVE POVERTY <= $75K	ENGLISH	MARRIED	NON-HISPANIC WHITE ONLY	FEMALE	3/3+	ALL HOSPITAL FACILITIES	SOME BUT POSSIBLY OR DEFINITELY NOT ALL PROVIDERS	SOME BUT POSSIBLY OR DEFINITELY NOT ALL PROVIDERS	3	PRIVATE INSURANCE ONLY	NEW HAMPSHIRE	3
1262	28154	0	NO	16	>= 45 YEARS	MORE THAN 12 YEARS, NON-COLLEGE GRAD	9TH TO 12TH GRADE	ABOVE POVERTY <= $75K	ENGLISH	MARRIED	NON-HISPANIC OTHER + MULTIPLE RACE	MALE	3/3+	MIXED	ALL PROVIDERS	SOME BUT POSSIBLY OR DEFINITELY NOT ALL PROVIDERS	0	PRIVATE INSURANCE ONLY	TEXAS	2
1263	12717	0	NO	15	>= 45 YEARS	MORE THAN 12 YEARS, NON-COLLEGE GRAD	9TH TO 12TH GRADE	ABOVE POVERTY <= $75K	ENGLISH	MARRIED	NON-HISPANIC WHITE ONLY	FEMALE	0-1	ALL PRIVATE FACILITIES	ALL PROVIDERS	ALL PROVIDERS	0	OTHER INSURANCE	ALASKA	2
1264	31356	0	YES	15	35 TO 44 YEARS	COLLEGE GRADUATE	9TH TO 12TH GRADE	ABOVE POVERTY > $75K	ENGLISH	MARRIED	NON-HISPANIC WHITE ONLY	MALE	0-1	ALL PRIVATE FACILITIES	ALL PROVIDERS	ALL PROVIDERS	0	PRIVATE INSURANCE ONLY	ARKANSAS	1
1265	9776	0	NO	17	35 TO 44 YEARS	MORE THAN 12 YEARS, NON-COLLEGE GRAD	HS GRAD/GED COMPLETED/ENROLLED IN GED PROGRAM	BELOW POVERTY	ENGLISH	NEVER MARRIED/WIDOWED/DIVORCED/SEPARATED/DECEASED/LIVING WITH PARTNER	NON-HISPANIC OTHER + MULTIPLE RACE	FEMALE	0-1	ALL PUBLIC FACILITIES	ALL PROVIDERS	ALL PROVIDERS	0	ANY MEDICAID	ALASKA	2
1266	12451	0	YES	16	>= 45 YEARS	COLLEGE GRADUATE	9TH TO 12TH GRADE	ABOVE POVERTY > $75K	ENGLISH	MARRIED	NON-HISPANIC WHITE ONLY	FEMALE	0-1	ALL PRIVATE FACILITIES	ALL PROVIDERS	ALL PROVIDERS	0	PRIVATE INSURANCE ONLY	NEW JERSEY	4
1267	5288	0	NO	14	>= 45 YEARS	COLLEGE GRADUATE	6TH TO 8TH GRADE	ABOVE POVERTY <= $75K	ENGLISH	MARRIED	NON-HISPANIC WHITE ONLY	MALE	0-1	ALL PRIVATE FACILITIES	ALL PROVIDERS	NO PROVIDERS	0	PRIVATE INSURANCE ONLY	MISSISSIPPI	1
1268	1691	0	YES	17	>= 45 YEARS	COLLEGE GRADUATE	9TH TO 12TH GRADE	ABOVE POVERTY > $75K	ENGLISH	MARRIED	HISPANIC	MALE	3/3+	MIXED	ALL PROVIDERS	SOME BUT POSSIBLY OR DEFINITELY NOT ALL PROVIDERS	0	PRIVATE INSURANCE ONLY	UTAH	3
1269	33977	0	NO	15	>= 45 YEARS	COLLEGE GRADUATE	9TH TO 12TH GRADE	ABOVE POVERTY > $75K	ENGLISH	MARRIED	NON-HISPANIC WHITE ONLY	FEMALE	2	ALL PRIVATE FACILITIES	SOME BUT POSSIBLY OR DEFINITELY NOT ALL PROVIDERS	SOME BUT POSSIBLY OR DEFINITELY NOT ALL PROVIDERS	0	PRIVATE INSURANCE ONLY	ILLINOIS	3
1270	12	0	NO	17	35 TO 44 YEARS	12 YEARS	9TH TO 12TH GRADE	BELOW POVERTY	ENGLISH	NEVER MARRIED/WIDOWED/DIVORCED/SEPARATED/DECEASED/LIVING WITH PARTNER	NON-HISPANIC WHITE ONLY	FEMALE	0-1	ALL PRIVATE FACILITIES	ALL PROVIDERS	ALL PROVIDERS	0	ANY MEDICAID	NEW YORK	4
1271	30527	0	YES	17	>= 45 YEARS	COLLEGE GRADUATE	9TH TO 12TH GRADE	ABOVE POVERTY > $75K	ENGLISH	MARRIED	NON-HISPANIC WHITE ONLY	MALE	0-1	ALL PRIVATE FACILITIES	ALL PROVIDERS	ALL PROVIDERS	0	PRIVATE INSURANCE ONLY	VERMONT	4
1272	37110	0	NO	17	>= 45 YEARS	COLLEGE GRADUATE	9TH TO 12TH GRADE	ABOVE POVERTY > $75K	ENGLISH	MARRIED	NON-HISPANIC WHITE ONLY	MALE	2	MIXED	ALL PROVIDERS	ALL PROVIDERS	0	PRIVATE INSURANCE ONLY	OREGON	3
1273	18087	0	YES	15	35 TO 44 YEARS	MORE THAN 12 YEARS, NON-COLLEGE GRAD	9TH TO 12TH GRADE	ABOVE POVERTY <= $75K	ENGLISH	MARRIED	NON-HISPANIC WHITE ONLY	MALE	3/3+	MIXED	SOME BUT POSSIBLY OR DEFINITELY NOT ALL PROVIDERS	SOME BUT POSSIBLY OR DEFINITELY NOT ALL PROVIDERS	1	PRIVATE INSURANCE ONLY	WEST VIRGINIA	2
1274	42983	0	YES	15	>= 45 YEARS	COLLEGE GRADUATE	9TH TO 12TH GRADE	ABOVE POVERTY <= $75K	ENGLISH	MARRIED	NON-HISPANIC WHITE ONLY	FEMALE	0-1	ALL HOSPITAL FACILITIES	ALL PROVIDERS	ALL PROVIDERS	1	PRIVATE INSURANCE ONLY	MICHIGAN	2
1275	40143	0	NO	14	<= 34 YEARS	LESS THAN 12 YEARS	6TH TO 8TH GRADE	BELOW POVERTY	SPANISH	NEVER MARRIED/WIDOWED/DIVORCED/SEPARATED/DECEASED/LIVING WITH PARTNER	HISPANIC	FEMALE	2	MIXED	ALL PROVIDERS	ALL PROVIDERS	2	ANY MEDICAID	NEW JERSEY	4
1276	1345	0	NO	15	35 TO 44 YEARS	COLLEGE GRADUATE	9TH TO 12TH GRADE	ABOVE POVERTY <= $75K	ENGLISH	MARRIED	HISPANIC	FEMALE	0-1	ALL PRIVATE FACILITIES	NO PROVIDERS	ALL PROVIDERS	0	PRIVATE INSURANCE ONLY	TEXAS	2
1277	20083	0	NO	17	>= 45 YEARS	MORE THAN 12 YEARS, NON-COLLEGE GRAD	9TH TO 12TH GRADE	ABOVE POVERTY > $75K	ENGLISH	MARRIED	NON-HISPANIC WHITE ONLY	MALE	2	MIXED	ALL PROVIDERS	ALL PROVIDERS	0	OTHER INSURANCE	IDAHO	1
1278	11973	0	NO	13	35 TO 44 YEARS	MORE THAN 12 YEARS, NON-COLLEGE GRAD	6TH TO 8TH GRADE	ABOVE POVERTY > $75K	ENGLISH	MARRIED	NON-HISPANIC WHITE ONLY	FEMALE	2	ALL HOSPITAL FACILITIES	ALL PROVIDERS	ALL PROVIDERS	0	PRIVATE INSURANCE ONLY	WISCONSIN	3
1279	37333	0	NO	13	>= 45 YEARS	MORE THAN 12 YEARS, NON-COLLEGE GRAD	6TH TO 8TH GRADE	ABOVE POVERTY > $75K	ENGLISH	MARRIED	NON-HISPANIC WHITE ONLY	MALE	3/3+				0	OTHER INSURANCE	SOUTH CAROLINA	1
1280	11187	0	NO	16	35 TO 44 YEARS	COLLEGE GRADUATE	9TH TO 12TH GRADE	ABOVE POVERTY > $75K	OTHER	MARRIED	NON-HISPANIC BLACK ONLY	MALE	0-1	ALL PUBLIC FACILITIES	ALL PROVIDERS	ALL PROVIDERS	0	OTHER INSURANCE	NEW YORK	4
1281	1257	0	NO	16	35 TO 44 YEARS	LESS THAN 12 YEARS	9TH TO 12TH GRADE	BELOW POVERTY	ENGLISH	MARRIED	NON-HISPANIC BLACK ONLY	MALE	3/3+	MIXED	SOME BUT POSSIBLY OR DEFINITELY NOT ALL PROVIDERS	SOME BUT POSSIBLY OR DEFINITELY NOT ALL PROVIDERS	0	ANY MEDICAID	VIRGINIA	4
1282	4270	0	NO	14	35 TO 44 YEARS	LESS THAN 12 YEARS	9TH TO 12TH GRADE	BELOW POVERTY	SPANISH	MARRIED	HISPANIC	FEMALE	0-1	ALL PUBLIC FACILITIES	ALL PROVIDERS	ALL PROVIDERS	1	ANY MEDICAID	TEXAS	2
1283	33272	0	YES	13	35 TO 44 YEARS	MORE THAN 12 YEARS, NON-COLLEGE GRAD	6TH TO 8TH GRADE	BELOW POVERTY	ENGLISH	MARRIED	HISPANIC	MALE	0-1	MIXED		NO PROVIDERS	1	ANY MEDICAID	KANSAS	2
1284	26379	0	NO	14	35 TO 44 YEARS	COLLEGE GRADUATE	6TH TO 8TH GRADE	BELOW POVERTY	ENGLISH	NEVER MARRIED/WIDOWED/DIVORCED/SEPARATED/DECEASED/LIVING WITH PARTNER	NON-HISPANIC OTHER + MULTIPLE RACE	FEMALE	3/3+	MIXED		ALL PROVIDERS	0	PRIVATE INSURANCE ONLY	MASSACHUSETTS	4
1285	22671	0	NO	15	>= 45 YEARS	MORE THAN 12 YEARS, NON-COLLEGE GRAD	9TH TO 12TH GRADE	ABOVE POVERTY > $75K	ENGLISH	MARRIED	NON-HISPANIC WHITE ONLY	FEMALE	0-1	ALL PRIVATE FACILITIES	ALL PROVIDERS	ALL PROVIDERS	0	PRIVATE INSURANCE ONLY	MASSACHUSETTS	4
1286	42338	0	NO	17	>= 45 YEARS	LESS THAN 12 YEARS	9TH TO 12TH GRADE	BELOW POVERTY	SPANISH	MARRIED	HISPANIC	FEMALE	0-1	ALL PRIVATE FACILITIES	ALL PROVIDERS	ALL PROVIDERS	0	ANY MEDICAID	TEXAS	2
1287	18686	0	NO	13	>= 45 YEARS	LESS THAN 12 YEARS	6TH TO 8TH GRADE	ABOVE POVERTY <= $75K	SPANISH	NEVER MARRIED/WIDOWED/DIVORCED/SEPARATED/DECEASED/LIVING WITH PARTNER	HISPANIC	MALE	0-1	ALL HOSPITAL FACILITIES	ALL PROVIDERS		0	ANY MEDICAID	IOWA	3
1288	22091	0	NO	15	35 TO 44 YEARS	COLLEGE GRADUATE	9TH TO 12TH GRADE	ABOVE POVERTY > $75K	ENGLISH	MARRIED	NON-HISPANIC WHITE ONLY	MALE	2	MIXED	ALL PROVIDERS	ALL PROVIDERS	0	OTHER INSURANCE	WISCONSIN	3
1289	30122	0	NO	13	>= 45 YEARS	MORE THAN 12 YEARS, NON-COLLEGE GRAD	6TH TO 8TH GRADE	ABOVE POVERTY > $75K	OTHER	MARRIED	NON-HISPANIC OTHER + MULTIPLE RACE	FEMALE	0-1	ALL PUBLIC FACILITIES	ALL PROVIDERS	ALL PROVIDERS	0	PRIVATE INSURANCE ONLY	VIRGINIA	4
1290	17618	0	NO	17	>= 45 YEARS	12 YEARS	9TH TO 12TH GRADE	BELOW POVERTY	ENGLISH	NEVER MARRIED/WIDOWED/DIVORCED/SEPARATED/DECEASED/LIVING WITH PARTNER	NON-HISPANIC BLACK ONLY	FEMALE	0-1	ALL PUBLIC FACILITIES	ALL PROVIDERS	NO PROVIDERS	0	UNINSURED	ALABAMA	1
1291	22181	0	NO	14	<= 34 YEARS	12 YEARS	6TH TO 8TH GRADE	ABOVE POVERTY <= $75K	ENGLISH	MARRIED	NON-HISPANIC WHITE ONLY	MALE	2	MIXED	SOME BUT POSSIBLY OR DEFINITELY NOT ALL PROVIDERS	SOME BUT POSSIBLY OR DEFINITELY NOT ALL PROVIDERS	0	ANY MEDICAID	KENTUCKY	2
1292	25622	0	NO	16	35 TO 44 YEARS	12 YEARS	9TH TO 12TH GRADE	ABOVE POVERTY <= $75K	ENGLISH	NEVER MARRIED/WIDOWED/DIVORCED/SEPARATED/DECEASED/LIVING WITH PARTNER	NON-HISPANIC WHITE ONLY	FEMALE	2	ALL PRIVATE FACILITIES	NO PROVIDERS	NO PROVIDERS	0	ANY MEDICAID	ILLINOIS	3
1293	1447	0	NO	14	<= 34 YEARS	LESS THAN 12 YEARS	6TH TO 8TH GRADE	BELOW POVERTY	SPANISH	NEVER MARRIED/WIDOWED/DIVORCED/SEPARATED/DECEASED/LIVING WITH PARTNER	HISPANIC	MALE	0-1	ALL PUBLIC FACILITIES	ALL PROVIDERS	ALL PROVIDERS	1	ANY MEDICAID	DISTRICT OF COLUMBIA	4
1294	4606	0	NO	17	35 TO 44 YEARS	12 YEARS	9TH TO 12TH GRADE	ABOVE POVERTY <= $75K	ENGLISH	MARRIED	NON-HISPANIC WHITE ONLY	FEMALE	0-1	ALL PRIVATE FACILITIES	ALL PROVIDERS	ALL PROVIDERS	0	ANY MEDICAID	TEXAS	2
1295	18540	0	NO	13	<= 34 YEARS	12 YEARS	6TH TO 8TH GRADE	BELOW POVERTY	ENGLISH	NEVER MARRIED/WIDOWED/DIVORCED/SEPARATED/DECEASED/LIVING WITH PARTNER	NON-HISPANIC WHITE ONLY	MALE	0-1	ALL HOSPITAL FACILITIES	ALL PROVIDERS	ALL PROVIDERS	1	ANY MEDICAID	WYOMING	1
1296	6812	0	NO	14	>= 45 YEARS	COLLEGE GRADUATE	9TH TO 12TH GRADE	ABOVE POVERTY > $75K	ENGLISH	NEVER MARRIED/WIDOWED/DIVORCED/SEPARATED/DECEASED/LIVING WITH PARTNER	NON-HISPANIC WHITE ONLY	FEMALE	0-1	ALL PUBLIC FACILITIES	ALL PROVIDERS	ALL PROVIDERS	1	PRIVATE INSURANCE ONLY	TENNESSEE	1
1297	34342	0	NO	17	<= 34 YEARS	MORE THAN 12 YEARS, NON-COLLEGE GRAD	9TH TO 12TH GRADE	ABOVE POVERTY <= $75K	ENGLISH	NEVER MARRIED/WIDOWED/DIVORCED/SEPARATED/DECEASED/LIVING WITH PARTNER	NON-HISPANIC BLACK ONLY	MALE	2	ALL PRIVATE FACILITIES	ALL PROVIDERS	ALL PROVIDERS	1	OTHER INSURANCE	MISSISSIPPI	1
1298	1740	0	NO	15	<= 34 YEARS	MORE THAN 12 YEARS, NON-COLLEGE GRAD	9TH TO 12TH GRADE	ABOVE POVERTY > $75K	ENGLISH	MARRIED	NON-HISPANIC WHITE ONLY	FEMALE	0-1	ALL PRIVATE FACILITIES	ALL PROVIDERS		1	PRIVATE INSURANCE ONLY	NEBRASKA	3
1299	15836	0	YES	13	>= 45 YEARS	COLLEGE GRADUATE	6TH TO 8TH GRADE	ABOVE POVERTY > $75K	ENGLISH	MARRIED	NON-HISPANIC WHITE ONLY	MALE	0-1	ALL PRIVATE FACILITIES	ALL PROVIDERS	ALL PROVIDERS	2	PRIVATE INSURANCE ONLY	RHODE ISLAND	4
1300	3119	0	NO	14	35 TO 44 YEARS	LESS THAN 12 YEARS	9TH TO 12TH GRADE	BELOW POVERTY	SPANISH	MARRIED	HISPANIC	MALE	0-1	ALL PRIVATE FACILITIES	ALL PROVIDERS	ALL PROVIDERS	0	ANY MEDICAID	PENNSYLVANIA	3
1301	15790	0	YES	15	35 TO 44 YEARS	MORE THAN 12 YEARS, NON-COLLEGE GRAD	9TH TO 12TH GRADE	BELOW POVERTY	ENGLISH	NEVER MARRIED/WIDOWED/DIVORCED/SEPARATED/DECEASED/LIVING WITH PARTNER	NON-HISPANIC BLACK ONLY	FEMALE	2	ALL PUBLIC FACILITIES	ALL PROVIDERS		0	ANY MEDICAID	ILLINOIS	3
1302	36810	0	NO	13	>= 45 YEARS	COLLEGE GRADUATE	6TH TO 8TH GRADE	ABOVE POVERTY > $75K	ENGLISH	MARRIED	NON-HISPANIC WHITE ONLY	MALE	0-1	ALL PRIVATE FACILITIES	ALL PROVIDERS	ALL PROVIDERS	0	PRIVATE INSURANCE ONLY	COLORADO	3
1303	17447	0	NO	14	>= 45 YEARS	MORE THAN 12 YEARS, NON-COLLEGE GRAD	6TH TO 8TH GRADE	ABOVE POVERTY > $75K	ENGLISH	MARRIED	NON-HISPANIC WHITE ONLY	MALE	2	ALL PUBLIC FACILITIES	ALL PROVIDERS	ALL PROVIDERS	0	PRIVATE INSURANCE ONLY	IOWA	3
1304	36356	0	NO	13	35 TO 44 YEARS	COLLEGE GRADUATE	6TH TO 8TH GRADE	ABOVE POVERTY > $75K	ENGLISH	MARRIED	NON-HISPANIC OTHER + MULTIPLE RACE	MALE	0-1	ALL PRIVATE FACILITIES	ALL PROVIDERS	ALL PROVIDERS	0	PRIVATE INSURANCE ONLY	DELAWARE	3
1305	9094	0	YES	17	<= 34 YEARS	LESS THAN 12 YEARS	NOT IN SCHOOL/OTHER	BELOW POVERTY	ENGLISH	NEVER MARRIED/WIDOWED/DIVORCED/SEPARATED/DECEASED/LIVING WITH PARTNER	HISPANIC	MALE	0-1	ALL PUBLIC FACILITIES	ALL PROVIDERS	ALL PROVIDERS	0	OTHER INSURANCE	ARIZONA	2
1306	33258	0	NO	15	35 TO 44 YEARS	COLLEGE GRADUATE	9TH TO 12TH GRADE	ABOVE POVERTY <= $75K	ENGLISH	MARRIED	HISPANIC	MALE	0-1	ALL HOSPITAL FACILITIES	ALL PROVIDERS	ALL PROVIDERS	1	ANY MEDICAID	RHODE ISLAND	4
1307	36918	0	NO	16	>= 45 YEARS	LESS THAN 12 YEARS	9TH TO 12TH GRADE	ABOVE POVERTY <= $75K	ENGLISH	MARRIED	HISPANIC	FEMALE	0-1	ALL PRIVATE FACILITIES	ALL PROVIDERS	ALL PROVIDERS	0	PRIVATE INSURANCE ONLY	RHODE ISLAND	4
1308	27569	0	NO	16	35 TO 44 YEARS	MORE THAN 12 YEARS, NON-COLLEGE GRAD	9TH TO 12TH GRADE	BELOW POVERTY	ENGLISH	MARRIED	HISPANIC	FEMALE	0-1	ALL PUBLIC FACILITIES	ALL PROVIDERS	ALL PROVIDERS	0	ANY MEDICAID	INDIANA	1
1309	9638	0	NO	16	>= 45 YEARS	MORE THAN 12 YEARS, NON-COLLEGE GRAD	9TH TO 12TH GRADE	ABOVE POVERTY > $75K	ENGLISH	MARRIED	NON-HISPANIC WHITE ONLY	FEMALE	0-1	ALL PRIVATE FACILITIES	ALL PROVIDERS	ALL PROVIDERS	0	PRIVATE INSURANCE ONLY	VERMONT	4
1310	30510	0	NO	15	35 TO 44 YEARS	COLLEGE GRADUATE	9TH TO 12TH GRADE	ABOVE POVERTY <= $75K	ENGLISH	MARRIED	NON-HISPANIC WHITE ONLY	MALE	3/3+	MIXED	ALL PROVIDERS	ALL PROVIDERS	1	ANY MEDICAID	NEW MEXICO	3
1311	24103	0	NO	16	>= 45 YEARS	COLLEGE GRADUATE	9TH TO 12TH GRADE	ABOVE POVERTY <= $75K	ENGLISH	NEVER MARRIED/WIDOWED/DIVORCED/SEPARATED/DECEASED/LIVING WITH PARTNER	HISPANIC	FEMALE	2	ALL PRIVATE FACILITIES	ALL PROVIDERS	ALL PROVIDERS	0	ANY MEDICAID	ARIZONA	2
1312	9921	0	NO	15	35 TO 44 YEARS	12 YEARS	9TH TO 12TH GRADE	BELOW POVERTY	SPANISH	MARRIED	HISPANIC	MALE	2	ALL PRIVATE FACILITIES	ALL PROVIDERS	NO PROVIDERS	0	ANY MEDICAID	GEORGIA	1
1313	7332	0	NO	16	>= 45 YEARS	COLLEGE GRADUATE	9TH TO 12TH GRADE	ABOVE POVERTY > $75K	ENGLISH	NEVER MARRIED/WIDOWED/DIVORCED/SEPARATED/DECEASED/LIVING WITH PARTNER	NON-HISPANIC WHITE ONLY	MALE	0-1	ALL PRIVATE FACILITIES	NO PROVIDERS	NO PROVIDERS	0	OTHER INSURANCE	PENNSYLVANIA	3
1314	5086	0	NO	13	>= 45 YEARS	COLLEGE GRADUATE	6TH TO 8TH GRADE	ABOVE POVERTY > $75K	ENGLISH	MARRIED	NON-HISPANIC WHITE ONLY	FEMALE	2	ALL PRIVATE FACILITIES	ALL PROVIDERS	ALL PROVIDERS	0	PRIVATE INSURANCE ONLY	MARYLAND	4
1315	6118	0	NO	13	35 TO 44 YEARS	COLLEGE GRADUATE	6TH TO 8TH GRADE	ABOVE POVERTY <= $75K	ENGLISH	MARRIED	NON-HISPANIC WHITE ONLY	MALE	0-1	ALL PRIVATE FACILITIES	NO PROVIDERS	NO PROVIDERS	0	PRIVATE INSURANCE ONLY	NEW JERSEY	4
1316	32705	0	NO	15	>= 45 YEARS	COLLEGE GRADUATE	9TH TO 12TH GRADE	ABOVE POVERTY > $75K	ENGLISH	MARRIED	HISPANIC	MALE	0-1	ALL PRIVATE FACILITIES	ALL PROVIDERS	ALL PROVIDERS	0	PRIVATE INSURANCE ONLY	MINNESOTA	3
1317	4813	0	NO	16	>= 45 YEARS	MORE THAN 12 YEARS, NON-COLLEGE GRAD	9TH TO 12TH GRADE	ABOVE POVERTY <= $75K	ENGLISH	NEVER MARRIED/WIDOWED/DIVORCED/SEPARATED/DECEASED/LIVING WITH PARTNER	NON-HISPANIC WHITE ONLY	MALE	2	MIXED	ALL PROVIDERS	ALL PROVIDERS	1	ANY MEDICAID	COLORADO	3
1318	22992	0	NO	13	35 TO 44 YEARS	LESS THAN 12 YEARS	6TH TO 8TH GRADE	BELOW POVERTY	SPANISH	NEVER MARRIED/WIDOWED/DIVORCED/SEPARATED/DECEASED/LIVING WITH PARTNER	HISPANIC	FEMALE	3/3+	MIXED	SOME BUT POSSIBLY OR DEFINITELY NOT ALL PROVIDERS	SOME BUT POSSIBLY OR DEFINITELY NOT ALL PROVIDERS	0	OTHER INSURANCE	ARKANSAS	1
1319	4327	0	NO	16	>= 45 YEARS	MORE THAN 12 YEARS, NON-COLLEGE GRAD	9TH TO 12TH GRADE	ABOVE POVERTY <= $75K	ENGLISH	MARRIED	NON-HISPANIC WHITE ONLY	MALE	0-1	ALL PRIVATE FACILITIES	ALL PROVIDERS	ALL PROVIDERS	0	PRIVATE INSURANCE ONLY	NEVADA	2
1320	8761	0	NO	13	35 TO 44 YEARS	COLLEGE GRADUATE	6TH TO 8TH GRADE	ABOVE POVERTY <= $75K	ENGLISH	NEVER MARRIED/WIDOWED/DIVORCED/SEPARATED/DECEASED/LIVING WITH PARTNER	NON-HISPANIC WHITE ONLY	FEMALE	0-1	ALL PRIVATE FACILITIES	ALL PROVIDERS	ALL PROVIDERS	0	PRIVATE INSURANCE ONLY	NEBRASKA	3
1321	32754	0	NO	16	>= 45 YEARS	12 YEARS	9TH TO 12TH GRADE	ABOVE POVERTY <= $75K	ENGLISH	MARRIED	NON-HISPANIC WHITE ONLY	FEMALE	0-1	ALL PRIVATE FACILITIES	ALL PROVIDERS		0	PRIVATE INSURANCE ONLY	WEST VIRGINIA	2
1322	33139	0	NO	14	>= 45 YEARS	COLLEGE GRADUATE	6TH TO 8TH GRADE	ABOVE POVERTY > $75K	ENGLISH	MARRIED	NON-HISPANIC WHITE ONLY	MALE	0-1	MIXED	ALL PROVIDERS	ALL PROVIDERS	0	PRIVATE INSURANCE ONLY	TEXAS	2
1323	11106	0	NO	15	>= 45 YEARS	MORE THAN 12 YEARS, NON-COLLEGE GRAD	9TH TO 12TH GRADE	ABOVE POVERTY > $75K	ENGLISH	MARRIED	NON-HISPANIC OTHER + MULTIPLE RACE	FEMALE	0-1	ALL PRIVATE FACILITIES	ALL PROVIDERS		0	PRIVATE INSURANCE ONLY	NEW YORK	4
1324	15865	0	NO	14	<= 34 YEARS	LESS THAN 12 YEARS	6TH TO 8TH GRADE	ABOVE POVERTY <= $75K	SPANISH	MARRIED	HISPANIC	FEMALE	0-1	ALL PUBLIC FACILITIES	ALL PROVIDERS	ALL PROVIDERS	0	ANY MEDICAID	DISTRICT OF COLUMBIA	4
1325	5764	0	NO	13	35 TO 44 YEARS	MORE THAN 12 YEARS, NON-COLLEGE GRAD	6TH TO 8TH GRADE	ABOVE POVERTY > $75K	ENGLISH	NEVER MARRIED/WIDOWED/DIVORCED/SEPARATED/DECEASED/LIVING WITH PARTNER	NON-HISPANIC WHITE ONLY	FEMALE	0-1	ALL PRIVATE FACILITIES	ALL PROVIDERS	NO PROVIDERS	2	PRIVATE INSURANCE ONLY	MINNESOTA	3
1326	35462	0	YES	16	35 TO 44 YEARS	12 YEARS	9TH TO 12TH GRADE	BELOW POVERTY	ENGLISH	NEVER MARRIED/WIDOWED/DIVORCED/SEPARATED/DECEASED/LIVING WITH PARTNER	HISPANIC	MALE	0-1	MIXED	ALL PROVIDERS	ALL PROVIDERS	0	ANY MEDICAID	COLORADO	3
1327	1485	0	YES	13	35 TO 44 YEARS	COLLEGE GRADUATE	6TH TO 8TH GRADE	ABOVE POVERTY > $75K	ENGLISH	MARRIED	NON-HISPANIC BLACK ONLY	MALE	0-1	ALL PRIVATE FACILITIES	ALL PROVIDERS	ALL PROVIDERS	0	PRIVATE INSURANCE ONLY	DELAWARE	3
1328	30642	0	NO	14	35 TO 44 YEARS	MORE THAN 12 YEARS, NON-COLLEGE GRAD	6TH TO 8TH GRADE	ABOVE POVERTY > $75K	ENGLISH	MARRIED	NON-HISPANIC WHITE ONLY	MALE	0-1	ALL PRIVATE FACILITIES	ALL PROVIDERS	NO PROVIDERS	0	PRIVATE INSURANCE ONLY	TEXAS	2
1329	31048	0	NO	15	35 TO 44 YEARS	MORE THAN 12 YEARS, NON-COLLEGE GRAD	9TH TO 12TH GRADE	BELOW POVERTY	ENGLISH	NEVER MARRIED/WIDOWED/DIVORCED/SEPARATED/DECEASED/LIVING WITH PARTNER	NON-HISPANIC WHITE ONLY	FEMALE	3/3+	ALL STD/SCHOOL/TEEN CLINICS OR OTHER FACILITIES	NO PROVIDERS	ALL PROVIDERS	0	ANY MEDICAID	KENTUCKY	2
1330	40692	0	NO	17	>= 45 YEARS	COLLEGE GRADUATE	9TH TO 12TH GRADE	BELOW POVERTY	ENGLISH	NEVER MARRIED/WIDOWED/DIVORCED/SEPARATED/DECEASED/LIVING WITH PARTNER	NON-HISPANIC OTHER + MULTIPLE RACE	MALE	0-1	ALL PRIVATE FACILITIES	ALL PROVIDERS	ALL PROVIDERS	0	ANY MEDICAID	KANSAS	2
1331	17703	0	NO	14	35 TO 44 YEARS	LESS THAN 12 YEARS	6TH TO 8TH GRADE	BELOW POVERTY	ENGLISH	MARRIED	HISPANIC	MALE	0-1	ALL PUBLIC FACILITIES	ALL PROVIDERS	ALL PROVIDERS	0	ANY MEDICAID	NEVADA	2
1332	19344	0	NO	15	>= 45 YEARS	COLLEGE GRADUATE	9TH TO 12TH GRADE	ABOVE POVERTY > $75K	ENGLISH	MARRIED	NON-HISPANIC WHITE ONLY	FEMALE	0-1	ALL PRIVATE FACILITIES		ALL PROVIDERS	0	OTHER INSURANCE	ALABAMA	1
1333	14242	0	NO	15	>= 45 YEARS	MORE THAN 12 YEARS, NON-COLLEGE GRAD	6TH TO 8TH GRADE	ABOVE POVERTY > $75K	ENGLISH	MARRIED	NON-HISPANIC BLACK ONLY	FEMALE	0-1	MIXED	NO PROVIDERS	NO PROVIDERS	1	OTHER INSURANCE	NORTH CAROLINA	2
1334	35106	0	NO	13	35 TO 44 YEARS	12 YEARS	6TH TO 8TH GRADE		SPANISH	MARRIED	HISPANIC	MALE	0-1	MIXED	ALL PROVIDERS	ALL PROVIDERS	1	UNINSURED	TEXAS	2
1335	14768	0	YES	16	35 TO 44 YEARS	MORE THAN 12 YEARS, NON-COLLEGE GRAD	9TH TO 12TH GRADE	ABOVE POVERTY <= $75K	ENGLISH	MARRIED	NON-HISPANIC BLACK ONLY	MALE	0-1	ALL PUBLIC FACILITIES	ALL PROVIDERS	ALL PROVIDERS	0	ANY MEDICAID	TENNESSEE	1
1336	7450	0	YES	14	>= 45 YEARS	COLLEGE GRADUATE	9TH TO 12TH GRADE	ABOVE POVERTY > $75K	ENGLISH	MARRIED	NON-HISPANIC WHITE ONLY	FEMALE	0-1	ALL PRIVATE FACILITIES		ALL PROVIDERS	0	PRIVATE INSURANCE ONLY	MARYLAND	4
1337	31273	0	YES	15	35 TO 44 YEARS	LESS THAN 12 YEARS	9TH TO 12TH GRADE	BELOW POVERTY	ENGLISH	NEVER MARRIED/WIDOWED/DIVORCED/SEPARATED/DECEASED/LIVING WITH PARTNER	NON-HISPANIC WHITE ONLY	FEMALE	2	MIXED			0	ANY MEDICAID	TEXAS	2
1338	39388	0	NO	13	35 TO 44 YEARS	MORE THAN 12 YEARS, NON-COLLEGE GRAD	6TH TO 8TH GRADE	ABOVE POVERTY > $75K	ENGLISH	MARRIED	NON-HISPANIC WHITE ONLY	FEMALE	2	ALL STD/SCHOOL/TEEN CLINICS OR OTHER FACILITIES	NO PROVIDERS	NO PROVIDERS	0	OTHER INSURANCE	TEXAS	2
1339	27861	0	NO	16	35 TO 44 YEARS	MORE THAN 12 YEARS, NON-COLLEGE GRAD	9TH TO 12TH GRADE	ABOVE POVERTY > $75K	ENGLISH	MARRIED	NON-HISPANIC WHITE ONLY	FEMALE	3/3+	MIXED	SOME BUT POSSIBLY OR DEFINITELY NOT ALL PROVIDERS	ALL PROVIDERS	0	PRIVATE INSURANCE ONLY	ALASKA	2
1340	27854	0	YES	17	>= 45 YEARS	COLLEGE GRADUATE	9TH TO 12TH GRADE	ABOVE POVERTY > $75K	ENGLISH	NEVER MARRIED/WIDOWED/DIVORCED/SEPARATED/DECEASED/LIVING WITH PARTNER	NON-HISPANIC WHITE ONLY	MALE	0-1	ALL PRIVATE FACILITIES	ALL PROVIDERS	ALL PROVIDERS	2	PRIVATE INSURANCE ONLY	MASSACHUSETTS	4
1341	40909	0	NO	16	35 TO 44 YEARS	COLLEGE GRADUATE	9TH TO 12TH GRADE	ABOVE POVERTY <= $75K	ENGLISH	NEVER MARRIED/WIDOWED/DIVORCED/SEPARATED/DECEASED/LIVING WITH PARTNER	NON-HISPANIC BLACK ONLY	FEMALE	2	MIXED	SOME BUT POSSIBLY OR DEFINITELY NOT ALL PROVIDERS	SOME BUT POSSIBLY OR DEFINITELY NOT ALL PROVIDERS	0	PRIVATE INSURANCE ONLY	MARYLAND	4
1342	8941	0	NO	14	>= 45 YEARS	COLLEGE GRADUATE	6TH TO 8TH GRADE	ABOVE POVERTY > $75K	ENGLISH	MARRIED	NON-HISPANIC WHITE ONLY	MALE	2	ALL PUBLIC FACILITIES	ALL PROVIDERS	ALL PROVIDERS	1	PRIVATE INSURANCE ONLY	WISCONSIN	3
1343	763	0	YES	14	>= 45 YEARS	COLLEGE GRADUATE	9TH TO 12TH GRADE	ABOVE POVERTY > $75K	ENGLISH	MARRIED	HISPANIC	MALE	0-1	ALL PRIVATE FACILITIES	ALL PROVIDERS	NO PROVIDERS	1	PRIVATE INSURANCE ONLY	TEXAS	2
1344	6238	0	YES	16	35 TO 44 YEARS	12 YEARS	9TH TO 12TH GRADE	ABOVE POVERTY <= $75K	ENGLISH	MARRIED	NON-HISPANIC WHITE ONLY	MALE	0-1	ALL PUBLIC FACILITIES	ALL PROVIDERS	ALL PROVIDERS	0	ANY MEDICAID	FLORIDA	3
1345	25314	0	NO	16	>= 45 YEARS	LESS THAN 12 YEARS	9TH TO 12TH GRADE	BELOW POVERTY	ENGLISH	NEVER MARRIED/WIDOWED/DIVORCED/SEPARATED/DECEASED/LIVING WITH PARTNER	NON-HISPANIC BLACK ONLY	FEMALE	2	MIXED	SOME BUT POSSIBLY OR DEFINITELY NOT ALL PROVIDERS	ALL PROVIDERS	1	ANY MEDICAID	TEXAS	2
1346	32971	0	NO	15	35 TO 44 YEARS	COLLEGE GRADUATE	6TH TO 8TH GRADE	ABOVE POVERTY > $75K	ENGLISH	MARRIED	NON-HISPANIC WHITE ONLY	MALE	2	ALL PRIVATE FACILITIES	SOME BUT POSSIBLY OR DEFINITELY NOT ALL PROVIDERS	SOME BUT POSSIBLY OR DEFINITELY NOT ALL PROVIDERS	1	PRIVATE INSURANCE ONLY	NEW JERSEY	4
1347	20561	0	NO	16	>= 45 YEARS	MORE THAN 12 YEARS, NON-COLLEGE GRAD	9TH TO 12TH GRADE	ABOVE POVERTY > $75K	ENGLISH	MARRIED	NON-HISPANIC WHITE ONLY	MALE	0-1	ALL HOSPITAL FACILITIES	ALL PROVIDERS	ALL PROVIDERS	0	PRIVATE INSURANCE ONLY	ALASKA	2
1348	6752	0	NO	14	>= 45 YEARS	MORE THAN 12 YEARS, NON-COLLEGE GRAD	9TH TO 12TH GRADE	ABOVE POVERTY <= $75K	ENGLISH	NEVER MARRIED/WIDOWED/DIVORCED/SEPARATED/DECEASED/LIVING WITH PARTNER	NON-HISPANIC OTHER + MULTIPLE RACE	MALE	0-1	ALL PRIVATE FACILITIES	ALL PROVIDERS	ALL PROVIDERS	0	PRIVATE INSURANCE ONLY	CONNECTICUT	4
1349	8586	0	NO	15	>= 45 YEARS	12 YEARS	9TH TO 12TH GRADE	ABOVE POVERTY <= $75K	SPANISH	MARRIED	HISPANIC	MALE	0-1	ALL PUBLIC FACILITIES	ALL PROVIDERS	ALL PROVIDERS	0	PRIVATE INSURANCE ONLY	TEXAS	2
1350	18035	0	NO	13	35 TO 44 YEARS	COLLEGE GRADUATE	6TH TO 8TH GRADE	ABOVE POVERTY > $75K	ENGLISH	MARRIED	NON-HISPANIC WHITE ONLY	MALE	0-1	ALL PUBLIC FACILITIES	NO PROVIDERS	ALL PROVIDERS	0	PRIVATE INSURANCE ONLY	IOWA	3
1351	11831	0	NO	14	35 TO 44 YEARS	COLLEGE GRADUATE	9TH TO 12TH GRADE	ABOVE POVERTY > $75K	ENGLISH	MARRIED	NON-HISPANIC BLACK ONLY	FEMALE	0-1	ALL PRIVATE FACILITIES	ALL PROVIDERS	ALL PROVIDERS	0	PRIVATE INSURANCE ONLY	PENNSYLVANIA	3
1352	30818	0	NO	14	>= 45 YEARS	COLLEGE GRADUATE	6TH TO 8TH GRADE	ABOVE POVERTY > $75K	ENGLISH	MARRIED	NON-HISPANIC WHITE ONLY	MALE	0-1	ALL STD/SCHOOL/TEEN CLINICS OR OTHER FACILITIES	ALL PROVIDERS	NO PROVIDERS	0	OTHER INSURANCE	ALABAMA	1
1353	12798	0	NO	13	35 TO 44 YEARS	MORE THAN 12 YEARS, NON-COLLEGE GRAD	6TH TO 8TH GRADE	ABOVE POVERTY <= $75K	ENGLISH	NEVER MARRIED/WIDOWED/DIVORCED/SEPARATED/DECEASED/LIVING WITH PARTNER	NON-HISPANIC WHITE ONLY	FEMALE	0-1	ALL PRIVATE FACILITIES	ALL PROVIDERS	ALL PROVIDERS	0	PRIVATE INSURANCE ONLY	INDIANA	1
1354	35058	0	NO	13	35 TO 44 YEARS	COLLEGE GRADUATE	6TH TO 8TH GRADE	ABOVE POVERTY > $75K	ENGLISH	MARRIED	NON-HISPANIC WHITE ONLY	MALE	0-1	ALL PRIVATE FACILITIES	NO PROVIDERS	ALL PROVIDERS	0	PRIVATE INSURANCE ONLY	MISSOURI	1
1355	13944	0	NO	15	35 TO 44 YEARS	12 YEARS	9TH TO 12TH GRADE	BELOW POVERTY	ENGLISH	NEVER MARRIED/WIDOWED/DIVORCED/SEPARATED/DECEASED/LIVING WITH PARTNER	HISPANIC	MALE	2	MIXED	ALL PROVIDERS	ALL PROVIDERS	2	ANY MEDICAID	OKLAHOMA	2
1356	13710	0	NO	13	<= 34 YEARS	12 YEARS	6TH TO 8TH GRADE	ABOVE POVERTY <= $75K	ENGLISH	NEVER MARRIED/WIDOWED/DIVORCED/SEPARATED/DECEASED/LIVING WITH PARTNER	HISPANIC	MALE	3/3+	MIXED	SOME BUT POSSIBLY OR DEFINITELY NOT ALL PROVIDERS	ALL PROVIDERS	1	UNINSURED	TEXAS	2
1357	8937	0	YES	17	35 TO 44 YEARS	COLLEGE GRADUATE	9TH TO 12TH GRADE	ABOVE POVERTY > $75K	ENGLISH	MARRIED	NON-HISPANIC WHITE ONLY	MALE	0-1	ALL PRIVATE FACILITIES		ALL PROVIDERS	0	PRIVATE INSURANCE ONLY	MISSOURI	1
1358	27212	0	YES	13	35 TO 44 YEARS	COLLEGE GRADUATE	6TH TO 8TH GRADE	ABOVE POVERTY > $75K	ENGLISH	MARRIED	NON-HISPANIC WHITE ONLY	MALE	0-1	ALL HOSPITAL FACILITIES	ALL PROVIDERS	ALL PROVIDERS	2	PRIVATE INSURANCE ONLY	NORTH DAKOTA	1
1359	26868	0	NO	14	35 TO 44 YEARS	MORE THAN 12 YEARS, NON-COLLEGE GRAD	9TH TO 12TH GRADE	ABOVE POVERTY > $75K	ENGLISH	MARRIED	NON-HISPANIC WHITE ONLY	MALE	3/3+	MIXED	ALL PROVIDERS	ALL PROVIDERS	1	PRIVATE INSURANCE ONLY	WISCONSIN	3
1360	30820	0	YES	16	35 TO 44 YEARS	LESS THAN 12 YEARS	9TH TO 12TH GRADE		SPANISH	MARRIED	HISPANIC	FEMALE	3/3+	ALL PUBLIC FACILITIES		ALL PROVIDERS	0	OTHER INSURANCE	TEXAS	2
1361	41976	0	NO	13	35 TO 44 YEARS	COLLEGE GRADUATE	6TH TO 8TH GRADE	ABOVE POVERTY <= $75K	ENGLISH	NEVER MARRIED/WIDOWED/DIVORCED/SEPARATED/DECEASED/LIVING WITH PARTNER	NON-HISPANIC OTHER + MULTIPLE RACE	FEMALE	2	ALL PRIVATE FACILITIES	ALL PROVIDERS	ALL PROVIDERS	0	PRIVATE INSURANCE ONLY	MONTANA	1
1362	7542	0	NO	13	<= 34 YEARS	LESS THAN 12 YEARS	6TH TO 8TH GRADE	BELOW POVERTY	SPANISH	MARRIED	HISPANIC	MALE	0-1	ALL HOSPITAL FACILITIES	ALL PROVIDERS	ALL PROVIDERS	0	PRIVATE INSURANCE ONLY	MINNESOTA	3
1363	28315	0	NO	17	35 TO 44 YEARS	LESS THAN 12 YEARS	9TH TO 12TH GRADE	BELOW POVERTY	SPANISH	NEVER MARRIED/WIDOWED/DIVORCED/SEPARATED/DECEASED/LIVING WITH PARTNER	HISPANIC	FEMALE	0-1	ALL PUBLIC FACILITIES	ALL PROVIDERS	ALL PROVIDERS	0	UNINSURED	ALABAMA	1
1364	34272	0	NO	13	>= 45 YEARS	COLLEGE GRADUATE	6TH TO 8TH GRADE	ABOVE POVERTY > $75K	ENGLISH	MARRIED	NON-HISPANIC WHITE ONLY	MALE	0-1	ALL PRIVATE FACILITIES	ALL PROVIDERS	ALL PROVIDERS	0	PRIVATE INSURANCE ONLY	VIRGINIA	4
1365	26449	0	NO	14	35 TO 44 YEARS	MORE THAN 12 YEARS, NON-COLLEGE GRAD	6TH TO 8TH GRADE	ABOVE POVERTY <= $75K	ENGLISH	MARRIED	NON-HISPANIC WHITE ONLY	MALE	3/3+	MIXED	NO PROVIDERS		0	ANY MEDICAID	NORTH CAROLINA	2
1366	22088	0	NO	15	>= 45 YEARS	12 YEARS	9TH TO 12TH GRADE	ABOVE POVERTY <= $75K	ENGLISH	MARRIED	NON-HISPANIC WHITE ONLY	MALE	0-1	ALL PRIVATE FACILITIES	ALL PROVIDERS	ALL PROVIDERS	0	PRIVATE INSURANCE ONLY	NEBRASKA	3
1367	5751	0	NO	14	>= 45 YEARS	COLLEGE GRADUATE	6TH TO 8TH GRADE	ABOVE POVERTY <= $75K	ENGLISH	MARRIED	NON-HISPANIC WHITE ONLY	MALE	2	MIXED	SOME BUT POSSIBLY OR DEFINITELY NOT ALL PROVIDERS	SOME BUT POSSIBLY OR DEFINITELY NOT ALL PROVIDERS	0	PRIVATE INSURANCE ONLY	KENTUCKY	2
1368	35479	0	NO	13	>= 45 YEARS	MORE THAN 12 YEARS, NON-COLLEGE GRAD	6TH TO 8TH GRADE	ABOVE POVERTY <= $75K	ENGLISH	NEVER MARRIED/WIDOWED/DIVORCED/SEPARATED/DECEASED/LIVING WITH PARTNER	NON-HISPANIC WHITE ONLY	MALE	0-1	ALL PRIVATE FACILITIES	NO PROVIDERS	ALL PROVIDERS	2	ANY MEDICAID	PENNSYLVANIA	3
1369	4908	0	YES	13	>= 45 YEARS	MORE THAN 12 YEARS, NON-COLLEGE GRAD	6TH TO 8TH GRADE	ABOVE POVERTY <= $75K	ENGLISH	MARRIED	NON-HISPANIC OTHER + MULTIPLE RACE	MALE	0-1	ALL PRIVATE FACILITIES	ALL PROVIDERS	ALL PROVIDERS	0	OTHER INSURANCE	COLORADO	3
1370	7670	0	NO	17	>= 45 YEARS	COLLEGE GRADUATE	9TH TO 12TH GRADE	ABOVE POVERTY > $75K	ENGLISH	MARRIED	NON-HISPANIC WHITE ONLY	MALE	2	ALL PRIVATE FACILITIES	ALL PROVIDERS	ALL PROVIDERS	0	PRIVATE INSURANCE ONLY	MARYLAND	4
1371	33697	0	NO	15	>= 45 YEARS	COLLEGE GRADUATE	9TH TO 12TH GRADE	ABOVE POVERTY > $75K	ENGLISH	MARRIED	NON-HISPANIC WHITE ONLY	MALE	3/3+	ALL HOSPITAL FACILITIES	ALL PROVIDERS	ALL PROVIDERS	1	PRIVATE INSURANCE ONLY	ILLINOIS	3
1372	40429	0	NO	16	>= 45 YEARS	MORE THAN 12 YEARS, NON-COLLEGE GRAD	9TH TO 12TH GRADE	ABOVE POVERTY <= $75K	ENGLISH	NEVER MARRIED/WIDOWED/DIVORCED/SEPARATED/DECEASED/LIVING WITH PARTNER	NON-HISPANIC WHITE ONLY	MALE	2	ALL PUBLIC FACILITIES		ALL PROVIDERS	0	PRIVATE INSURANCE ONLY	MICHIGAN	2
1373	6370	0	NO	16	>= 45 YEARS	12 YEARS	9TH TO 12TH GRADE	ABOVE POVERTY <= $75K	ENGLISH	NEVER MARRIED/WIDOWED/DIVORCED/SEPARATED/DECEASED/LIVING WITH PARTNER	NON-HISPANIC WHITE ONLY	FEMALE	3/3+	ALL PUBLIC FACILITIES	NO PROVIDERS	ALL PROVIDERS	0	ANY MEDICAID	COLORADO	3
1374	11903	0	NO	13	35 TO 44 YEARS	LESS THAN 12 YEARS	6TH TO 8TH GRADE	BELOW POVERTY	OTHER	MARRIED	NON-HISPANIC WHITE ONLY	MALE	2	ALL STD/SCHOOL/TEEN CLINICS OR OTHER FACILITIES	ALL PROVIDERS	NO PROVIDERS	1	ANY MEDICAID	NEW JERSEY	4
1375	42385	0	NO	17	>= 45 YEARS	COLLEGE GRADUATE	9TH TO 12TH GRADE	ABOVE POVERTY > $75K	ENGLISH	MARRIED	NON-HISPANIC WHITE ONLY	MALE	0-1	ALL PRIVATE FACILITIES	ALL PROVIDERS	ALL PROVIDERS	0	PRIVATE INSURANCE ONLY	NEVADA	2
1376	29948	0	NO	13	35 TO 44 YEARS	COLLEGE GRADUATE	6TH TO 8TH GRADE	ABOVE POVERTY > $75K	ENGLISH	MARRIED	NON-HISPANIC WHITE ONLY	MALE	3/3+	MIXED	SOME BUT POSSIBLY OR DEFINITELY NOT ALL PROVIDERS	SOME BUT POSSIBLY OR DEFINITELY NOT ALL PROVIDERS	3	PRIVATE INSURANCE ONLY	ALABAMA	1
1377	28810	0	NO	15	35 TO 44 YEARS	MORE THAN 12 YEARS, NON-COLLEGE GRAD	6TH TO 8TH GRADE	ABOVE POVERTY <= $75K	ENGLISH	MARRIED	NON-HISPANIC WHITE ONLY	MALE	0-1				1	PRIVATE INSURANCE ONLY	LOUISIANA	1
1378	7665	0	NO	13	35 TO 44 YEARS	COLLEGE GRADUATE	6TH TO 8TH GRADE	ABOVE POVERTY <= $75K	ENGLISH	NEVER MARRIED/WIDOWED/DIVORCED/SEPARATED/DECEASED/LIVING WITH PARTNER	NON-HISPANIC BLACK ONLY	FEMALE	0-1	ALL PRIVATE FACILITIES	ALL PROVIDERS	NO PROVIDERS	0	ANY MEDICAID	ALABAMA	1
1379	13345	0	NO	15	35 TO 44 YEARS	MORE THAN 12 YEARS, NON-COLLEGE GRAD	9TH TO 12TH GRADE	ABOVE POVERTY > $75K	ENGLISH	MARRIED	NON-HISPANIC OTHER + MULTIPLE RACE	MALE	0-1	ALL STD/SCHOOL/TEEN CLINICS OR OTHER FACILITIES		ALL PROVIDERS	0	PRIVATE INSURANCE ONLY	HAWAII	4
1380	33959	0	NO	15	>= 45 YEARS	12 YEARS	9TH TO 12TH GRADE	ABOVE POVERTY > $75K	ENGLISH	MARRIED	NON-HISPANIC WHITE ONLY	MALE	0-1	ALL PUBLIC FACILITIES			1	PRIVATE INSURANCE ONLY	NEW HAMPSHIRE	3
1381	28448	0	NO	14	35 TO 44 YEARS	MORE THAN 12 YEARS, NON-COLLEGE GRAD	6TH TO 8TH GRADE	ABOVE POVERTY <= $75K	ENGLISH	NEVER MARRIED/WIDOWED/DIVORCED/SEPARATED/DECEASED/LIVING WITH PARTNER	NON-HISPANIC OTHER + MULTIPLE RACE	FEMALE	3/3+	ALL PUBLIC FACILITIES	ALL PROVIDERS	ALL PROVIDERS	1	ANY MEDICAID	OKLAHOMA	2
1382	39505	0	NO	17	35 TO 44 YEARS	12 YEARS	9TH TO 12TH GRADE	BELOW POVERTY	ENGLISH	NEVER MARRIED/WIDOWED/DIVORCED/SEPARATED/DECEASED/LIVING WITH PARTNER	NON-HISPANIC WHITE ONLY	FEMALE	2	ALL PUBLIC FACILITIES	ALL PROVIDERS	NO PROVIDERS	0	ANY MEDICAID	WEST VIRGINIA	2
1383	40815	0	NO	16	>= 45 YEARS	MORE THAN 12 YEARS, NON-COLLEGE GRAD	9TH TO 12TH GRADE	ABOVE POVERTY <= $75K	ENGLISH	MARRIED	NON-HISPANIC WHITE ONLY	FEMALE	0-1	ALL PUBLIC FACILITIES	ALL PROVIDERS	NO PROVIDERS	0	ANY MEDICAID	MICHIGAN	2
1384	18414	0	NO	15	>= 45 YEARS	COLLEGE GRADUATE	9TH TO 12TH GRADE	ABOVE POVERTY > $75K	ENGLISH	MARRIED	NON-HISPANIC WHITE ONLY	MALE	3/3+	MIXED	ALL PROVIDERS	SOME BUT POSSIBLY OR DEFINITELY NOT ALL PROVIDERS	0	PRIVATE INSURANCE ONLY	WASHINGTON	4
1385	5040	0	NO	14	>= 45 YEARS	MORE THAN 12 YEARS, NON-COLLEGE GRAD	9TH TO 12TH GRADE	ABOVE POVERTY > $75K	ENGLISH	MARRIED	NON-HISPANIC WHITE ONLY	MALE	0-1	ALL PUBLIC FACILITIES	ALL PROVIDERS	ALL PROVIDERS	0	PRIVATE INSURANCE ONLY	NEW YORK	4
1386	8149	0	NO	14	35 TO 44 YEARS	12 YEARS	6TH TO 8TH GRADE	BELOW POVERTY	ENGLISH	MARRIED	NON-HISPANIC WHITE ONLY	FEMALE	0-1				0	ANY MEDICAID	COLORADO	3
1387	3107	0	NO	14	<= 34 YEARS	MORE THAN 12 YEARS, NON-COLLEGE GRAD	9TH TO 12TH GRADE	ABOVE POVERTY <= $75K	ENGLISH	MARRIED	NON-HISPANIC WHITE ONLY	MALE	2	ALL PRIVATE FACILITIES	ALL PROVIDERS	ALL PROVIDERS	0	ANY MEDICAID	OHIO	2
1388	5801	0	YES	13	<= 34 YEARS	12 YEARS	6TH TO 8TH GRADE	ABOVE POVERTY <= $75K	ENGLISH	MARRIED	NON-HISPANIC WHITE ONLY	FEMALE	0-1	MIXED	ALL PROVIDERS	ALL PROVIDERS	0	ANY MEDICAID	MICHIGAN	2
1389	799	0	NO	16	>= 45 YEARS	COLLEGE GRADUATE	9TH TO 12TH GRADE	ABOVE POVERTY > $75K	ENGLISH	MARRIED	HISPANIC	MALE	2	MIXED	ALL PROVIDERS	ALL PROVIDERS	0	PRIVATE INSURANCE ONLY	NEW MEXICO	3
1390	19590	0	YES	17	>= 45 YEARS	COLLEGE GRADUATE	9TH TO 12TH GRADE	ABOVE POVERTY <= $75K	ENGLISH	MARRIED	NON-HISPANIC OTHER + MULTIPLE RACE	FEMALE	0-1	ALL PUBLIC FACILITIES	NO PROVIDERS	ALL PROVIDERS	0	ANY MEDICAID	MAINE	4
1391	27349	0	YES	16	>= 45 YEARS	COLLEGE GRADUATE	9TH TO 12TH GRADE	ABOVE POVERTY > $75K	ENGLISH	MARRIED	NON-HISPANIC WHITE ONLY	FEMALE	0-1	ALL PRIVATE FACILITIES	ALL PROVIDERS	ALL PROVIDERS	0	PRIVATE INSURANCE ONLY	DELAWARE	3
1392	19461	0	NO	15	>= 45 YEARS	LESS THAN 12 YEARS	6TH TO 8TH GRADE	BELOW POVERTY	SPANISH	NEVER MARRIED/WIDOWED/DIVORCED/SEPARATED/DECEASED/LIVING WITH PARTNER	HISPANIC	FEMALE	0-1	ALL PUBLIC FACILITIES	ALL PROVIDERS	ALL PROVIDERS	0	OTHER INSURANCE	NEW JERSEY	4
1393	18192	0	YES	14	>= 45 YEARS	COLLEGE GRADUATE	9TH TO 12TH GRADE	ABOVE POVERTY > $75K	ENGLISH	MARRIED	NON-HISPANIC WHITE ONLY	FEMALE	0-1	ALL HOSPITAL FACILITIES		ALL PROVIDERS	1	PRIVATE INSURANCE ONLY	PENNSYLVANIA	3
1394	40034	0	NO	17	35 TO 44 YEARS	12 YEARS	9TH TO 12TH GRADE	ABOVE POVERTY > $75K	ENGLISH	MARRIED	NON-HISPANIC WHITE ONLY	MALE	3/3+	ALL PRIVATE FACILITIES	NO PROVIDERS	NO PROVIDERS	0	PRIVATE INSURANCE ONLY	TEXAS	2
1395	32236	0	YES	15	>= 45 YEARS	LESS THAN 12 YEARS	9TH TO 12TH GRADE	ABOVE POVERTY <= $75K	SPANISH	NEVER MARRIED/WIDOWED/DIVORCED/SEPARATED/DECEASED/LIVING WITH PARTNER	HISPANIC	MALE	0-1	ALL PUBLIC FACILITIES	ALL PROVIDERS	ALL PROVIDERS	3	UNINSURED	TEXAS	2
1396	27450	0	YES	13	35 TO 44 YEARS	LESS THAN 12 YEARS	6TH TO 8TH GRADE	BELOW POVERTY	ENGLISH	NEVER MARRIED/WIDOWED/DIVORCED/SEPARATED/DECEASED/LIVING WITH PARTNER	HISPANIC	MALE	0-1	ALL PRIVATE FACILITIES	ALL PROVIDERS	ALL PROVIDERS	0	ANY MEDICAID	TEXAS	2
1397	32644	0	NO	17	>= 45 YEARS	COLLEGE GRADUATE	9TH TO 12TH GRADE	ABOVE POVERTY > $75K	ENGLISH	MARRIED	NON-HISPANIC WHITE ONLY	FEMALE	3/3+	ALL HOSPITAL FACILITIES		NO PROVIDERS	0	PRIVATE INSURANCE ONLY	PENNSYLVANIA	3
1398	36465	0	NO	16	>= 45 YEARS	COLLEGE GRADUATE	9TH TO 12TH GRADE	ABOVE POVERTY > $75K	ENGLISH	MARRIED	NON-HISPANIC OTHER + MULTIPLE RACE	MALE	3/3+	MIXED	SOME BUT POSSIBLY OR DEFINITELY NOT ALL PROVIDERS		0	OTHER INSURANCE	TEXAS	2
1399	11605	0	YES	15	35 TO 44 YEARS	12 YEARS	9TH TO 12TH GRADE	ABOVE POVERTY <= $75K	ENGLISH	NEVER MARRIED/WIDOWED/DIVORCED/SEPARATED/DECEASED/LIVING WITH PARTNER	NON-HISPANIC WHITE ONLY	MALE	0-1		NO PROVIDERS	ALL PROVIDERS	0	ANY MEDICAID	NEW HAMPSHIRE	3
1400	28541	0	YES	14	35 TO 44 YEARS	12 YEARS	6TH TO 8TH GRADE		ENGLISH	MARRIED	NON-HISPANIC WHITE ONLY	MALE	3/3+	MIXED	ALL PROVIDERS	ALL PROVIDERS	0	PRIVATE INSURANCE ONLY	LOUISIANA	1
1401	41750	0	NO	15	35 TO 44 YEARS	12 YEARS	9TH TO 12TH GRADE	ABOVE POVERTY > $75K	ENGLISH	MARRIED	NON-HISPANIC OTHER + MULTIPLE RACE	MALE	0-1	ALL PRIVATE FACILITIES	ALL PROVIDERS	ALL PROVIDERS	0	PRIVATE INSURANCE ONLY	NEW YORK	4
1402	3805	0	NO	16	>= 45 YEARS	COLLEGE GRADUATE	9TH TO 12TH GRADE	ABOVE POVERTY <= $75K	ENGLISH	MARRIED	NON-HISPANIC WHITE ONLY	MALE	0-1	ALL PRIVATE FACILITIES	ALL PROVIDERS		0	PRIVATE INSURANCE ONLY	IOWA	3
1403	21353	0	YES	15	>= 45 YEARS	COLLEGE GRADUATE	6TH TO 8TH GRADE	ABOVE POVERTY > $75K	ENGLISH	MARRIED	NON-HISPANIC OTHER + MULTIPLE RACE	MALE	3/3+	ALL PRIVATE FACILITIES	ALL PROVIDERS	ALL PROVIDERS	1	PRIVATE INSURANCE ONLY	TEXAS	2
1404	27509	0	NO	14	>= 45 YEARS	12 YEARS	6TH TO 8TH GRADE	ABOVE POVERTY <= $75K	SPANISH	NEVER MARRIED/WIDOWED/DIVORCED/SEPARATED/DECEASED/LIVING WITH PARTNER	HISPANIC	FEMALE	0-1	ALL PUBLIC FACILITIES		ALL PROVIDERS	2	ANY MEDICAID	MARYLAND	4
1405	20914	0	NO	13	>= 45 YEARS	MORE THAN 12 YEARS, NON-COLLEGE GRAD	6TH TO 8TH GRADE	ABOVE POVERTY > $75K	ENGLISH	MARRIED	HISPANIC	MALE	0-1	ALL PRIVATE FACILITIES	ALL PROVIDERS	ALL PROVIDERS	3	PRIVATE INSURANCE ONLY	TEXAS	2
1406	17513	0	YES	13	35 TO 44 YEARS	MORE THAN 12 YEARS, NON-COLLEGE GRAD	6TH TO 8TH GRADE	BELOW POVERTY	ENGLISH	MARRIED	HISPANIC	MALE	3/3+	MIXED	ALL PROVIDERS	SOME BUT POSSIBLY OR DEFINITELY NOT ALL PROVIDERS	2	ANY MEDICAID	TEXAS	2
1407	42537	0	YES	13	<= 34 YEARS	LESS THAN 12 YEARS	6TH TO 8TH GRADE	BELOW POVERTY	ENGLISH	NEVER MARRIED/WIDOWED/DIVORCED/SEPARATED/DECEASED/LIVING WITH PARTNER	NON-HISPANIC OTHER + MULTIPLE RACE	FEMALE	0-1	ALL PUBLIC FACILITIES	ALL PROVIDERS	ALL PROVIDERS	1	ANY MEDICAID	ALASKA	2
1408	27547	0	NO	13	>= 45 YEARS	COLLEGE GRADUATE	6TH TO 8TH GRADE	ABOVE POVERTY > $75K	ENGLISH	MARRIED	NON-HISPANIC WHITE ONLY	MALE	0-1	ALL HOSPITAL FACILITIES	ALL PROVIDERS	ALL PROVIDERS	0	PRIVATE INSURANCE ONLY	MICHIGAN	2
1409	15324	0	NO	13	>= 45 YEARS	COLLEGE GRADUATE	6TH TO 8TH GRADE	ABOVE POVERTY > $75K	ENGLISH	MARRIED	NON-HISPANIC WHITE ONLY	MALE	2	ALL PRIVATE FACILITIES		ALL PROVIDERS	1	PRIVATE INSURANCE ONLY	MISSOURI	1
1410	10360	0	NO	14	35 TO 44 YEARS	LESS THAN 12 YEARS	6TH TO 8TH GRADE	ABOVE POVERTY <= $75K	SPANISH	MARRIED	HISPANIC	MALE	0-1	ALL HOSPITAL FACILITIES	ALL PROVIDERS	ALL PROVIDERS	3	ANY MEDICAID	GEORGIA	1
1411	35489	0	YES	16	>= 45 YEARS	LESS THAN 12 YEARS	9TH TO 12TH GRADE	BELOW POVERTY	SPANISH	MARRIED	HISPANIC	MALE	0-1	ALL PUBLIC FACILITIES	ALL PROVIDERS	NO PROVIDERS	0	ANY MEDICAID	KANSAS	2
1412	16320	0	YES	13	35 TO 44 YEARS	LESS THAN 12 YEARS	6TH TO 8TH GRADE	BELOW POVERTY	SPANISH	NEVER MARRIED/WIDOWED/DIVORCED/SEPARATED/DECEASED/LIVING WITH PARTNER	HISPANIC	FEMALE	3/3+	ALL PRIVATE FACILITIES	SOME BUT POSSIBLY OR DEFINITELY NOT ALL PROVIDERS	ALL PROVIDERS	1	ANY MEDICAID	ARIZONA	2
1413	475	0	NO	15	35 TO 44 YEARS	MORE THAN 12 YEARS, NON-COLLEGE GRAD	9TH TO 12TH GRADE	BELOW POVERTY	ENGLISH	MARRIED	NON-HISPANIC WHITE ONLY	FEMALE	0-1	ALL PUBLIC FACILITIES	ALL PROVIDERS	ALL PROVIDERS	0	ANY MEDICAID	WASHINGTON	4
1414	2415	0	YES	17	>= 45 YEARS	COLLEGE GRADUATE	9TH TO 12TH GRADE	ABOVE POVERTY <= $75K	ENGLISH	NEVER MARRIED/WIDOWED/DIVORCED/SEPARATED/DECEASED/LIVING WITH PARTNER	NON-HISPANIC WHITE ONLY	FEMALE	2	MIXED	ALL PROVIDERS	ALL PROVIDERS	0	PRIVATE INSURANCE ONLY	VERMONT	4
1415	22911	0	NO	13	35 TO 44 YEARS	12 YEARS	6TH TO 8TH GRADE	ABOVE POVERTY <= $75K	ENGLISH	NEVER MARRIED/WIDOWED/DIVORCED/SEPARATED/DECEASED/LIVING WITH PARTNER	NON-HISPANIC WHITE ONLY	FEMALE	3/3+	MIXED	SOME BUT POSSIBLY OR DEFINITELY NOT ALL PROVIDERS	SOME BUT POSSIBLY OR DEFINITELY NOT ALL PROVIDERS	2	ANY MEDICAID	OREGON	3
1416	28796	0	NO	14	35 TO 44 YEARS	LESS THAN 12 YEARS	6TH TO 8TH GRADE	BELOW POVERTY	SPANISH	MARRIED	HISPANIC	FEMALE	2	MIXED	ALL PROVIDERS	ALL PROVIDERS	0	ANY MEDICAID	NEVADA	2
1417	16208	0	YES	17	>= 45 YEARS	MORE THAN 12 YEARS, NON-COLLEGE GRAD	9TH TO 12TH GRADE	ABOVE POVERTY <= $75K	ENGLISH	NEVER MARRIED/WIDOWED/DIVORCED/SEPARATED/DECEASED/LIVING WITH PARTNER	NON-HISPANIC WHITE ONLY	MALE	0-1	ALL PUBLIC FACILITIES	ALL PROVIDERS	ALL PROVIDERS	2	PRIVATE INSURANCE ONLY	TENNESSEE	1
1418	15042	0	NO	17	<= 34 YEARS	MORE THAN 12 YEARS, NON-COLLEGE GRAD	9TH TO 12TH GRADE	ABOVE POVERTY <= $75K	ENGLISH	NEVER MARRIED/WIDOWED/DIVORCED/SEPARATED/DECEASED/LIVING WITH PARTNER	HISPANIC	FEMALE	3/3+	ALL PRIVATE FACILITIES		ALL PROVIDERS	0	ANY MEDICAID	NEW MEXICO	3
1419	38368	0	YES	15	35 TO 44 YEARS	MORE THAN 12 YEARS, NON-COLLEGE GRAD	9TH TO 12TH GRADE		ENGLISH	NEVER MARRIED/WIDOWED/DIVORCED/SEPARATED/DECEASED/LIVING WITH PARTNER	HISPANIC	MALE	0-1	ALL PUBLIC FACILITIES	ALL PROVIDERS	ALL PROVIDERS	0	PRIVATE INSURANCE ONLY	TEXAS	2
1420	39178	0	NO	16	>= 45 YEARS	COLLEGE GRADUATE	9TH TO 12TH GRADE	ABOVE POVERTY <= $75K	ENGLISH	MARRIED	NON-HISPANIC WHITE ONLY	FEMALE	3/3+	MIXED	ALL PROVIDERS	ALL PROVIDERS	0	PRIVATE INSURANCE ONLY	NEBRASKA	3
1421	11963	0	NO	16	>= 45 YEARS	LESS THAN 12 YEARS	9TH TO 12TH GRADE	ABOVE POVERTY > $75K	ENGLISH	MARRIED	NON-HISPANIC WHITE ONLY	MALE	2	ALL PRIVATE FACILITIES	ALL PROVIDERS	SOME BUT POSSIBLY OR DEFINITELY NOT ALL PROVIDERS	0	PRIVATE INSURANCE ONLY	INDIANA	1
1422	10344	0	NO	14	<= 34 YEARS	COLLEGE GRADUATE	9TH TO 12TH GRADE	BELOW POVERTY	SPANISH	MARRIED	HISPANIC	FEMALE	2	ALL PUBLIC FACILITIES	ALL PROVIDERS	ALL PROVIDERS	0	ANY MEDICAID	FLORIDA	3
1423	21396	0	NO	16	35 TO 44 YEARS	COLLEGE GRADUATE	9TH TO 12TH GRADE	ABOVE POVERTY <= $75K	ENGLISH	MARRIED	NON-HISPANIC WHITE ONLY	MALE	2	ALL PUBLIC FACILITIES	ALL PROVIDERS	ALL PROVIDERS	0	ANY MEDICAID	COLORADO	3
1424	10367	0	NO	14	35 TO 44 YEARS	MORE THAN 12 YEARS, NON-COLLEGE GRAD	6TH TO 8TH GRADE	ABOVE POVERTY <= $75K	ENGLISH	NEVER MARRIED/WIDOWED/DIVORCED/SEPARATED/DECEASED/LIVING WITH PARTNER	HISPANIC	FEMALE	0-1	ALL PRIVATE FACILITIES	ALL PROVIDERS	ALL PROVIDERS	0	PRIVATE INSURANCE ONLY	RHODE ISLAND	4
1425	19115	0	NO	13	>= 45 YEARS	COLLEGE GRADUATE	6TH TO 8TH GRADE	ABOVE POVERTY > $75K	ENGLISH	MARRIED	NON-HISPANIC WHITE ONLY	FEMALE	0-1	ALL PRIVATE FACILITIES	ALL PROVIDERS	ALL PROVIDERS	0	PRIVATE INSURANCE ONLY	FLORIDA	3
1426	24637	0	NO	15	>= 45 YEARS	COLLEGE GRADUATE	9TH TO 12TH GRADE	ABOVE POVERTY > $75K	ENGLISH	MARRIED	NON-HISPANIC WHITE ONLY	FEMALE	0-1	ALL PRIVATE FACILITIES	ALL PROVIDERS	ALL PROVIDERS	1	PRIVATE INSURANCE ONLY	WASHINGTON	4
1427	36842	0	NO	13	>= 45 YEARS	COLLEGE GRADUATE	6TH TO 8TH GRADE	ABOVE POVERTY <= $75K	ENGLISH	NEVER MARRIED/WIDOWED/DIVORCED/SEPARATED/DECEASED/LIVING WITH PARTNER	NON-HISPANIC WHITE ONLY	FEMALE	0-1	ALL PRIVATE FACILITIES	ALL PROVIDERS	ALL PROVIDERS	2	PRIVATE INSURANCE ONLY	NEW MEXICO	3
1428	23458	0	NO	15	>= 45 YEARS	12 YEARS	9TH TO 12TH GRADE	ABOVE POVERTY <= $75K	ENGLISH	MARRIED	NON-HISPANIC WHITE ONLY	MALE	0-1	ALL PRIVATE FACILITIES	ALL PROVIDERS	NO PROVIDERS	0	PRIVATE INSURANCE ONLY	NEW YORK	4
1429	20867	0	NO	15	35 TO 44 YEARS	12 YEARS	9TH TO 12TH GRADE	ABOVE POVERTY <= $75K	ENGLISH	NEVER MARRIED/WIDOWED/DIVORCED/SEPARATED/DECEASED/LIVING WITH PARTNER	NON-HISPANIC OTHER + MULTIPLE RACE	MALE	2	ALL HOSPITAL FACILITIES	NO PROVIDERS	NO PROVIDERS	2	OTHER INSURANCE	KENTUCKY	2
1430	24997	0	NO	16	>= 45 YEARS	COLLEGE GRADUATE	9TH TO 12TH GRADE	ABOVE POVERTY <= $75K	ENGLISH	NEVER MARRIED/WIDOWED/DIVORCED/SEPARATED/DECEASED/LIVING WITH PARTNER	NON-HISPANIC WHITE ONLY	FEMALE	0-1	ALL PRIVATE FACILITIES	ALL PROVIDERS	ALL PROVIDERS	0	OTHER INSURANCE	NEW YORK	4
1431	39330	0	NO	13	>= 45 YEARS	COLLEGE GRADUATE	6TH TO 8TH GRADE	ABOVE POVERTY > $75K	ENGLISH	MARRIED	HISPANIC	MALE	2	ALL STD/SCHOOL/TEEN CLINICS OR OTHER FACILITIES	NO PROVIDERS	NO PROVIDERS	0	PRIVATE INSURANCE ONLY	TEXAS	2
1432	2855	0	NO	17	>= 45 YEARS	COLLEGE GRADUATE	9TH TO 12TH GRADE	ABOVE POVERTY <= $75K	ENGLISH	NEVER MARRIED/WIDOWED/DIVORCED/SEPARATED/DECEASED/LIVING WITH PARTNER	NON-HISPANIC WHITE ONLY	MALE	3/3+		SOME BUT POSSIBLY OR DEFINITELY NOT ALL PROVIDERS	SOME BUT POSSIBLY OR DEFINITELY NOT ALL PROVIDERS	0	PRIVATE INSURANCE ONLY	INDIANA	1
1433	32660	0	YES	16	35 TO 44 YEARS	MORE THAN 12 YEARS, NON-COLLEGE GRAD	NOT IN SCHOOL/OTHER		ENGLISH	MARRIED	NON-HISPANIC WHITE ONLY	FEMALE	0-1	ALL HOSPITAL FACILITIES	ALL PROVIDERS	ALL PROVIDERS	0	ANY MEDICAID	WYOMING	1
1434	23588	0	NO	17	>= 45 YEARS	12 YEARS	9TH TO 12TH GRADE	ABOVE POVERTY > $75K	ENGLISH	MARRIED	NON-HISPANIC WHITE ONLY	MALE	0-1	ALL PUBLIC FACILITIES	ALL PROVIDERS	ALL PROVIDERS	0	PRIVATE INSURANCE ONLY	IOWA	3
1435	22883	0	NO	17	>= 45 YEARS	COLLEGE GRADUATE	9TH TO 12TH GRADE	ABOVE POVERTY > $75K	ENGLISH	MARRIED	NON-HISPANIC WHITE ONLY	MALE	3/3+	ALL PRIVATE FACILITIES	ALL PROVIDERS		0	PRIVATE INSURANCE ONLY	ARKANSAS	1
1436	3135	0	NO	13	35 TO 44 YEARS	COLLEGE GRADUATE	6TH TO 8TH GRADE	ABOVE POVERTY > $75K	ENGLISH	MARRIED	NON-HISPANIC WHITE ONLY	FEMALE	0-1				0	PRIVATE INSURANCE ONLY	SOUTH CAROLINA	1
1437	42079	0	NO	16	35 TO 44 YEARS	MORE THAN 12 YEARS, NON-COLLEGE GRAD	9TH TO 12TH GRADE	ABOVE POVERTY <= $75K	ENGLISH	NEVER MARRIED/WIDOWED/DIVORCED/SEPARATED/DECEASED/LIVING WITH PARTNER	NON-HISPANIC BLACK ONLY	MALE	0-1	ALL PUBLIC FACILITIES			0	OTHER INSURANCE	PENNSYLVANIA	3
1438	37651	0	NO	16	35 TO 44 YEARS	COLLEGE GRADUATE	9TH TO 12TH GRADE	ABOVE POVERTY > $75K	ENGLISH	MARRIED	NON-HISPANIC WHITE ONLY	FEMALE	2	ALL PRIVATE FACILITIES	ALL PROVIDERS	ALL PROVIDERS	1	PRIVATE INSURANCE ONLY	ALASKA	2
1439	36730	0	YES	16	35 TO 44 YEARS	MORE THAN 12 YEARS, NON-COLLEGE GRAD	9TH TO 12TH GRADE	ABOVE POVERTY <= $75K	ENGLISH	NEVER MARRIED/WIDOWED/DIVORCED/SEPARATED/DECEASED/LIVING WITH PARTNER	NON-HISPANIC WHITE ONLY	MALE	2	MIXED	SOME BUT POSSIBLY OR DEFINITELY NOT ALL PROVIDERS	SOME BUT POSSIBLY OR DEFINITELY NOT ALL PROVIDERS	0	PRIVATE INSURANCE ONLY	SOUTH CAROLINA	1
1440	9220	0	YES	17	>= 45 YEARS	LESS THAN 12 YEARS	9TH TO 12TH GRADE		ENGLISH	MARRIED	NON-HISPANIC BLACK ONLY	MALE	2	MIXED	SOME BUT POSSIBLY OR DEFINITELY NOT ALL PROVIDERS	ALL PROVIDERS	0	ANY MEDICAID	MISSISSIPPI	1
1441	29287	0	NO	13	>= 45 YEARS	COLLEGE GRADUATE	6TH TO 8TH GRADE	ABOVE POVERTY <= $75K	ENGLISH	NEVER MARRIED/WIDOWED/DIVORCED/SEPARATED/DECEASED/LIVING WITH PARTNER	NON-HISPANIC WHITE ONLY	MALE	0-1	ALL PRIVATE FACILITIES	ALL PROVIDERS	ALL PROVIDERS	0	ANY MEDICAID	COLORADO	3
1442	37961	0	NO	14	35 TO 44 YEARS	12 YEARS	9TH TO 12TH GRADE	ABOVE POVERTY > $75K	ENGLISH	MARRIED	NON-HISPANIC WHITE ONLY	MALE	0-1	ALL PRIVATE FACILITIES		ALL PROVIDERS	1	PRIVATE INSURANCE ONLY	TEXAS	2
1443	18890	0	NO	17	>= 45 YEARS	COLLEGE GRADUATE	9TH TO 12TH GRADE	ABOVE POVERTY > $75K	ENGLISH	MARRIED	NON-HISPANIC WHITE ONLY	FEMALE	3/3+				0	PRIVATE INSURANCE ONLY	OREGON	3
1444	5374	0	YES	13	>= 45 YEARS	MORE THAN 12 YEARS, NON-COLLEGE GRAD	6TH TO 8TH GRADE	ABOVE POVERTY > $75K	ENGLISH	MARRIED	NON-HISPANIC WHITE ONLY	MALE	0-1				0	PRIVATE INSURANCE ONLY	NEW MEXICO	3
1445	7320	0	YES	14	35 TO 44 YEARS	12 YEARS	9TH TO 12TH GRADE	ABOVE POVERTY <= $75K	ENGLISH	MARRIED	NON-HISPANIC WHITE ONLY	MALE	3/3+	MIXED	ALL PROVIDERS	ALL PROVIDERS	1	PRIVATE INSURANCE ONLY	ARIZONA	2
1446	7027	0	NO	17	35 TO 44 YEARS	COLLEGE GRADUATE	9TH TO 12TH GRADE	ABOVE POVERTY > $75K	ENGLISH	MARRIED	NON-HISPANIC WHITE ONLY	MALE	0-1	ALL PRIVATE FACILITIES	ALL PROVIDERS	ALL PROVIDERS	0	PRIVATE INSURANCE ONLY	NORTH DAKOTA	1
1447	4652	0	NO	14	>= 45 YEARS	LESS THAN 12 YEARS	9TH TO 12TH GRADE	ABOVE POVERTY <= $75K	SPANISH	NEVER MARRIED/WIDOWED/DIVORCED/SEPARATED/DECEASED/LIVING WITH PARTNER	HISPANIC	MALE	0-1	ALL PRIVATE FACILITIES	ALL PROVIDERS	ALL PROVIDERS	0	ANY MEDICAID	NEW JERSEY	4
1448	38921	0	YES	17	>= 45 YEARS	MORE THAN 12 YEARS, NON-COLLEGE GRAD	9TH TO 12TH GRADE	ABOVE POVERTY > $75K	ENGLISH	MARRIED	NON-HISPANIC WHITE ONLY	MALE	0-1	ALL HOSPITAL FACILITIES	NO PROVIDERS	ALL PROVIDERS	0	PRIVATE INSURANCE ONLY	NEW HAMPSHIRE	3
1449	9466	0	NO	16	>= 45 YEARS	COLLEGE GRADUATE	9TH TO 12TH GRADE	ABOVE POVERTY > $75K	ENGLISH	MARRIED	HISPANIC	MALE	3/3+	ALL STD/SCHOOL/TEEN CLINICS OR OTHER FACILITIES	ALL PROVIDERS	NO PROVIDERS	0	PRIVATE INSURANCE ONLY	TEXAS	2
1450	13014	0	NO	14	>= 45 YEARS	COLLEGE GRADUATE	6TH TO 8TH GRADE	ABOVE POVERTY > $75K	ENGLISH	MARRIED	NON-HISPANIC WHITE ONLY	FEMALE	0-1	ALL HOSPITAL FACILITIES	ALL PROVIDERS	ALL PROVIDERS	1	PRIVATE INSURANCE ONLY	OREGON	3
1451	33376	0	YES	13	>= 45 YEARS	LESS THAN 12 YEARS	6TH TO 8TH GRADE		OTHER	MARRIED	NON-HISPANIC BLACK ONLY	MALE	0-1	ALL PRIVATE FACILITIES	ALL PROVIDERS		1	ANY MEDICAID	PENNSYLVANIA	3
1452	993	0	NO	17	>= 45 YEARS	COLLEGE GRADUATE	9TH TO 12TH GRADE	ABOVE POVERTY > $75K	ENGLISH	MARRIED	NON-HISPANIC WHITE ONLY	FEMALE	2	MIXED			0	PRIVATE INSURANCE ONLY	MISSOURI	1
1453	16853	0	NO	14	>= 45 YEARS	LESS THAN 12 YEARS	6TH TO 8TH GRADE	BELOW POVERTY	SPANISH	NEVER MARRIED/WIDOWED/DIVORCED/SEPARATED/DECEASED/LIVING WITH PARTNER	HISPANIC	MALE	0-1	ALL PRIVATE FACILITIES		ALL PROVIDERS	1	ANY MEDICAID	TEXAS	2
1454	7208	0	YES	13	35 TO 44 YEARS	MORE THAN 12 YEARS, NON-COLLEGE GRAD	6TH TO 8TH GRADE	BELOW POVERTY	SPANISH	NEVER MARRIED/WIDOWED/DIVORCED/SEPARATED/DECEASED/LIVING WITH PARTNER	HISPANIC	FEMALE	0-1	ALL PRIVATE FACILITIES	ALL PROVIDERS	ALL PROVIDERS	0	ANY MEDICAID	TEXAS	2
1455	3570	0	NO	14	>= 45 YEARS	MORE THAN 12 YEARS, NON-COLLEGE GRAD	9TH TO 12TH GRADE	ABOVE POVERTY > $75K	ENGLISH	MARRIED	NON-HISPANIC WHITE ONLY	MALE	2	ALL PRIVATE FACILITIES	ALL PROVIDERS	ALL PROVIDERS	0	PRIVATE INSURANCE ONLY	WYOMING	1
1456	2754	0	NO	14	35 TO 44 YEARS	COLLEGE GRADUATE	9TH TO 12TH GRADE	ABOVE POVERTY > $75K	ENGLISH	MARRIED	NON-HISPANIC WHITE ONLY	MALE	0-1	ALL PRIVATE FACILITIES		ALL PROVIDERS	2	PRIVATE INSURANCE ONLY	IOWA	3
1457	13833	0	NO	17	>= 45 YEARS	COLLEGE GRADUATE	9TH TO 12TH GRADE	ABOVE POVERTY > $75K	ENGLISH	NEVER MARRIED/WIDOWED/DIVORCED/SEPARATED/DECEASED/LIVING WITH PARTNER	NON-HISPANIC WHITE ONLY	MALE	3/3+	ALL PRIVATE FACILITIES	ALL PROVIDERS	ALL PROVIDERS	0	OTHER INSURANCE	HAWAII	4
1458	26524	0	NO	17	35 TO 44 YEARS	COLLEGE GRADUATE	9TH TO 12TH GRADE	ABOVE POVERTY > $75K	ENGLISH	MARRIED	NON-HISPANIC WHITE ONLY	FEMALE	0-1	ALL HOSPITAL FACILITIES	ALL PROVIDERS	ALL PROVIDERS	0	PRIVATE INSURANCE ONLY	PENNSYLVANIA	3
1459	5658	0	NO	16	35 TO 44 YEARS	LESS THAN 12 YEARS	9TH TO 12TH GRADE	BELOW POVERTY	SPANISH	MARRIED	HISPANIC	FEMALE	0-1	ALL PRIVATE FACILITIES	ALL PROVIDERS	ALL PROVIDERS	0	ANY MEDICAID	TEXAS	2
1460	32139	0	NO	17	35 TO 44 YEARS	MORE THAN 12 YEARS, NON-COLLEGE GRAD	HS GRAD/GED COMPLETED/ENROLLED IN GED PROGRAM	ABOVE POVERTY <= $75K	ENGLISH	NEVER MARRIED/WIDOWED/DIVORCED/SEPARATED/DECEASED/LIVING WITH PARTNER	NON-HISPANIC WHITE ONLY	FEMALE	2	MIXED	ALL PROVIDERS	SOME BUT POSSIBLY OR DEFINITELY NOT ALL PROVIDERS	0	ANY MEDICAID	WYOMING	1
1461	33778	0	NO	17	>= 45 YEARS	MORE THAN 12 YEARS, NON-COLLEGE GRAD	9TH TO 12TH GRADE	ABOVE POVERTY <= $75K	ENGLISH	NEVER MARRIED/WIDOWED/DIVORCED/SEPARATED/DECEASED/LIVING WITH PARTNER	HISPANIC	MALE	3/3+	MIXED	SOME BUT POSSIBLY OR DEFINITELY NOT ALL PROVIDERS	SOME BUT POSSIBLY OR DEFINITELY NOT ALL PROVIDERS	0	PRIVATE INSURANCE ONLY	TEXAS	2
1462	16805	0	NO	17	>= 45 YEARS	12 YEARS	9TH TO 12TH GRADE	ABOVE POVERTY <= $75K	SPANISH	MARRIED	HISPANIC	FEMALE	2	ALL STD/SCHOOL/TEEN CLINICS OR OTHER FACILITIES	NO PROVIDERS	NO PROVIDERS	0	UNINSURED	NEVADA	2
1463	24118	0	YES	16	35 TO 44 YEARS	MORE THAN 12 YEARS, NON-COLLEGE GRAD	9TH TO 12TH GRADE	ABOVE POVERTY > $75K	ENGLISH	MARRIED	NON-HISPANIC WHITE ONLY	FEMALE	2	ALL PRIVATE FACILITIES	ALL PROVIDERS	ALL PROVIDERS	0	PRIVATE INSURANCE ONLY	IDAHO	1
1464	24562	0	YES	16	35 TO 44 YEARS	LESS THAN 12 YEARS	9TH TO 12TH GRADE	BELOW POVERTY	ENGLISH	NEVER MARRIED/WIDOWED/DIVORCED/SEPARATED/DECEASED/LIVING WITH PARTNER	HISPANIC	MALE	2	MIXED	ALL PROVIDERS	ALL PROVIDERS	2	ANY MEDICAID	WASHINGTON	4
1465	1676	0	NO	17	35 TO 44 YEARS	MORE THAN 12 YEARS, NON-COLLEGE GRAD	9TH TO 12TH GRADE	ABOVE POVERTY <= $75K	ENGLISH	NEVER MARRIED/WIDOWED/DIVORCED/SEPARATED/DECEASED/LIVING WITH PARTNER	NON-HISPANIC WHITE ONLY	FEMALE	3/3+	ALL STD/SCHOOL/TEEN CLINICS OR OTHER FACILITIES	SOME BUT POSSIBLY OR DEFINITELY NOT ALL PROVIDERS	SOME BUT POSSIBLY OR DEFINITELY NOT ALL PROVIDERS	3	ANY MEDICAID	SOUTH DAKOTA	2
1466	31405	0	NO	13	35 TO 44 YEARS	COLLEGE GRADUATE	6TH TO 8TH GRADE	ABOVE POVERTY > $75K	ENGLISH	MARRIED	NON-HISPANIC WHITE ONLY	MALE	0-1	ALL PRIVATE FACILITIES		ALL PROVIDERS	0	PRIVATE INSURANCE ONLY	TEXAS	2
1467	13966	0	NO	14	35 TO 44 YEARS	COLLEGE GRADUATE	6TH TO 8TH GRADE	ABOVE POVERTY <= $75K	ENGLISH	MARRIED	HISPANIC	FEMALE	0-1	ALL PRIVATE FACILITIES		NO PROVIDERS	1	PRIVATE INSURANCE ONLY	PENNSYLVANIA	3
1468	37850	0	NO	15	35 TO 44 YEARS	LESS THAN 12 YEARS	9TH TO 12TH GRADE	BELOW POVERTY	SPANISH	MARRIED	HISPANIC	MALE	2	ALL PRIVATE FACILITIES	ALL PROVIDERS	ALL PROVIDERS	0	ANY MEDICAID	TENNESSEE	1
1469	31503	0	NO	17	>= 45 YEARS	COLLEGE GRADUATE	9TH TO 12TH GRADE	ABOVE POVERTY > $75K	ENGLISH	NEVER MARRIED/WIDOWED/DIVORCED/SEPARATED/DECEASED/LIVING WITH PARTNER	NON-HISPANIC WHITE ONLY	MALE	2	MIXED	ALL PROVIDERS	SOME BUT POSSIBLY OR DEFINITELY NOT ALL PROVIDERS	0	PRIVATE INSURANCE ONLY	MICHIGAN	2
1470	13445	0	NO	16	35 TO 44 YEARS	MORE THAN 12 YEARS, NON-COLLEGE GRAD	9TH TO 12TH GRADE	BELOW POVERTY	ENGLISH	NEVER MARRIED/WIDOWED/DIVORCED/SEPARATED/DECEASED/LIVING WITH PARTNER	NON-HISPANIC OTHER + MULTIPLE RACE	FEMALE	2	MIXED	SOME BUT POSSIBLY OR DEFINITELY NOT ALL PROVIDERS	SOME BUT POSSIBLY OR DEFINITELY NOT ALL PROVIDERS	0	ANY MEDICAID	KENTUCKY	2
1471	22723	0	NO	13	35 TO 44 YEARS	MORE THAN 12 YEARS, NON-COLLEGE GRAD	6TH TO 8TH GRADE	ABOVE POVERTY <= $75K	ENGLISH	MARRIED	NON-HISPANIC OTHER + MULTIPLE RACE	MALE	0-1	ALL PUBLIC FACILITIES	ALL PROVIDERS	ALL PROVIDERS	1	OTHER INSURANCE	ALASKA	2
1472	9511	0	NO	16	35 TO 44 YEARS	MORE THAN 12 YEARS, NON-COLLEGE GRAD	9TH TO 12TH GRADE	ABOVE POVERTY <= $75K	ENGLISH	MARRIED	NON-HISPANIC WHITE ONLY	MALE	3/3+	ALL HOSPITAL FACILITIES	NO PROVIDERS	ALL PROVIDERS	0	PRIVATE INSURANCE ONLY	NORTH DAKOTA	1
1473	43233	0	YES	13	35 TO 44 YEARS	MORE THAN 12 YEARS, NON-COLLEGE GRAD	6TH TO 8TH GRADE	ABOVE POVERTY <= $75K	ENGLISH	MARRIED	NON-HISPANIC WHITE ONLY	MALE	3/3+	MIXED	SOME BUT POSSIBLY OR DEFINITELY NOT ALL PROVIDERS	ALL PROVIDERS	2	ANY MEDICAID	MONTANA	1
1474	20031	0	NO	14	>= 45 YEARS	COLLEGE GRADUATE	9TH TO 12TH GRADE	ABOVE POVERTY > $75K	ENGLISH	MARRIED	NON-HISPANIC WHITE ONLY	MALE	0-1	ALL PRIVATE FACILITIES	ALL PROVIDERS	NO PROVIDERS	1	PRIVATE INSURANCE ONLY	NEW YORK	4
1475	24905	0	NO	16	>= 45 YEARS	12 YEARS	9TH TO 12TH GRADE	BELOW POVERTY	ENGLISH	NEVER MARRIED/WIDOWED/DIVORCED/SEPARATED/DECEASED/LIVING WITH PARTNER	NON-HISPANIC WHITE ONLY	MALE	2	ALL HOSPITAL FACILITIES	ALL PROVIDERS	ALL PROVIDERS	0	ANY MEDICAID	ALASKA	2
1476	24217	0	NO	16	>= 45 YEARS	LESS THAN 12 YEARS	9TH TO 12TH GRADE	BELOW POVERTY	SPANISH	NEVER MARRIED/WIDOWED/DIVORCED/SEPARATED/DECEASED/LIVING WITH PARTNER	HISPANIC	FEMALE	0-1	ALL PRIVATE FACILITIES	NO PROVIDERS	ALL PROVIDERS	0	UNINSURED	WYOMING	1
1477	3105	0	NO	15	>= 45 YEARS	COLLEGE GRADUATE	9TH TO 12TH GRADE	ABOVE POVERTY > $75K	ENGLISH	MARRIED	NON-HISPANIC WHITE ONLY	FEMALE	0-1	ALL STD/SCHOOL/TEEN CLINICS OR OTHER FACILITIES	ALL PROVIDERS	ALL PROVIDERS	1	PRIVATE INSURANCE ONLY	NEW JERSEY	4
1478	34298	0	NO	17	35 TO 44 YEARS	12 YEARS	9TH TO 12TH GRADE	BELOW POVERTY	ENGLISH	MARRIED	NON-HISPANIC BLACK ONLY	FEMALE	2	ALL PUBLIC FACILITIES	ALL PROVIDERS	ALL PROVIDERS	0	ANY MEDICAID	ALABAMA	1
1479	27209	0	NO	14	>= 45 YEARS	12 YEARS	9TH TO 12TH GRADE	BELOW POVERTY	SPANISH	NEVER MARRIED/WIDOWED/DIVORCED/SEPARATED/DECEASED/LIVING WITH PARTNER	HISPANIC	FEMALE	0-1	ALL PUBLIC FACILITIES	ALL PROVIDERS	ALL PROVIDERS	0	ANY MEDICAID	TEXAS	2
1480	27177	0	NO	14	>= 45 YEARS	COLLEGE GRADUATE	9TH TO 12TH GRADE	ABOVE POVERTY > $75K	ENGLISH	MARRIED	HISPANIC	MALE	0-1	ALL PRIVATE FACILITIES	NO PROVIDERS	NO PROVIDERS	1	PRIVATE INSURANCE ONLY	DISTRICT OF COLUMBIA	4
1481	27144	0	NO	14	<= 34 YEARS	MORE THAN 12 YEARS, NON-COLLEGE GRAD	6TH TO 8TH GRADE	ABOVE POVERTY <= $75K	ENGLISH	MARRIED	NON-HISPANIC WHITE ONLY	FEMALE	2	MIXED	ALL PROVIDERS	ALL PROVIDERS	0	ANY MEDICAID	FLORIDA	3
1482	24421	0	YES	16	35 TO 44 YEARS	12 YEARS	9TH TO 12TH GRADE	ABOVE POVERTY <= $75K	ENGLISH	NEVER MARRIED/WIDOWED/DIVORCED/SEPARATED/DECEASED/LIVING WITH PARTNER	HISPANIC	FEMALE	0-1	ALL PUBLIC FACILITIES	ALL PROVIDERS	ALL PROVIDERS	1	ANY MEDICAID	TEXAS	2
1483	36784	0	NO	17	>= 45 YEARS	COLLEGE GRADUATE	9TH TO 12TH GRADE	ABOVE POVERTY <= $75K	ENGLISH	MARRIED	NON-HISPANIC WHITE ONLY	FEMALE	3/3+	MIXED	SOME BUT POSSIBLY OR DEFINITELY NOT ALL PROVIDERS	SOME BUT POSSIBLY OR DEFINITELY NOT ALL PROVIDERS	0	PRIVATE INSURANCE ONLY	OREGON	3
1484	11733	0	YES	14	35 TO 44 YEARS	MORE THAN 12 YEARS, NON-COLLEGE GRAD	6TH TO 8TH GRADE	ABOVE POVERTY <= $75K	ENGLISH	MARRIED	HISPANIC	FEMALE	3/3+	MIXED	ALL PROVIDERS	ALL PROVIDERS	1	ANY MEDICAID	TEXAS	2
1485	38167	0	NO	16	<= 34 YEARS	COLLEGE GRADUATE	9TH TO 12TH GRADE	ABOVE POVERTY > $75K	ENGLISH	MARRIED	NON-HISPANIC WHITE ONLY	FEMALE	0-1	ALL PRIVATE FACILITIES	ALL PROVIDERS	NO PROVIDERS	0	PRIVATE INSURANCE ONLY	UTAH	3
1486	34880	0	NO	14	>= 45 YEARS	LESS THAN 12 YEARS	9TH TO 12TH GRADE	BELOW POVERTY	SPANISH	NEVER MARRIED/WIDOWED/DIVORCED/SEPARATED/DECEASED/LIVING WITH PARTNER	HISPANIC	FEMALE	0-1	ALL PRIVATE FACILITIES	ALL PROVIDERS	ALL PROVIDERS	0	ANY MEDICAID	TEXAS	2
1487	25734	0	YES	17	>= 45 YEARS	MORE THAN 12 YEARS, NON-COLLEGE GRAD	9TH TO 12TH GRADE	ABOVE POVERTY <= $75K	ENGLISH	MARRIED	NON-HISPANIC OTHER + MULTIPLE RACE	FEMALE	2	ALL PRIVATE FACILITIES		NO PROVIDERS	0	PRIVATE INSURANCE ONLY	ILLINOIS	3
1488	17569	0	NO	14	35 TO 44 YEARS	COLLEGE GRADUATE	6TH TO 8TH GRADE	ABOVE POVERTY <= $75K	ENGLISH	MARRIED	NON-HISPANIC WHITE ONLY	FEMALE	2	ALL PRIVATE FACILITIES		ALL PROVIDERS	1	ANY MEDICAID	TEXAS	2
1489	3593	0	NO	14	>= 45 YEARS	12 YEARS	9TH TO 12TH GRADE	ABOVE POVERTY <= $75K	ENGLISH	MARRIED	NON-HISPANIC WHITE ONLY	MALE	0-1	ALL PUBLIC FACILITIES	ALL PROVIDERS	ALL PROVIDERS	1	PRIVATE INSURANCE ONLY	IOWA	3
1490	30090	0	NO	14	>= 45 YEARS	COLLEGE GRADUATE	9TH TO 12TH GRADE	ABOVE POVERTY <= $75K	ENGLISH	NEVER MARRIED/WIDOWED/DIVORCED/SEPARATED/DECEASED/LIVING WITH PARTNER	NON-HISPANIC WHITE ONLY	MALE	2	ALL HOSPITAL FACILITIES	ALL PROVIDERS	ALL PROVIDERS	0	ANY MEDICAID	IOWA	3
1491	43041	0	YES	15	>= 45 YEARS	COLLEGE GRADUATE	9TH TO 12TH GRADE		ENGLISH	MARRIED	NON-HISPANIC WHITE ONLY	MALE	0-1	ALL PRIVATE FACILITIES	NO PROVIDERS	NO PROVIDERS	0	PRIVATE INSURANCE ONLY	MARYLAND	4
1492	42011	0	NO	13	>= 45 YEARS	COLLEGE GRADUATE	6TH TO 8TH GRADE	ABOVE POVERTY > $75K	ENGLISH	MARRIED	NON-HISPANIC OTHER + MULTIPLE RACE	FEMALE	2	ALL PRIVATE FACILITIES	SOME BUT POSSIBLY OR DEFINITELY NOT ALL PROVIDERS	SOME BUT POSSIBLY OR DEFINITELY NOT ALL PROVIDERS	0	PRIVATE INSURANCE ONLY	VIRGINIA	4
1493	40635	0	NO	14	35 TO 44 YEARS	LESS THAN 12 YEARS	6TH TO 8TH GRADE	BELOW POVERTY	SPANISH	NEVER MARRIED/WIDOWED/DIVORCED/SEPARATED/DECEASED/LIVING WITH PARTNER	HISPANIC	MALE	0-1	ALL PRIVATE FACILITIES	ALL PROVIDERS	ALL PROVIDERS	0	ANY MEDICAID	TEXAS	2
1494	26083	0	NO	14	35 TO 44 YEARS	MORE THAN 12 YEARS, NON-COLLEGE GRAD	6TH TO 8TH GRADE	ABOVE POVERTY > $75K	ENGLISH	MARRIED	NON-HISPANIC WHITE ONLY	MALE	2	ALL STD/SCHOOL/TEEN CLINICS OR OTHER FACILITIES	ALL PROVIDERS	ALL PROVIDERS	0	PRIVATE INSURANCE ONLY	SOUTH CAROLINA	1
1495	30745	0	NO	13	>= 45 YEARS	COLLEGE GRADUATE	6TH TO 8TH GRADE	ABOVE POVERTY > $75K	ENGLISH	MARRIED	NON-HISPANIC OTHER + MULTIPLE RACE	FEMALE	3/3+	MIXED	SOME BUT POSSIBLY OR DEFINITELY NOT ALL PROVIDERS	SOME BUT POSSIBLY OR DEFINITELY NOT ALL PROVIDERS	0	PRIVATE INSURANCE ONLY	ALASKA	2
1496	16455	0	NO	15	<= 34 YEARS	MORE THAN 12 YEARS, NON-COLLEGE GRAD	9TH TO 12TH GRADE	ABOVE POVERTY <= $75K	ENGLISH	MARRIED	NON-HISPANIC BLACK ONLY	FEMALE	2	ALL PRIVATE FACILITIES	ALL PROVIDERS	ALL PROVIDERS	0	ANY MEDICAID	NEW JERSEY	4
1497	26678	0	NO	14	>= 45 YEARS	12 YEARS	6TH TO 8TH GRADE	ABOVE POVERTY <= $75K	ENGLISH	MARRIED	NON-HISPANIC WHITE ONLY	MALE	0-1	ALL PUBLIC FACILITIES	ALL PROVIDERS	ALL PROVIDERS	0	PRIVATE INSURANCE ONLY	HAWAII	4
1498	41257	0	NO	14	<= 34 YEARS	MORE THAN 12 YEARS, NON-COLLEGE GRAD	9TH TO 12TH GRADE	ABOVE POVERTY <= $75K	ENGLISH	MARRIED	NON-HISPANIC WHITE ONLY	MALE	0-1	ALL PRIVATE FACILITIES		ALL PROVIDERS	0	ANY MEDICAID	KENTUCKY	2
1499	23031	0	NO	17	>= 45 YEARS	MORE THAN 12 YEARS, NON-COLLEGE GRAD	9TH TO 12TH GRADE		ENGLISH	MARRIED	NON-HISPANIC WHITE ONLY	MALE	0-1	ALL PRIVATE FACILITIES	ALL PROVIDERS	ALL PROVIDERS	0	ANY MEDICAID	MISSISSIPPI	1
1500	17217	0	NO	16	>= 45 YEARS	MORE THAN 12 YEARS, NON-COLLEGE GRAD	9TH TO 12TH GRADE	ABOVE POVERTY <= $75K	ENGLISH	MARRIED	NON-HISPANIC WHITE ONLY	FEMALE	2	ALL PUBLIC FACILITIES	ALL PROVIDERS	SOME BUT POSSIBLY OR DEFINITELY NOT ALL PROVIDERS	0	PRIVATE INSURANCE ONLY	ARIZONA	2
1501	31234	0	NO	17	>= 45 YEARS	COLLEGE GRADUATE	9TH TO 12TH GRADE	ABOVE POVERTY > $75K	ENGLISH	MARRIED	NON-HISPANIC WHITE ONLY	FEMALE	2	ALL PRIVATE FACILITIES		ALL PROVIDERS	0	ANY MEDICAID	PENNSYLVANIA	3
1502	35807	0	NO	14	>= 45 YEARS	MORE THAN 12 YEARS, NON-COLLEGE GRAD	9TH TO 12TH GRADE	ABOVE POVERTY > $75K	ENGLISH	MARRIED	NON-HISPANIC WHITE ONLY	MALE	0-1	ALL PRIVATE FACILITIES	ALL PROVIDERS	ALL PROVIDERS	0	OTHER INSURANCE	HAWAII	4
1503	42601	0	NO	14	35 TO 44 YEARS	COLLEGE GRADUATE	6TH TO 8TH GRADE	ABOVE POVERTY > $75K	ENGLISH	MARRIED	NON-HISPANIC WHITE ONLY	MALE	0-1	ALL PRIVATE FACILITIES	ALL PROVIDERS	ALL PROVIDERS	0	PRIVATE INSURANCE ONLY	MICHIGAN	2
1504	37658	0	NO	14	35 TO 44 YEARS	12 YEARS	6TH TO 8TH GRADE	ABOVE POVERTY > $75K	ENGLISH	MARRIED	NON-HISPANIC WHITE ONLY	FEMALE	0-1	ALL PRIVATE FACILITIES	ALL PROVIDERS	ALL PROVIDERS	1	PRIVATE INSURANCE ONLY	LOUISIANA	1
1505	3552	0	NO	14	35 TO 44 YEARS	12 YEARS	6TH TO 8TH GRADE	ABOVE POVERTY <= $75K	ENGLISH	MARRIED	NON-HISPANIC OTHER + MULTIPLE RACE	FEMALE	2	ALL PRIVATE FACILITIES	ALL PROVIDERS	ALL PROVIDERS	0	UNINSURED	DELAWARE	3
1506	28399	0	YES	15	35 TO 44 YEARS	COLLEGE GRADUATE	9TH TO 12TH GRADE	ABOVE POVERTY > $75K	SPANISH	MARRIED	HISPANIC	FEMALE	2	MIXED	SOME BUT POSSIBLY OR DEFINITELY NOT ALL PROVIDERS	ALL PROVIDERS	0	ANY MEDICAID	OREGON	3
1507	18632	0	NO	14	35 TO 44 YEARS	COLLEGE GRADUATE	6TH TO 8TH GRADE		ENGLISH	MARRIED	NON-HISPANIC WHITE ONLY	FEMALE	0-1				0	ANY MEDICAID	NEVADA	2
1508	35142	0	NO	17	>= 45 YEARS	COLLEGE GRADUATE	9TH TO 12TH GRADE	ABOVE POVERTY <= $75K	OTHER	MARRIED	NON-HISPANIC BLACK ONLY	MALE	0-1	ALL PRIVATE FACILITIES		ALL PROVIDERS	0	PRIVATE INSURANCE ONLY	MARYLAND	4
1509	7449	0	NO	14	35 TO 44 YEARS	LESS THAN 12 YEARS	9TH TO 12TH GRADE	BELOW POVERTY	SPANISH	NEVER MARRIED/WIDOWED/DIVORCED/SEPARATED/DECEASED/LIVING WITH PARTNER	HISPANIC	MALE	2	ALL PUBLIC FACILITIES	NO PROVIDERS		1	ANY MEDICAID	PENNSYLVANIA	3
1510	16460	0	NO	13	35 TO 44 YEARS	COLLEGE GRADUATE	6TH TO 8TH GRADE	ABOVE POVERTY > $75K	ENGLISH	MARRIED	NON-HISPANIC WHITE ONLY	MALE	0-1	ALL PRIVATE FACILITIES	ALL PROVIDERS	ALL PROVIDERS	2	PRIVATE INSURANCE ONLY	TEXAS	2
1511	43437	0	NO	14	<= 34 YEARS	MORE THAN 12 YEARS, NON-COLLEGE GRAD	9TH TO 12TH GRADE	ABOVE POVERTY <= $75K	ENGLISH	NEVER MARRIED/WIDOWED/DIVORCED/SEPARATED/DECEASED/LIVING WITH PARTNER	NON-HISPANIC WHITE ONLY	FEMALE	2				0	ANY MEDICAID	OREGON	3
1512	26058	0	NO	15	<= 34 YEARS	MORE THAN 12 YEARS, NON-COLLEGE GRAD	9TH TO 12TH GRADE	BELOW POVERTY	ENGLISH	NEVER MARRIED/WIDOWED/DIVORCED/SEPARATED/DECEASED/LIVING WITH PARTNER	NON-HISPANIC WHITE ONLY	MALE	2	MIXED	ALL PROVIDERS	ALL PROVIDERS	0	ANY MEDICAID	WYOMING	1
1513	19370	0	YES	16	>= 45 YEARS	COLLEGE GRADUATE	9TH TO 12TH GRADE	ABOVE POVERTY > $75K	ENGLISH	MARRIED	NON-HISPANIC WHITE ONLY	MALE	3/3+	MIXED	SOME BUT POSSIBLY OR DEFINITELY NOT ALL PROVIDERS	SOME BUT POSSIBLY OR DEFINITELY NOT ALL PROVIDERS	0	OTHER INSURANCE	ARKANSAS	1
1514	5580	0	NO	17	>= 45 YEARS	COLLEGE GRADUATE	9TH TO 12TH GRADE	ABOVE POVERTY <= $75K	ENGLISH	NEVER MARRIED/WIDOWED/DIVORCED/SEPARATED/DECEASED/LIVING WITH PARTNER	HISPANIC	FEMALE	3/3+	ALL PUBLIC FACILITIES	SOME BUT POSSIBLY OR DEFINITELY NOT ALL PROVIDERS	SOME BUT POSSIBLY OR DEFINITELY NOT ALL PROVIDERS	0	UNINSURED	UTAH	3
1515	21634	0	NO	13	35 TO 44 YEARS	12 YEARS	6TH TO 8TH GRADE	ABOVE POVERTY > $75K	ENGLISH	NEVER MARRIED/WIDOWED/DIVORCED/SEPARATED/DECEASED/LIVING WITH PARTNER	NON-HISPANIC WHITE ONLY	MALE	0-1	ALL PRIVATE FACILITIES	ALL PROVIDERS	ALL PROVIDERS	2	ANY MEDICAID	WISCONSIN	3
1516	37243	0	YES	15	35 TO 44 YEARS	12 YEARS	9TH TO 12TH GRADE	ABOVE POVERTY <= $75K	ENGLISH	MARRIED	NON-HISPANIC WHITE ONLY	MALE	2	MIXED	SOME BUT POSSIBLY OR DEFINITELY NOT ALL PROVIDERS	ALL PROVIDERS	0	PRIVATE INSURANCE ONLY	INDIANA	1
1517	36685	0	NO	16	>= 45 YEARS	LESS THAN 12 YEARS	9TH TO 12TH GRADE	ABOVE POVERTY <= $75K	SPANISH	NEVER MARRIED/WIDOWED/DIVORCED/SEPARATED/DECEASED/LIVING WITH PARTNER	HISPANIC	MALE	0-1	ALL PRIVATE FACILITIES	ALL PROVIDERS	ALL PROVIDERS	0	ANY MEDICAID	TEXAS	2
1518	14468	0	NO	15	>= 45 YEARS	MORE THAN 12 YEARS, NON-COLLEGE GRAD	9TH TO 12TH GRADE	BELOW POVERTY	ENGLISH	NEVER MARRIED/WIDOWED/DIVORCED/SEPARATED/DECEASED/LIVING WITH PARTNER	HISPANIC	FEMALE	0-1	ALL PRIVATE FACILITIES		ALL PROVIDERS	0	ANY MEDICAID	TEXAS	2
1519	9472	0	NO	14	>= 45 YEARS	COLLEGE GRADUATE	6TH TO 8TH GRADE	ABOVE POVERTY > $75K	ENGLISH	MARRIED	NON-HISPANIC WHITE ONLY	FEMALE	3/3+	ALL PUBLIC FACILITIES	NO PROVIDERS	ALL PROVIDERS	0	PRIVATE INSURANCE ONLY	MISSOURI	1
1520	25243	0	NO	16	<= 34 YEARS	MORE THAN 12 YEARS, NON-COLLEGE GRAD	9TH TO 12TH GRADE	ABOVE POVERTY <= $75K	ENGLISH	MARRIED	NON-HISPANIC WHITE ONLY	FEMALE	2	MIXED	ALL PROVIDERS	ALL PROVIDERS	0	OTHER INSURANCE	SOUTH CAROLINA	1
1521	26013	0	NO	15	>= 45 YEARS	COLLEGE GRADUATE	9TH TO 12TH GRADE	ABOVE POVERTY > $75K	ENGLISH	MARRIED	NON-HISPANIC OTHER + MULTIPLE RACE	FEMALE	0-1	ALL PRIVATE FACILITIES	NO PROVIDERS	NO PROVIDERS	1	PRIVATE INSURANCE ONLY	ILLINOIS	3
1522	30374	0	NO	14	35 TO 44 YEARS	COLLEGE GRADUATE	6TH TO 8TH GRADE	ABOVE POVERTY > $75K	ENGLISH	MARRIED	NON-HISPANIC WHITE ONLY	MALE	0-1	ALL PRIVATE FACILITIES		ALL PROVIDERS	0	PRIVATE INSURANCE ONLY	ALASKA	2
1523	27438	0	NO	14	<= 34 YEARS	LESS THAN 12 YEARS	6TH TO 8TH GRADE	BELOW POVERTY	SPANISH	NEVER MARRIED/WIDOWED/DIVORCED/SEPARATED/DECEASED/LIVING WITH PARTNER	HISPANIC	FEMALE	0-1	ALL PRIVATE FACILITIES	ALL PROVIDERS	ALL PROVIDERS	0	ANY MEDICAID	TEXAS	2
1524	6369	0	YES	13	35 TO 44 YEARS	COLLEGE GRADUATE	6TH TO 8TH GRADE	BELOW POVERTY	ENGLISH	NEVER MARRIED/WIDOWED/DIVORCED/SEPARATED/DECEASED/LIVING WITH PARTNER	NON-HISPANIC OTHER + MULTIPLE RACE	MALE	3/3+	ALL PUBLIC FACILITIES	ALL PROVIDERS	ALL PROVIDERS	3	ANY MEDICAID	TEXAS	2
1525	39632	0	NO	14	35 TO 44 YEARS	COLLEGE GRADUATE	9TH TO 12TH GRADE	ABOVE POVERTY > $75K	ENGLISH	MARRIED	NON-HISPANIC WHITE ONLY	FEMALE	0-1	ALL HOSPITAL FACILITIES	ALL PROVIDERS	ALL PROVIDERS	1	PRIVATE INSURANCE ONLY	SOUTH DAKOTA	2
1526	10358	0	NO	14	<= 34 YEARS	LESS THAN 12 YEARS	6TH TO 8TH GRADE	BELOW POVERTY	ENGLISH	NEVER MARRIED/WIDOWED/DIVORCED/SEPARATED/DECEASED/LIVING WITH PARTNER	HISPANIC	MALE	0-1	ALL PUBLIC FACILITIES	ALL PROVIDERS	ALL PROVIDERS	0	OTHER INSURANCE	WASHINGTON	4
1527	6856	0	NO	17	35 TO 44 YEARS	12 YEARS	9TH TO 12TH GRADE	ABOVE POVERTY <= $75K	ENGLISH	NEVER MARRIED/WIDOWED/DIVORCED/SEPARATED/DECEASED/LIVING WITH PARTNER	NON-HISPANIC WHITE ONLY	FEMALE	0-1	ALL HOSPITAL FACILITIES		ALL PROVIDERS	0	PRIVATE INSURANCE ONLY	FLORIDA	3
1528	42745	0	NO	14	>= 45 YEARS	COLLEGE GRADUATE	9TH TO 12TH GRADE		ENGLISH	MARRIED	NON-HISPANIC WHITE ONLY	FEMALE	0-1	ALL PUBLIC FACILITIES	ALL PROVIDERS	ALL PROVIDERS	1	PRIVATE INSURANCE ONLY	VERMONT	4
1529	31874	0	NO	16	>= 45 YEARS	COLLEGE GRADUATE	9TH TO 12TH GRADE	ABOVE POVERTY > $75K	ENGLISH	NEVER MARRIED/WIDOWED/DIVORCED/SEPARATED/DECEASED/LIVING WITH PARTNER	NON-HISPANIC WHITE ONLY	FEMALE	0-1	ALL PRIVATE FACILITIES	NO PROVIDERS	NO PROVIDERS	0	PRIVATE INSURANCE ONLY	MARYLAND	4
1530	7106	0	NO	13	35 TO 44 YEARS	COLLEGE GRADUATE	6TH TO 8TH GRADE	ABOVE POVERTY > $75K	ENGLISH	MARRIED	NON-HISPANIC WHITE ONLY	FEMALE	0-1				0	OTHER INSURANCE	VIRGINIA	4
1531	2736	0	NO	13	35 TO 44 YEARS	COLLEGE GRADUATE	6TH TO 8TH GRADE	ABOVE POVERTY <= $75K	ENGLISH	MARRIED	NON-HISPANIC WHITE ONLY	FEMALE	0-1	ALL PRIVATE FACILITIES	ALL PROVIDERS	ALL PROVIDERS	0	PRIVATE INSURANCE ONLY	ILLINOIS	3
1532	27946	0	NO	13	35 TO 44 YEARS	LESS THAN 12 YEARS	6TH TO 8TH GRADE	BELOW POVERTY	ENGLISH	MARRIED	HISPANIC	MALE	0-1	ALL PRIVATE FACILITIES	ALL PROVIDERS	ALL PROVIDERS	2	UNINSURED	TEXAS	2
1533	12394	0	NO	14	>= 45 YEARS	COLLEGE GRADUATE	6TH TO 8TH GRADE	BELOW POVERTY	ENGLISH	MARRIED	HISPANIC	FEMALE	0-1	ALL PUBLIC FACILITIES	ALL PROVIDERS	ALL PROVIDERS	1	PRIVATE INSURANCE ONLY	TEXAS	2
1534	42263	0	NO	14	<= 34 YEARS	12 YEARS	6TH TO 8TH GRADE	ABOVE POVERTY > $75K	ENGLISH	NEVER MARRIED/WIDOWED/DIVORCED/SEPARATED/DECEASED/LIVING WITH PARTNER	NON-HISPANIC WHITE ONLY	MALE	2	ALL PRIVATE FACILITIES		ALL PROVIDERS	0	ANY MEDICAID	MINNESOTA	3
1535	29629	0	NO	17	>= 45 YEARS	MORE THAN 12 YEARS, NON-COLLEGE GRAD	9TH TO 12TH GRADE	ABOVE POVERTY > $75K	ENGLISH	MARRIED	NON-HISPANIC WHITE ONLY	MALE	2	ALL PRIVATE FACILITIES	NO PROVIDERS	NO PROVIDERS	0	PRIVATE INSURANCE ONLY	TEXAS	2
1536	19664	0	NO	15	>= 45 YEARS	COLLEGE GRADUATE	9TH TO 12TH GRADE	ABOVE POVERTY <= $75K	ENGLISH	NEVER MARRIED/WIDOWED/DIVORCED/SEPARATED/DECEASED/LIVING WITH PARTNER	NON-HISPANIC WHITE ONLY	MALE	0-1	ALL PUBLIC FACILITIES	ALL PROVIDERS	ALL PROVIDERS	0	OTHER INSURANCE	KANSAS	2
1537	2527	0	NO	13	35 TO 44 YEARS	MORE THAN 12 YEARS, NON-COLLEGE GRAD	6TH TO 8TH GRADE	ABOVE POVERTY > $75K	ENGLISH	MARRIED	NON-HISPANIC WHITE ONLY	MALE	0-1	ALL HOSPITAL FACILITIES	ALL PROVIDERS	ALL PROVIDERS	3	PRIVATE INSURANCE ONLY	NORTH DAKOTA	1
1538	25437	0	NO	16	35 TO 44 YEARS	COLLEGE GRADUATE	9TH TO 12TH GRADE	ABOVE POVERTY <= $75K	ENGLISH	MARRIED	HISPANIC	FEMALE	3/3+	ALL HOSPITAL FACILITIES			0	PRIVATE INSURANCE ONLY	MISSOURI	1
1539	11837	0	NO	14	35 TO 44 YEARS	COLLEGE GRADUATE	6TH TO 8TH GRADE	ABOVE POVERTY <= $75K	ENGLISH	MARRIED	HISPANIC	MALE	0-1	ALL HOSPITAL FACILITIES	ALL PROVIDERS	ALL PROVIDERS	0	UNINSURED	GEORGIA	1
1540	26552	0	NO	15	>= 45 YEARS	COLLEGE GRADUATE	9TH TO 12TH GRADE	BELOW POVERTY	ENGLISH	MARRIED	NON-HISPANIC WHITE ONLY	FEMALE	0-1				0	ANY MEDICAID	MAINE	4
1541	34137	0	NO	14	>= 45 YEARS	COLLEGE GRADUATE	6TH TO 8TH GRADE	ABOVE POVERTY > $75K	ENGLISH	MARRIED	NON-HISPANIC WHITE ONLY	MALE	0-1	ALL PRIVATE FACILITIES	ALL PROVIDERS	ALL PROVIDERS	1	PRIVATE INSURANCE ONLY	ALASKA	2
1542	6312	0	NO	14	>= 45 YEARS	COLLEGE GRADUATE	6TH TO 8TH GRADE	ABOVE POVERTY > $75K	ENGLISH	MARRIED	NON-HISPANIC WHITE ONLY	MALE	0-1	ALL PRIVATE FACILITIES	NO PROVIDERS	ALL PROVIDERS	0	PRIVATE INSURANCE ONLY	WEST VIRGINIA	2
1543	17749	0	NO	17	35 TO 44 YEARS	MORE THAN 12 YEARS, NON-COLLEGE GRAD	9TH TO 12TH GRADE	ABOVE POVERTY <= $75K	ENGLISH	NEVER MARRIED/WIDOWED/DIVORCED/SEPARATED/DECEASED/LIVING WITH PARTNER	NON-HISPANIC WHITE ONLY	MALE	2	ALL PRIVATE FACILITIES		ALL PROVIDERS	0	ANY MEDICAID	PENNSYLVANIA	3
1544	12925	0	NO	16	>= 45 YEARS	MORE THAN 12 YEARS, NON-COLLEGE GRAD	9TH TO 12TH GRADE	ABOVE POVERTY > $75K	ENGLISH	MARRIED	NON-HISPANIC WHITE ONLY	MALE	3/3+	ALL PUBLIC FACILITIES	ALL PROVIDERS	ALL PROVIDERS	0	PRIVATE INSURANCE ONLY	NEBRASKA	3
1545	25217	0	NO	17	35 TO 44 YEARS	12 YEARS	9TH TO 12TH GRADE	BELOW POVERTY	ENGLISH	NEVER MARRIED/WIDOWED/DIVORCED/SEPARATED/DECEASED/LIVING WITH PARTNER	NON-HISPANIC WHITE ONLY	MALE	0-1	ALL PUBLIC FACILITIES	ALL PROVIDERS	NO PROVIDERS	1	ANY MEDICAID	ARKANSAS	1
1546	4595	0	NO	13	>= 45 YEARS	COLLEGE GRADUATE	6TH TO 8TH GRADE	ABOVE POVERTY > $75K	ENGLISH	MARRIED	NON-HISPANIC WHITE ONLY	MALE	0-1	ALL PUBLIC FACILITIES	ALL PROVIDERS	ALL PROVIDERS	0	PRIVATE INSURANCE ONLY	SOUTH DAKOTA	2
1547	17662	0	NO	15	<= 34 YEARS	COLLEGE GRADUATE	6TH TO 8TH GRADE	ABOVE POVERTY > $75K	ENGLISH	MARRIED	NON-HISPANIC WHITE ONLY	MALE	0-1	ALL PRIVATE FACILITIES	ALL PROVIDERS	ALL PROVIDERS	0	PRIVATE INSURANCE ONLY	COLORADO	3
1548	42786	0	NO	14	>= 45 YEARS	COLLEGE GRADUATE	9TH TO 12TH GRADE	ABOVE POVERTY > $75K	ENGLISH	MARRIED	NON-HISPANIC OTHER + MULTIPLE RACE	FEMALE	3/3+	ALL PRIVATE FACILITIES		ALL PROVIDERS	0	PRIVATE INSURANCE ONLY	TEXAS	2
1549	38385	0	NO	17	35 TO 44 YEARS	COLLEGE GRADUATE	9TH TO 12TH GRADE	ABOVE POVERTY > $75K	ENGLISH	MARRIED	NON-HISPANIC WHITE ONLY	FEMALE	0-1	ALL PRIVATE FACILITIES	ALL PROVIDERS	ALL PROVIDERS	1	ANY MEDICAID	WASHINGTON	4
1550	26788	0	NO	17	35 TO 44 YEARS	LESS THAN 12 YEARS	9TH TO 12TH GRADE	ABOVE POVERTY <= $75K	ENGLISH	MARRIED	NON-HISPANIC OTHER + MULTIPLE RACE	MALE	0-1	ALL PUBLIC FACILITIES	ALL PROVIDERS	ALL PROVIDERS	1	OTHER INSURANCE	TEXAS	2
1551	3984	0	YES	16	>= 45 YEARS	COLLEGE GRADUATE	9TH TO 12TH GRADE	ABOVE POVERTY > $75K	ENGLISH	MARRIED	NON-HISPANIC WHITE ONLY	MALE	0-1	ALL PRIVATE FACILITIES		ALL PROVIDERS	2	PRIVATE INSURANCE ONLY	PENNSYLVANIA	3
1552	28538	0	NO	14	35 TO 44 YEARS	MORE THAN 12 YEARS, NON-COLLEGE GRAD	6TH TO 8TH GRADE	ABOVE POVERTY <= $75K	ENGLISH	MARRIED	NON-HISPANIC WHITE ONLY	MALE	0-1	ALL PUBLIC FACILITIES	ALL PROVIDERS	ALL PROVIDERS	0	ANY MEDICAID	IOWA	3
1553	17220	0	NO	17	>= 45 YEARS	LESS THAN 12 YEARS	9TH TO 12TH GRADE	BELOW POVERTY	SPANISH	MARRIED	HISPANIC	FEMALE	2	MIXED	ALL PROVIDERS	SOME BUT POSSIBLY OR DEFINITELY NOT ALL PROVIDERS	0	PRIVATE INSURANCE ONLY	ILLINOIS	3
1554	24264	0	YES	14	<= 34 YEARS	MORE THAN 12 YEARS, NON-COLLEGE GRAD	6TH TO 8TH GRADE	BELOW POVERTY	ENGLISH	MARRIED	NON-HISPANIC WHITE ONLY	FEMALE	3/3+	ALL PUBLIC FACILITIES	ALL PROVIDERS	ALL PROVIDERS	0	ANY MEDICAID	WEST VIRGINIA	2
1555	18198	0	NO	13	35 TO 44 YEARS	COLLEGE GRADUATE	6TH TO 8TH GRADE	ABOVE POVERTY <= $75K	ENGLISH	MARRIED	NON-HISPANIC WHITE ONLY	MALE	0-1	ALL PRIVATE FACILITIES	ALL PROVIDERS	NO PROVIDERS	0	ANY MEDICAID	OKLAHOMA	2
1556	42226	0	NO	14	>= 45 YEARS	COLLEGE GRADUATE	6TH TO 8TH GRADE	ABOVE POVERTY > $75K	ENGLISH	MARRIED	NON-HISPANIC BLACK ONLY	MALE	2	ALL PRIVATE FACILITIES		ALL PROVIDERS	0	PRIVATE INSURANCE ONLY	MISSISSIPPI	1
1557	4239	0	NO	16	35 TO 44 YEARS	COLLEGE GRADUATE	9TH TO 12TH GRADE	ABOVE POVERTY <= $75K	ENGLISH	MARRIED	NON-HISPANIC OTHER + MULTIPLE RACE	FEMALE	0-1	ALL PUBLIC FACILITIES	ALL PROVIDERS	ALL PROVIDERS	0	ANY MEDICAID	MONTANA	1
1558	20689	0	NO	13	>= 45 YEARS	COLLEGE GRADUATE	6TH TO 8TH GRADE	ABOVE POVERTY > $75K	ENGLISH	MARRIED	NON-HISPANIC WHITE ONLY	FEMALE	0-1	ALL PRIVATE FACILITIES	NO PROVIDERS	NO PROVIDERS	0	PRIVATE INSURANCE ONLY	VIRGINIA	4
1559	21346	0	YES	16	>= 45 YEARS	12 YEARS	9TH TO 12TH GRADE	BELOW POVERTY	ENGLISH	NEVER MARRIED/WIDOWED/DIVORCED/SEPARATED/DECEASED/LIVING WITH PARTNER	NON-HISPANIC WHITE ONLY	FEMALE	2	ALL HOSPITAL FACILITIES	NO PROVIDERS	NO PROVIDERS	0	PRIVATE INSURANCE ONLY	KANSAS	2
1560	4799	0	NO	14	>= 45 YEARS	COLLEGE GRADUATE	6TH TO 8TH GRADE	ABOVE POVERTY > $75K	ENGLISH	NEVER MARRIED/WIDOWED/DIVORCED/SEPARATED/DECEASED/LIVING WITH PARTNER	NON-HISPANIC BLACK ONLY	FEMALE	0-1	ALL PRIVATE FACILITIES		NO PROVIDERS	0	PRIVATE INSURANCE ONLY	MISSOURI	1
1561	32675	0	YES	16	>= 45 YEARS	COLLEGE GRADUATE	9TH TO 12TH GRADE	ABOVE POVERTY > $75K	ENGLISH	NEVER MARRIED/WIDOWED/DIVORCED/SEPARATED/DECEASED/LIVING WITH PARTNER	NON-HISPANIC BLACK ONLY	MALE	2	ALL PRIVATE FACILITIES	ALL PROVIDERS	ALL PROVIDERS	0	PRIVATE INSURANCE ONLY	KENTUCKY	2
1562	13690	0	NO	14	>= 45 YEARS	LESS THAN 12 YEARS	6TH TO 8TH GRADE	BELOW POVERTY	SPANISH	NEVER MARRIED/WIDOWED/DIVORCED/SEPARATED/DECEASED/LIVING WITH PARTNER	HISPANIC	MALE	0-1	ALL PRIVATE FACILITIES	ALL PROVIDERS	ALL PROVIDERS	0	ANY MEDICAID	TEXAS	2
1563	38036	0	NO	15	>= 45 YEARS	COLLEGE GRADUATE	9TH TO 12TH GRADE	ABOVE POVERTY > $75K	ENGLISH	MARRIED	NON-HISPANIC WHITE ONLY	MALE	2	MIXED	ALL PROVIDERS	SOME BUT POSSIBLY OR DEFINITELY NOT ALL PROVIDERS	2	PRIVATE INSURANCE ONLY	TEXAS	2
1564	37862	0	YES	14	35 TO 44 YEARS	12 YEARS	6TH TO 8TH GRADE	ABOVE POVERTY <= $75K	ENGLISH	NEVER MARRIED/WIDOWED/DIVORCED/SEPARATED/DECEASED/LIVING WITH PARTNER	NON-HISPANIC BLACK ONLY	MALE	0-1	ALL PRIVATE FACILITIES	ALL PROVIDERS	ALL PROVIDERS	2	ANY MEDICAID	SOUTH CAROLINA	1
1565	17219	0	NO	13	35 TO 44 YEARS	COLLEGE GRADUATE	6TH TO 8TH GRADE	ABOVE POVERTY > $75K	ENGLISH	MARRIED	NON-HISPANIC WHITE ONLY	MALE	0-1	ALL PRIVATE FACILITIES	ALL PROVIDERS	ALL PROVIDERS	2	PRIVATE INSURANCE ONLY	NEW YORK	4
1566	13397	0	NO	13	<= 34 YEARS	LESS THAN 12 YEARS	6TH TO 8TH GRADE	BELOW POVERTY	SPANISH	NEVER MARRIED/WIDOWED/DIVORCED/SEPARATED/DECEASED/LIVING WITH PARTNER	HISPANIC	MALE	2	ALL PUBLIC FACILITIES	ALL PROVIDERS	ALL PROVIDERS	1	ANY MEDICAID	DISTRICT OF COLUMBIA	4
1567	11609	0	YES	13	35 TO 44 YEARS	12 YEARS	6TH TO 8TH GRADE	ABOVE POVERTY <= $75K	ENGLISH	NEVER MARRIED/WIDOWED/DIVORCED/SEPARATED/DECEASED/LIVING WITH PARTNER	HISPANIC	FEMALE	0-1	ALL PUBLIC FACILITIES	ALL PROVIDERS	ALL PROVIDERS	1	OTHER INSURANCE	KANSAS	2
1568	7394	0	NO	17	35 TO 44 YEARS	12 YEARS	9TH TO 12TH GRADE	ABOVE POVERTY <= $75K	ENGLISH	MARRIED	NON-HISPANIC WHITE ONLY	FEMALE	2	ALL PUBLIC FACILITIES	ALL PROVIDERS	ALL PROVIDERS	0	PRIVATE INSURANCE ONLY	OKLAHOMA	2
1569	25535	0	YES	13	35 TO 44 YEARS	MORE THAN 12 YEARS, NON-COLLEGE GRAD	6TH TO 8TH GRADE	ABOVE POVERTY <= $75K	ENGLISH	MARRIED	NON-HISPANIC BLACK ONLY	MALE	0-1	ALL PRIVATE FACILITIES	NO PROVIDERS	ALL PROVIDERS	2	ANY MEDICAID	MARYLAND	4
1570	35923	0	YES	15	>= 45 YEARS	COLLEGE GRADUATE	9TH TO 12TH GRADE	ABOVE POVERTY <= $75K	ENGLISH	NEVER MARRIED/WIDOWED/DIVORCED/SEPARATED/DECEASED/LIVING WITH PARTNER	NON-HISPANIC WHITE ONLY	FEMALE	0-1	ALL PRIVATE FACILITIES	ALL PROVIDERS	ALL PROVIDERS	0	PRIVATE INSURANCE ONLY	PENNSYLVANIA	3
1571	3667	0	NO	15	>= 45 YEARS	12 YEARS	9TH TO 12TH GRADE	ABOVE POVERTY <= $75K	ENGLISH	MARRIED	NON-HISPANIC WHITE ONLY	FEMALE	0-1	ALL PRIVATE FACILITIES	NO PROVIDERS	NO PROVIDERS	0	OTHER INSURANCE	GEORGIA	1
1572	22650	0	NO	13	35 TO 44 YEARS	COLLEGE GRADUATE	6TH TO 8TH GRADE	ABOVE POVERTY > $75K	ENGLISH	MARRIED	NON-HISPANIC WHITE ONLY	MALE	0-1	ALL PRIVATE FACILITIES	ALL PROVIDERS	ALL PROVIDERS	2	PRIVATE INSURANCE ONLY	GEORGIA	1
1573	18780	0	YES	14	35 TO 44 YEARS	MORE THAN 12 YEARS, NON-COLLEGE GRAD	9TH TO 12TH GRADE	ABOVE POVERTY > $75K	ENGLISH	MARRIED	NON-HISPANIC WHITE ONLY	FEMALE	2	MIXED		ALL PROVIDERS	1	PRIVATE INSURANCE ONLY	OHIO	2
1574	41243	0	NO	17	>= 45 YEARS	COLLEGE GRADUATE	9TH TO 12TH GRADE	ABOVE POVERTY > $75K	ENGLISH	MARRIED	NON-HISPANIC OTHER + MULTIPLE RACE	FEMALE	0-1	ALL HOSPITAL FACILITIES	ALL PROVIDERS	ALL PROVIDERS	0	PRIVATE INSURANCE ONLY	WEST VIRGINIA	2
1575	25434	0	NO	13	>= 45 YEARS	MORE THAN 12 YEARS, NON-COLLEGE GRAD	6TH TO 8TH GRADE	ABOVE POVERTY > $75K	ENGLISH	MARRIED	NON-HISPANIC OTHER + MULTIPLE RACE	FEMALE	0-1	ALL PRIVATE FACILITIES	ALL PROVIDERS	ALL PROVIDERS	2	PRIVATE INSURANCE ONLY	MARYLAND	4
1576	7698	0	NO	15	35 TO 44 YEARS	COLLEGE GRADUATE	9TH TO 12TH GRADE	ABOVE POVERTY > $75K	ENGLISH	NEVER MARRIED/WIDOWED/DIVORCED/SEPARATED/DECEASED/LIVING WITH PARTNER	NON-HISPANIC OTHER + MULTIPLE RACE	MALE	2	ALL PRIVATE FACILITIES	ALL PROVIDERS	ALL PROVIDERS	0	PRIVATE INSURANCE ONLY	VIRGINIA	4
1577	8040	0	NO	17	>= 45 YEARS	LESS THAN 12 YEARS	9TH TO 12TH GRADE	ABOVE POVERTY <= $75K	OTHER	MARRIED	NON-HISPANIC OTHER + MULTIPLE RACE	MALE	2	MIXED	ALL PROVIDERS	ALL PROVIDERS	0	ANY MEDICAID	TEXAS	2
1578	17783	0	NO	15	35 TO 44 YEARS	MORE THAN 12 YEARS, NON-COLLEGE GRAD	9TH TO 12TH GRADE	ABOVE POVERTY > $75K	ENGLISH	NEVER MARRIED/WIDOWED/DIVORCED/SEPARATED/DECEASED/LIVING WITH PARTNER	NON-HISPANIC BLACK ONLY	MALE	2	ALL PRIVATE FACILITIES	ALL PROVIDERS	ALL PROVIDERS	0	ANY MEDICAID	LOUISIANA	1
1579	25755	0	NO	15	>= 45 YEARS	MORE THAN 12 YEARS, NON-COLLEGE GRAD	9TH TO 12TH GRADE	ABOVE POVERTY <= $75K	ENGLISH	NEVER MARRIED/WIDOWED/DIVORCED/SEPARATED/DECEASED/LIVING WITH PARTNER	NON-HISPANIC OTHER + MULTIPLE RACE	FEMALE	2				0	ANY MEDICAID	KENTUCKY	2
1580	9503	0	NO	17	>= 45 YEARS	COLLEGE GRADUATE	9TH TO 12TH GRADE	ABOVE POVERTY > $75K	ENGLISH	MARRIED	NON-HISPANIC WHITE ONLY	MALE	0-1	ALL PRIVATE FACILITIES	ALL PROVIDERS	NO PROVIDERS	0	PRIVATE INSURANCE ONLY	LOUISIANA	1
1581	31408	0	NO	14	<= 34 YEARS	12 YEARS	6TH TO 8TH GRADE	BELOW POVERTY	ENGLISH	MARRIED	NON-HISPANIC WHITE ONLY	FEMALE	2	MIXED	SOME BUT POSSIBLY OR DEFINITELY NOT ALL PROVIDERS	SOME BUT POSSIBLY OR DEFINITELY NOT ALL PROVIDERS	0	ANY MEDICAID	OREGON	3
1582	39889	0	NO	17	>= 45 YEARS	MORE THAN 12 YEARS, NON-COLLEGE GRAD	9TH TO 12TH GRADE	ABOVE POVERTY <= $75K	ENGLISH	NEVER MARRIED/WIDOWED/DIVORCED/SEPARATED/DECEASED/LIVING WITH PARTNER	NON-HISPANIC BLACK ONLY	MALE	3/3+	MIXED	ALL PROVIDERS	ALL PROVIDERS	0	ANY MEDICAID	TEXAS	2
1583	19743	0	NO	15	>= 45 YEARS	COLLEGE GRADUATE	9TH TO 12TH GRADE	ABOVE POVERTY > $75K	ENGLISH	NEVER MARRIED/WIDOWED/DIVORCED/SEPARATED/DECEASED/LIVING WITH PARTNER	NON-HISPANIC WHITE ONLY	FEMALE	2	MIXED			1	PRIVATE INSURANCE ONLY	DISTRICT OF COLUMBIA	4
1584	30890	0	YES	17	>= 45 YEARS	LESS THAN 12 YEARS	9TH TO 12TH GRADE	BELOW POVERTY	ENGLISH	MARRIED	NON-HISPANIC WHITE ONLY	MALE	0-1	ALL PUBLIC FACILITIES	ALL PROVIDERS	ALL PROVIDERS	0	ANY MEDICAID	NEW YORK	4
1585	26948	0	NO	13	35 TO 44 YEARS	MORE THAN 12 YEARS, NON-COLLEGE GRAD	6TH TO 8TH GRADE	ABOVE POVERTY > $75K	ENGLISH	NEVER MARRIED/WIDOWED/DIVORCED/SEPARATED/DECEASED/LIVING WITH PARTNER	NON-HISPANIC WHITE ONLY	MALE	0-1	ALL HOSPITAL FACILITIES	ALL PROVIDERS	ALL PROVIDERS	0	PRIVATE INSURANCE ONLY	NEW YORK	4
1586	16980	0	NO	13	35 TO 44 YEARS	COLLEGE GRADUATE	6TH TO 8TH GRADE	ABOVE POVERTY > $75K	ENGLISH	MARRIED	NON-HISPANIC WHITE ONLY	MALE	3/3+	MIXED	ALL PROVIDERS	ALL PROVIDERS	0	PRIVATE INSURANCE ONLY	TEXAS	2
1587	10768	0	NO	15	35 TO 44 YEARS	COLLEGE GRADUATE	9TH TO 12TH GRADE	ABOVE POVERTY <= $75K	ENGLISH	NEVER MARRIED/WIDOWED/DIVORCED/SEPARATED/DECEASED/LIVING WITH PARTNER	NON-HISPANIC WHITE ONLY	FEMALE	0-1	ALL PUBLIC FACILITIES	ALL PROVIDERS	NO PROVIDERS	0	OTHER INSURANCE	ARKANSAS	1
1588	7920	0	NO	16	>= 45 YEARS	MORE THAN 12 YEARS, NON-COLLEGE GRAD	9TH TO 12TH GRADE	ABOVE POVERTY <= $75K	ENGLISH	NEVER MARRIED/WIDOWED/DIVORCED/SEPARATED/DECEASED/LIVING WITH PARTNER	NON-HISPANIC BLACK ONLY	MALE	0-1	ALL PRIVATE FACILITIES		ALL PROVIDERS	2	ANY MEDICAID	MARYLAND	4
1589	16308	0	NO	15	35 TO 44 YEARS	COLLEGE GRADUATE	9TH TO 12TH GRADE	ABOVE POVERTY > $75K	ENGLISH	MARRIED	HISPANIC	FEMALE	3/3+	MIXED	ALL PROVIDERS	ALL PROVIDERS	0	PRIVATE INSURANCE ONLY	TEXAS	2
1590	38311	0	NO	17	>= 45 YEARS	MORE THAN 12 YEARS, NON-COLLEGE GRAD	9TH TO 12TH GRADE	ABOVE POVERTY > $75K	ENGLISH	NEVER MARRIED/WIDOWED/DIVORCED/SEPARATED/DECEASED/LIVING WITH PARTNER	NON-HISPANIC WHITE ONLY	MALE	0-1	ALL HOSPITAL FACILITIES	ALL PROVIDERS	ALL PROVIDERS	1	PRIVATE INSURANCE ONLY	VERMONT	4
1591	11615	0	YES	15	>= 45 YEARS	COLLEGE GRADUATE	9TH TO 12TH GRADE	ABOVE POVERTY > $75K	ENGLISH	MARRIED	NON-HISPANIC WHITE ONLY	MALE	0-1	ALL PRIVATE FACILITIES	NO PROVIDERS	ALL PROVIDERS	0	PRIVATE INSURANCE ONLY	NEW JERSEY	4
1592	34266	0	NO	17	>= 45 YEARS	COLLEGE GRADUATE	9TH TO 12TH GRADE	ABOVE POVERTY > $75K	ENGLISH	MARRIED	NON-HISPANIC WHITE ONLY	FEMALE	0-1	ALL PRIVATE FACILITIES	ALL PROVIDERS	NO PROVIDERS	0	PRIVATE INSURANCE ONLY	IOWA	3
1593	5797	0	NO	14	>= 45 YEARS	COLLEGE GRADUATE	6TH TO 8TH GRADE	ABOVE POVERTY > $75K	ENGLISH	MARRIED	NON-HISPANIC WHITE ONLY	FEMALE	0-1	ALL HOSPITAL FACILITIES	ALL PROVIDERS	NO PROVIDERS	0	PRIVATE INSURANCE ONLY	WISCONSIN	3
1594	31528	0	NO	14	35 TO 44 YEARS	LESS THAN 12 YEARS	6TH TO 8TH GRADE	BELOW POVERTY	ENGLISH	MARRIED	NON-HISPANIC WHITE ONLY	MALE	2		SOME BUT POSSIBLY OR DEFINITELY NOT ALL PROVIDERS	SOME BUT POSSIBLY OR DEFINITELY NOT ALL PROVIDERS	0	ANY MEDICAID	WEST VIRGINIA	2
1595	39974	0	NO	13	>= 45 YEARS	MORE THAN 12 YEARS, NON-COLLEGE GRAD	6TH TO 8TH GRADE	ABOVE POVERTY > $75K	ENGLISH	MARRIED	NON-HISPANIC WHITE ONLY	MALE	2	ALL PRIVATE FACILITIES	ALL PROVIDERS	SOME BUT POSSIBLY OR DEFINITELY NOT ALL PROVIDERS	2	PRIVATE INSURANCE ONLY	MICHIGAN	2
1596	35765	0	NO	17	>= 45 YEARS	COLLEGE GRADUATE	9TH TO 12TH GRADE	ABOVE POVERTY > $75K	ENGLISH	MARRIED	NON-HISPANIC WHITE ONLY	FEMALE	0-1	ALL HOSPITAL FACILITIES	ALL PROVIDERS	ALL PROVIDERS	0	PRIVATE INSURANCE ONLY	MARYLAND	4
1597	24337	0	NO	15	>= 45 YEARS	MORE THAN 12 YEARS, NON-COLLEGE GRAD	9TH TO 12TH GRADE	ABOVE POVERTY > $75K	ENGLISH	NEVER MARRIED/WIDOWED/DIVORCED/SEPARATED/DECEASED/LIVING WITH PARTNER	NON-HISPANIC WHITE ONLY	FEMALE	2	ALL HOSPITAL FACILITIES	NO PROVIDERS	ALL PROVIDERS	0	PRIVATE INSURANCE ONLY	NEW HAMPSHIRE	3
1598	14912	0	NO	13	35 TO 44 YEARS	MORE THAN 12 YEARS, NON-COLLEGE GRAD	6TH TO 8TH GRADE	ABOVE POVERTY <= $75K	ENGLISH	NEVER MARRIED/WIDOWED/DIVORCED/SEPARATED/DECEASED/LIVING WITH PARTNER	HISPANIC	FEMALE	2	ALL HOSPITAL FACILITIES	ALL PROVIDERS	ALL PROVIDERS	1	ANY MEDICAID	NEBRASKA	3
1599	8134	0	NO	16	>= 45 YEARS	12 YEARS	9TH TO 12TH GRADE	BELOW POVERTY	ENGLISH	MARRIED	HISPANIC	MALE	0-1	ALL PRIVATE FACILITIES	ALL PROVIDERS	ALL PROVIDERS	0	ANY MEDICAID	TEXAS	2
1600	20177	0	NO	17	<= 34 YEARS	LESS THAN 12 YEARS	9TH TO 12TH GRADE	BELOW POVERTY	OTHER	MARRIED	NON-HISPANIC WHITE ONLY	FEMALE	0-1	ALL PRIVATE FACILITIES	ALL PROVIDERS	ALL PROVIDERS	0	ANY MEDICAID	ILLINOIS	3
1601	40189	0	NO	17	>= 45 YEARS	12 YEARS	9TH TO 12TH GRADE	ABOVE POVERTY > $75K	ENGLISH	MARRIED	NON-HISPANIC WHITE ONLY	FEMALE	2	MIXED	SOME BUT POSSIBLY OR DEFINITELY NOT ALL PROVIDERS	ALL PROVIDERS	0	PRIVATE INSURANCE ONLY	NORTH CAROLINA	2
1602	23089	0	NO	17	35 TO 44 YEARS	LESS THAN 12 YEARS	9TH TO 12TH GRADE		SPANISH	MARRIED	HISPANIC	MALE	0-1	ALL PRIVATE FACILITIES	NO PROVIDERS	ALL PROVIDERS	0	ANY MEDICAID	ILLINOIS	3
1603	38209	0	NO	13	>= 45 YEARS	COLLEGE GRADUATE	6TH TO 8TH GRADE	ABOVE POVERTY > $75K	ENGLISH	MARRIED	NON-HISPANIC WHITE ONLY	MALE	2	ALL PRIVATE FACILITIES		ALL PROVIDERS	3	PRIVATE INSURANCE ONLY	ILLINOIS	3
1604	33882	0	NO	14	>= 45 YEARS	LESS THAN 12 YEARS	6TH TO 8TH GRADE	BELOW POVERTY	SPANISH	NEVER MARRIED/WIDOWED/DIVORCED/SEPARATED/DECEASED/LIVING WITH PARTNER	HISPANIC	MALE	0-1	ALL PUBLIC FACILITIES	ALL PROVIDERS	ALL PROVIDERS	1	PRIVATE INSURANCE ONLY	MASSACHUSETTS	4
1605	37731	0	NO	14	>= 45 YEARS	COLLEGE GRADUATE	6TH TO 8TH GRADE	ABOVE POVERTY > $75K	ENGLISH	NEVER MARRIED/WIDOWED/DIVORCED/SEPARATED/DECEASED/LIVING WITH PARTNER	HISPANIC	MALE	0-1	ALL PRIVATE FACILITIES		ALL PROVIDERS	0	PRIVATE INSURANCE ONLY	TEXAS	2
1606	6530	0	YES	13	>= 45 YEARS	COLLEGE GRADUATE	6TH TO 8TH GRADE	ABOVE POVERTY <= $75K	ENGLISH	NEVER MARRIED/WIDOWED/DIVORCED/SEPARATED/DECEASED/LIVING WITH PARTNER	NON-HISPANIC WHITE ONLY	MALE	0-1	ALL HOSPITAL FACILITIES			1	OTHER INSURANCE	VERMONT	4
1607	36437	0	YES	14	35 TO 44 YEARS	MORE THAN 12 YEARS, NON-COLLEGE GRAD	9TH TO 12TH GRADE	ABOVE POVERTY <= $75K	ENGLISH	NEVER MARRIED/WIDOWED/DIVORCED/SEPARATED/DECEASED/LIVING WITH PARTNER	NON-HISPANIC OTHER + MULTIPLE RACE	FEMALE	2	ALL PRIVATE FACILITIES	ALL PROVIDERS	ALL PROVIDERS	0	ANY MEDICAID	DELAWARE	3
1608	7454	0	NO	14	>= 45 YEARS	COLLEGE GRADUATE	6TH TO 8TH GRADE	ABOVE POVERTY > $75K	ENGLISH	MARRIED	NON-HISPANIC WHITE ONLY	MALE	0-1	ALL PRIVATE FACILITIES	ALL PROVIDERS		0	PRIVATE INSURANCE ONLY	SOUTH CAROLINA	1
1609	34214	0	YES	17	>= 45 YEARS	MORE THAN 12 YEARS, NON-COLLEGE GRAD	9TH TO 12TH GRADE	ABOVE POVERTY > $75K	ENGLISH	NEVER MARRIED/WIDOWED/DIVORCED/SEPARATED/DECEASED/LIVING WITH PARTNER	NON-HISPANIC WHITE ONLY	FEMALE	0-1	ALL PRIVATE FACILITIES		NO PROVIDERS	1	OTHER INSURANCE	NEW JERSEY	4
1610	6869	0	NO	13	>= 45 YEARS	COLLEGE GRADUATE	6TH TO 8TH GRADE	ABOVE POVERTY > $75K	ENGLISH	NEVER MARRIED/WIDOWED/DIVORCED/SEPARATED/DECEASED/LIVING WITH PARTNER	NON-HISPANIC WHITE ONLY	FEMALE	2	ALL HOSPITAL FACILITIES	NO PROVIDERS	NO PROVIDERS	0	PRIVATE INSURANCE ONLY	ARIZONA	2
1611	20109	0	NO	17	>= 45 YEARS	COLLEGE GRADUATE	9TH TO 12TH GRADE	ABOVE POVERTY > $75K	ENGLISH	NEVER MARRIED/WIDOWED/DIVORCED/SEPARATED/DECEASED/LIVING WITH PARTNER	NON-HISPANIC WHITE ONLY	MALE	3/3+	ALL STD/SCHOOL/TEEN CLINICS OR OTHER FACILITIES	NO PROVIDERS	NO PROVIDERS	0	PRIVATE INSURANCE ONLY	LOUISIANA	1
1612	26857	0	YES	16	35 TO 44 YEARS	COLLEGE GRADUATE	9TH TO 12TH GRADE	ABOVE POVERTY > $75K	ENGLISH	MARRIED	NON-HISPANIC WHITE ONLY	MALE	2	ALL PRIVATE FACILITIES	ALL PROVIDERS	ALL PROVIDERS	0	PRIVATE INSURANCE ONLY	VIRGINIA	4
1613	38066	0	NO	14	<= 34 YEARS	MORE THAN 12 YEARS, NON-COLLEGE GRAD	6TH TO 8TH GRADE	ABOVE POVERTY <= $75K	ENGLISH	MARRIED	NON-HISPANIC WHITE ONLY	MALE	0-1	ALL HOSPITAL FACILITIES	ALL PROVIDERS	NO PROVIDERS	2	ANY MEDICAID	MINNESOTA	3
1614	6654	0	NO	14	35 TO 44 YEARS	LESS THAN 12 YEARS	6TH TO 8TH GRADE	BELOW POVERTY	ENGLISH	NEVER MARRIED/WIDOWED/DIVORCED/SEPARATED/DECEASED/LIVING WITH PARTNER	NON-HISPANIC OTHER + MULTIPLE RACE	MALE	0-1	ALL PRIVATE FACILITIES	ALL PROVIDERS	ALL PROVIDERS	2	ANY MEDICAID	IDAHO	1
1615	11406	0	NO	14	35 TO 44 YEARS	MORE THAN 12 YEARS, NON-COLLEGE GRAD	9TH TO 12TH GRADE	ABOVE POVERTY <= $75K	ENGLISH	MARRIED	NON-HISPANIC WHITE ONLY	MALE	3/3+	MIXED	ALL PROVIDERS	ALL PROVIDERS	0	PRIVATE INSURANCE ONLY	MAINE	4
1616	5949	0	NO	16	>= 45 YEARS	12 YEARS	9TH TO 12TH GRADE	ABOVE POVERTY <= $75K	ENGLISH	NEVER MARRIED/WIDOWED/DIVORCED/SEPARATED/DECEASED/LIVING WITH PARTNER	NON-HISPANIC WHITE ONLY	MALE	0-1	MIXED	ALL PROVIDERS	ALL PROVIDERS	0	ANY MEDICAID	ALABAMA	1
1617	12593	0	NO	16	35 TO 44 YEARS	COLLEGE GRADUATE	9TH TO 12TH GRADE	ABOVE POVERTY <= $75K	ENGLISH	MARRIED	NON-HISPANIC WHITE ONLY	MALE	0-1	ALL STD/SCHOOL/TEEN CLINICS OR OTHER FACILITIES	NO PROVIDERS	NO PROVIDERS	0	OTHER INSURANCE	TEXAS	2
1618	16352	0	NO	15	35 TO 44 YEARS	MORE THAN 12 YEARS, NON-COLLEGE GRAD	9TH TO 12TH GRADE	ABOVE POVERTY <= $75K	ENGLISH	MARRIED	NON-HISPANIC OTHER + MULTIPLE RACE	FEMALE	0-1	ALL PRIVATE FACILITIES	ALL PROVIDERS	ALL PROVIDERS	0	OTHER INSURANCE	ALABAMA	1
1619	39591	0	NO	14	>= 45 YEARS	COLLEGE GRADUATE	9TH TO 12TH GRADE	ABOVE POVERTY > $75K	ENGLISH	MARRIED	NON-HISPANIC WHITE ONLY	FEMALE	0-1	ALL PRIVATE FACILITIES	ALL PROVIDERS	ALL PROVIDERS	0	PRIVATE INSURANCE ONLY	TENNESSEE	1
1620	28531	0	NO	13	>= 45 YEARS	COLLEGE GRADUATE	6TH TO 8TH GRADE	ABOVE POVERTY <= $75K	ENGLISH	MARRIED	NON-HISPANIC WHITE ONLY	MALE	0-1	ALL PRIVATE FACILITIES	NO PROVIDERS	ALL PROVIDERS	1	PRIVATE INSURANCE ONLY	NEVADA	2
1621	24466	0	YES	14	35 TO 44 YEARS	12 YEARS	9TH TO 12TH GRADE	ABOVE POVERTY <= $75K	ENGLISH	NEVER MARRIED/WIDOWED/DIVORCED/SEPARATED/DECEASED/LIVING WITH PARTNER	HISPANIC	MALE	0-1	MIXED	ALL PROVIDERS	ALL PROVIDERS	1	PRIVATE INSURANCE ONLY	MICHIGAN	2
1622	28996	0	NO	14	>= 45 YEARS	COLLEGE GRADUATE	9TH TO 12TH GRADE	ABOVE POVERTY > $75K	ENGLISH	MARRIED	NON-HISPANIC WHITE ONLY	FEMALE	0-1	ALL PRIVATE FACILITIES	NO PROVIDERS	ALL PROVIDERS	0	PRIVATE INSURANCE ONLY	MASSACHUSETTS	4
1623	30254	0	NO	13	35 TO 44 YEARS	COLLEGE GRADUATE	6TH TO 8TH GRADE	ABOVE POVERTY > $75K	ENGLISH	MARRIED	NON-HISPANIC WHITE ONLY	FEMALE	2	MIXED	SOME BUT POSSIBLY OR DEFINITELY NOT ALL PROVIDERS	ALL PROVIDERS	0	PRIVATE INSURANCE ONLY	TEXAS	2
1624	3868	0	NO	14	>= 45 YEARS	COLLEGE GRADUATE	9TH TO 12TH GRADE		ENGLISH	MARRIED	NON-HISPANIC WHITE ONLY	MALE	2	ALL PRIVATE FACILITIES	NO PROVIDERS		1	PRIVATE INSURANCE ONLY	PENNSYLVANIA	3
1625	10146	0	YES	17	35 TO 44 YEARS	12 YEARS	9TH TO 12TH GRADE	BELOW POVERTY	ENGLISH	NEVER MARRIED/WIDOWED/DIVORCED/SEPARATED/DECEASED/LIVING WITH PARTNER	NON-HISPANIC WHITE ONLY	MALE	2	ALL PUBLIC FACILITIES	ALL PROVIDERS	ALL PROVIDERS	0	UNINSURED	MICHIGAN	2
1626	18807	0	NO	17	>= 45 YEARS	MORE THAN 12 YEARS, NON-COLLEGE GRAD	9TH TO 12TH GRADE		ENGLISH	MARRIED	NON-HISPANIC WHITE ONLY	FEMALE	0-1	ALL PRIVATE FACILITIES	ALL PROVIDERS	ALL PROVIDERS	0	PRIVATE INSURANCE ONLY	WISCONSIN	3
1627	35957	0	YES	15	<= 34 YEARS	12 YEARS	6TH TO 8TH GRADE	BELOW POVERTY	ENGLISH	NEVER MARRIED/WIDOWED/DIVORCED/SEPARATED/DECEASED/LIVING WITH PARTNER	HISPANIC	FEMALE	0-1	ALL HOSPITAL FACILITIES	ALL PROVIDERS	ALL PROVIDERS	1	ANY MEDICAID	RHODE ISLAND	4
1628	725	0	NO	17	>= 45 YEARS	COLLEGE GRADUATE	9TH TO 12TH GRADE	ABOVE POVERTY > $75K	ENGLISH	MARRIED	NON-HISPANIC WHITE ONLY	MALE	2	ALL HOSPITAL FACILITIES	ALL PROVIDERS	ALL PROVIDERS	0	PRIVATE INSURANCE ONLY	VERMONT	4
1629	10638	0	NO	15	35 TO 44 YEARS	12 YEARS	9TH TO 12TH GRADE	ABOVE POVERTY > $75K	ENGLISH	NEVER MARRIED/WIDOWED/DIVORCED/SEPARATED/DECEASED/LIVING WITH PARTNER	HISPANIC	MALE	3/3+	MIXED	SOME BUT POSSIBLY OR DEFINITELY NOT ALL PROVIDERS	ALL PROVIDERS	1	PRIVATE INSURANCE ONLY	TEXAS	2
1630	17198	0	NO	14	35 TO 44 YEARS	COLLEGE GRADUATE	9TH TO 12TH GRADE	ABOVE POVERTY > $75K	ENGLISH	MARRIED	NON-HISPANIC WHITE ONLY	FEMALE	2	ALL PRIVATE FACILITIES	ALL PROVIDERS	ALL PROVIDERS	1	PRIVATE INSURANCE ONLY	TEXAS	2
1631	8307	0	NO	14	>= 45 YEARS	COLLEGE GRADUATE	6TH TO 8TH GRADE	ABOVE POVERTY > $75K	ENGLISH	MARRIED	NON-HISPANIC WHITE ONLY	FEMALE	0-1	MIXED		ALL PROVIDERS	0	PRIVATE INSURANCE ONLY	MARYLAND	4
1632	5176	0	NO	16	>= 45 YEARS	LESS THAN 12 YEARS	9TH TO 12TH GRADE		SPANISH	MARRIED	HISPANIC	FEMALE	0-1	ALL PUBLIC FACILITIES		NO PROVIDERS	0	ANY MEDICAID	NEBRASKA	3
1633	28152	0	YES	17	>= 45 YEARS	COLLEGE GRADUATE	9TH TO 12TH GRADE	ABOVE POVERTY <= $75K	ENGLISH	NEVER MARRIED/WIDOWED/DIVORCED/SEPARATED/DECEASED/LIVING WITH PARTNER	NON-HISPANIC BLACK ONLY	MALE	2	ALL HOSPITAL FACILITIES	ALL PROVIDERS	ALL PROVIDERS	0	ANY MEDICAID	MAINE	4
1634	19809	0	YES	13	>= 45 YEARS	MORE THAN 12 YEARS, NON-COLLEGE GRAD	6TH TO 8TH GRADE	BELOW POVERTY	ENGLISH	NEVER MARRIED/WIDOWED/DIVORCED/SEPARATED/DECEASED/LIVING WITH PARTNER	NON-HISPANIC BLACK ONLY	FEMALE	0-1	ALL PRIVATE FACILITIES	ALL PROVIDERS	ALL PROVIDERS	2	UNINSURED	PENNSYLVANIA	3
1635	3503	0	NO	14	>= 45 YEARS	COLLEGE GRADUATE	6TH TO 8TH GRADE	ABOVE POVERTY > $75K	ENGLISH	MARRIED	NON-HISPANIC WHITE ONLY	MALE	0-1	ALL HOSPITAL FACILITIES	ALL PROVIDERS		1	PRIVATE INSURANCE ONLY	WISCONSIN	3
1636	19845	0	NO	16	35 TO 44 YEARS	COLLEGE GRADUATE	9TH TO 12TH GRADE	ABOVE POVERTY > $75K	ENGLISH	MARRIED	NON-HISPANIC WHITE ONLY	MALE	0-1	ALL PRIVATE FACILITIES	ALL PROVIDERS	ALL PROVIDERS	0	PRIVATE INSURANCE ONLY	GEORGIA	1
1637	29671	0	NO	16	>= 45 YEARS	MORE THAN 12 YEARS, NON-COLLEGE GRAD	9TH TO 12TH GRADE	ABOVE POVERTY <= $75K	ENGLISH	NEVER MARRIED/WIDOWED/DIVORCED/SEPARATED/DECEASED/LIVING WITH PARTNER	HISPANIC	MALE	2	MIXED	SOME BUT POSSIBLY OR DEFINITELY NOT ALL PROVIDERS	SOME BUT POSSIBLY OR DEFINITELY NOT ALL PROVIDERS	0	PRIVATE INSURANCE ONLY	WYOMING	1
1638	895	0	NO	13	35 TO 44 YEARS	COLLEGE GRADUATE	6TH TO 8TH GRADE	ABOVE POVERTY <= $75K	ENGLISH	NEVER MARRIED/WIDOWED/DIVORCED/SEPARATED/DECEASED/LIVING WITH PARTNER	NON-HISPANIC WHITE ONLY	MALE	0-1	ALL PRIVATE FACILITIES	ALL PROVIDERS	NO PROVIDERS	2	OTHER INSURANCE	OHIO	2
1639	28714	0	NO	16	>= 45 YEARS	COLLEGE GRADUATE	9TH TO 12TH GRADE	ABOVE POVERTY <= $75K	ENGLISH	NEVER MARRIED/WIDOWED/DIVORCED/SEPARATED/DECEASED/LIVING WITH PARTNER	HISPANIC	FEMALE	0-1	ALL HOSPITAL FACILITIES	ALL PROVIDERS	ALL PROVIDERS	1	ANY MEDICAID	INDIANA	1
1640	170	0	NO	15	<= 34 YEARS	MORE THAN 12 YEARS, NON-COLLEGE GRAD	9TH TO 12TH GRADE	ABOVE POVERTY <= $75K	ENGLISH	MARRIED	NON-HISPANIC WHITE ONLY	FEMALE	2	ALL PRIVATE FACILITIES	SOME BUT POSSIBLY OR DEFINITELY NOT ALL PROVIDERS	ALL PROVIDERS	0	OTHER INSURANCE	DELAWARE	3
1641	843	0	YES	13	35 TO 44 YEARS	MORE THAN 12 YEARS, NON-COLLEGE GRAD	6TH TO 8TH GRADE	ABOVE POVERTY <= $75K	ENGLISH	MARRIED	NON-HISPANIC WHITE ONLY	MALE	3/3+	MIXED	SOME BUT POSSIBLY OR DEFINITELY NOT ALL PROVIDERS	SOME BUT POSSIBLY OR DEFINITELY NOT ALL PROVIDERS	1	OTHER INSURANCE	CALIFORNIA	4
1642	24759	0	NO	17	35 TO 44 YEARS	LESS THAN 12 YEARS	9TH TO 12TH GRADE	BELOW POVERTY	SPANISH	MARRIED	HISPANIC	FEMALE	0-1	ALL STD/SCHOOL/TEEN CLINICS OR OTHER FACILITIES	ALL PROVIDERS	ALL PROVIDERS	0	UNINSURED	MINNESOTA	3
1643	32535	0	NO	14	>= 45 YEARS	COLLEGE GRADUATE	9TH TO 12TH GRADE	ABOVE POVERTY > $75K	ENGLISH	MARRIED	HISPANIC	MALE	0-1	ALL HOSPITAL FACILITIES	ALL PROVIDERS	ALL PROVIDERS	3	PRIVATE INSURANCE ONLY	NEW MEXICO	3
1644	35824	0	NO	17	35 TO 44 YEARS	MORE THAN 12 YEARS, NON-COLLEGE GRAD	9TH TO 12TH GRADE	ABOVE POVERTY > $75K	ENGLISH	MARRIED	NON-HISPANIC WHITE ONLY	FEMALE	0-1	ALL PRIVATE FACILITIES	ALL PROVIDERS	ALL PROVIDERS	0	PRIVATE INSURANCE ONLY	TEXAS	2
1645	27707	0	NO	13	35 TO 44 YEARS	COLLEGE GRADUATE	6TH TO 8TH GRADE	ABOVE POVERTY > $75K	ENGLISH	MARRIED	NON-HISPANIC WHITE ONLY	FEMALE	2	ALL STD/SCHOOL/TEEN CLINICS OR OTHER FACILITIES	ALL PROVIDERS	SOME BUT POSSIBLY OR DEFINITELY NOT ALL PROVIDERS	3	OTHER INSURANCE	SOUTH CAROLINA	1
1646	28351	0	NO	16	>= 45 YEARS	12 YEARS	9TH TO 12TH GRADE	BELOW POVERTY	ENGLISH	NEVER MARRIED/WIDOWED/DIVORCED/SEPARATED/DECEASED/LIVING WITH PARTNER	HISPANIC	FEMALE	0-1	ALL PRIVATE FACILITIES	ALL PROVIDERS	ALL PROVIDERS	0	ANY MEDICAID	TEXAS	2
1647	971	0	NO	13	35 TO 44 YEARS	COLLEGE GRADUATE	6TH TO 8TH GRADE	ABOVE POVERTY > $75K	ENGLISH	MARRIED	HISPANIC	FEMALE	2	ALL HOSPITAL FACILITIES	ALL PROVIDERS	NO PROVIDERS	2	PRIVATE INSURANCE ONLY	OKLAHOMA	2
1648	10032	0	NO	14	<= 34 YEARS	LESS THAN 12 YEARS	9TH TO 12TH GRADE	BELOW POVERTY	OTHER	MARRIED	NON-HISPANIC OTHER + MULTIPLE RACE	MALE	0-1	ALL PRIVATE FACILITIES	ALL PROVIDERS	ALL PROVIDERS	1	ANY MEDICAID	ARIZONA	2
1649	11304	0	NO	17	>= 45 YEARS	COLLEGE GRADUATE	9TH TO 12TH GRADE	ABOVE POVERTY <= $75K	ENGLISH	MARRIED	HISPANIC	FEMALE	2	ALL STD/SCHOOL/TEEN CLINICS OR OTHER FACILITIES			0	ANY MEDICAID	FLORIDA	3
1650	816	0	NO	14	>= 45 YEARS	12 YEARS	6TH TO 8TH GRADE	ABOVE POVERTY <= $75K	SPANISH	MARRIED	HISPANIC	FEMALE	0-1	ALL PRIVATE FACILITIES	ALL PROVIDERS	ALL PROVIDERS	1	OTHER INSURANCE	TEXAS	2
1651	8205	0	NO	15	>= 45 YEARS	12 YEARS	9TH TO 12TH GRADE	ABOVE POVERTY <= $75K	ENGLISH	MARRIED	NON-HISPANIC WHITE ONLY	FEMALE	0-1	ALL HOSPITAL FACILITIES	NO PROVIDERS	ALL PROVIDERS	0	ANY MEDICAID	NEW HAMPSHIRE	3
1652	18705	0	NO	17	>= 45 YEARS	COLLEGE GRADUATE	9TH TO 12TH GRADE	ABOVE POVERTY > $75K	ENGLISH	MARRIED	NON-HISPANIC WHITE ONLY	FEMALE	3/3+	MIXED	ALL PROVIDERS	ALL PROVIDERS	0	PRIVATE INSURANCE ONLY	NORTH CAROLINA	2
1653	40984	0	NO	14	35 TO 44 YEARS	MORE THAN 12 YEARS, NON-COLLEGE GRAD	6TH TO 8TH GRADE	ABOVE POVERTY <= $75K	ENGLISH	NEVER MARRIED/WIDOWED/DIVORCED/SEPARATED/DECEASED/LIVING WITH PARTNER	NON-HISPANIC BLACK ONLY	MALE	0-1	ALL PRIVATE FACILITIES			0	ANY MEDICAID	OREGON	3
1654	4683	0	NO	13	35 TO 44 YEARS	COLLEGE GRADUATE	6TH TO 8TH GRADE	ABOVE POVERTY <= $75K	ENGLISH	MARRIED	NON-HISPANIC WHITE ONLY	FEMALE	3/3+	ALL PRIVATE FACILITIES	SOME BUT POSSIBLY OR DEFINITELY NOT ALL PROVIDERS	SOME BUT POSSIBLY OR DEFINITELY NOT ALL PROVIDERS	2	PRIVATE INSURANCE ONLY	CALIFORNIA	4
1655	14180	0	NO	13	>= 45 YEARS	COLLEGE GRADUATE	6TH TO 8TH GRADE	ABOVE POVERTY > $75K	ENGLISH	MARRIED	HISPANIC	FEMALE	2	ALL STD/SCHOOL/TEEN CLINICS OR OTHER FACILITIES	ALL PROVIDERS	ALL PROVIDERS	2	PRIVATE INSURANCE ONLY	MINNESOTA	3
1656	33587	0	NO	13	>= 45 YEARS	COLLEGE GRADUATE	6TH TO 8TH GRADE	ABOVE POVERTY > $75K	ENGLISH	MARRIED	NON-HISPANIC OTHER + MULTIPLE RACE	MALE	2	MIXED	NO PROVIDERS	NO PROVIDERS	2	PRIVATE INSURANCE ONLY	KANSAS	2
1657	8279	0	NO	14	35 TO 44 YEARS	MORE THAN 12 YEARS, NON-COLLEGE GRAD	6TH TO 8TH GRADE	ABOVE POVERTY <= $75K	ENGLISH	MARRIED	NON-HISPANIC WHITE ONLY	MALE	3/3+	ALL HOSPITAL FACILITIES		NO PROVIDERS	0	PRIVATE INSURANCE ONLY	WYOMING	1
1658	6992	0	NO	16	>= 45 YEARS	MORE THAN 12 YEARS, NON-COLLEGE GRAD	9TH TO 12TH GRADE	ABOVE POVERTY > $75K	ENGLISH	NEVER MARRIED/WIDOWED/DIVORCED/SEPARATED/DECEASED/LIVING WITH PARTNER	NON-HISPANIC WHITE ONLY	MALE	0-1	ALL PRIVATE FACILITIES	NO PROVIDERS	NO PROVIDERS	0	PRIVATE INSURANCE ONLY	TEXAS	2
[truncated: 53,683 more rows]
